# Supplementary material for: Spinal Muscular Atrophy Patient iPSC-Derived Motor Neurons Have Reduced Expression of Proteins Important in Neuronal Development
Source: Front Cell Neurosci. 2016 Jan 11;9:506. doi: 10.3389/fncel.2015.00506 (PMC4707261; doi:10.3389/fncel.2015.00506)
Supplement: Supplementary file 1 [file Table1.XLSX]

## Sheet: a) 32i SMA MNs vs 14i CTR MNs
32i SMA motor neurons vs 14i control motor neurons
N	Unused	Total	%Cov	%Cov(50)	%Cov(95)	Accession	Name	Species	Peptides(95%)	Ratio (32i SMA MNs / 14i CTR MNs)	PVal	EF	LowerCI	UpperCI
1	174.32	174.32	51.23	43.97	42.73	sp|P21333|FLNA_HUMAN	Filamin-A OS=Homo sapiens GN=FLNA PE=1 SV=4	HUMAN	155	1.18567	0.00698057	1.12864	1.05053	1.33819
2	147.52	147.62	49	34.47	28.34	sp|Q09666|AHNK_HUMAN	Neuroblast differentiation-associated protein AHNAK OS=Homo sapiens GN=AHNAK PE=1 SV=2	HUMAN	152	1.6508	7.7098e-10	1.14918	1.43651	1.89707
3	142.76	142.93	85.19	82.4	81.97	sp|P08670|VIME_HUMAN	Vimentin OS=Homo sapiens GN=VIM PE=1 SV=4	HUMAN	200	0.713098	0.0371274	1.37144	0.519965	0.977967
4	137.03	137.03	46.99	40.87	39.49	sp|P35579|MYH9_HUMAN	Myosin-9 OS=Homo sapiens GN=MYH9 PE=1 SV=4	HUMAN	132	1.60017	7.06176e-05	1.23589	1.29476	1.97762
5	132.77	134.89	52.53	38.66	34.64	sp|P11055|MYH3_HUMAN	Myosin-3 OS=Homo sapiens GN=MYH3 PE=1 SV=3	HUMAN	122	5.95317	4.39557e-10	1.4421	4.12811	8.58508
6	127.03	127.03	29.42	20.47	18.6	sp|Q14204|DYHC1_HUMAN	Cytoplasmic dynein 1 heavy chain 1 OS=Homo sapiens GN=DYNC1H1 PE=1 SV=5	HUMAN	77	0.791941	0.00106246	1.14322	0.692727	0.905363
7	107.79	107.79	87.2	82.4	82.4	sp|P63261|ACTG_HUMAN	Actin, cytoplasmic 2 OS=Homo sapiens GN=ACTG1 PE=1 SV=1	HUMAN	250	0.779108	0.601783	3.40322	0.228932	2.65148
7	0	107.79	87.2	82.4	82.4	sp|P60709|ACTB_HUMAN	Actin, cytoplasmic 1 OS=Homo sapiens GN=ACTB PE=1 SV=1	HUMAN	250
8	104.66	104.66	71.91	68.54	63.37	sp|Q13885|TBB2A_HUMAN	Tubulin beta-2A chain OS=Homo sapiens GN=TUBB2A PE=1 SV=1	HUMAN	214	0.264465
9	100.14	100.29	44.84	38.99	38.27	sp|Q00610|CLH1_HUMAN	Clathrin heavy chain 1 OS=Homo sapiens GN=CLTC PE=1 SV=5	HUMAN	76	0.95173	0.593624	1.20649	0.788841	1.14825
10	94.44	102.59	37.87	27.96	26.06	sp|Q14315|FLNC_HUMAN	Filamin-C OS=Homo sapiens GN=FLNC PE=1 SV=3	HUMAN	79	1.192	0.00598943	1.12842	1.05635	1.34507
11	89.09	89.09	28.22	14.58	13.92	sp|Q15149|PLEC_HUMAN	Plectin OS=Homo sapiens GN=PLEC PE=1 SV=3	HUMAN	57	0.976299	0.728872	1.14985	0.84907	1.12259
12	84.66	84.66	67.1	63.85	55.63	sp|P68104|EF1A1_HUMAN	Elongation factor 1-alpha 1 OS=Homo sapiens GN=EEF1A1 PE=1 SV=1	HUMAN	111	0.93653	0.749482	1.61589	0.579574	1.51333
13	79.92	79.92	89.14	86.03	76.94	sp|P68363|TBA1B_HUMAN	Tubulin alpha-1B chain OS=Homo sapiens GN=TUBA1B PE=1 SV=1	HUMAN	130	0.58239
14	76.57	76.57	51.7	46.1	42.37	sp|O43707|ACTN4_HUMAN	Alpha-actinin-4 OS=Homo sapiens GN=ACTN4 PE=1 SV=2	HUMAN	83	1.18826	0.0137897	1.14137	1.04108	1.35625
15	70.08	70.08	48.2	40.89	40.89	sp|Q14697|GANAB_HUMAN	Neutral alpha-glucosidase AB OS=Homo sapiens GN=GANAB PE=1 SV=3	HUMAN	65	1.31849	0.0576068	1.33182	0.989987	1.75599
16	69.54	69.73	32.91	23.05	20.18	sp|Q01082|SPTB2_HUMAN	Spectrin beta chain, non-erythrocytic 1 OS=Homo sapiens GN=SPTBN1 PE=1 SV=2	HUMAN	43	0.970813	0.76619	1.2259	0.791918	1.19012
17	66.12	66.26	65.79	62.68	58.85	sp|P50454|SERPH_HUMAN	Serpin H1 OS=Homo sapiens GN=SERPINH1 PE=1 SV=2	HUMAN	77	3.66502	6.2298e-06	1.45033	2.52702	5.31549
18	63.37	63.37	52.67	49.31	49.31	sp|P30101|PDIA3_HUMAN	Protein disulfide-isomerase A3 OS=Homo sapiens GN=PDIA3 PE=1 SV=4	HUMAN	66	1.63649	0.00514414	1.37281	1.19207	2.24659
19	61.65	61.65	83.88	81.79	69.55	sp|P04406|G3P_HUMAN	Glyceraldehyde-3-phosphate dehydrogenase OS=Homo sapiens GN=GAPDH PE=1 SV=3	HUMAN	109	0.788155	0.234504	1.50835	0.522528	1.18881
20	61.36	61.36	29.06	19.49	17.79	sp|Q99715|COCA1_HUMAN	Collagen alpha-1(XII) chain OS=Homo sapiens GN=COL12A1 PE=1 SV=2	HUMAN	48	2.91502	3.50729e-05	1.51746	1.92098	4.42344
21	60.01	60.22	34.14	21.6	17.19	sp|Q13813|SPTN1_HUMAN	Spectrin alpha chain, non-erythrocytic 1 OS=Homo sapiens GN=SPTAN1 PE=1 SV=3	HUMAN	42	0.856282	0.0577348	1.17435	0.729157	1.00557
22	58.35	58.46	48.63	36.48	34.7	sp|P07900|HS90A_HUMAN	Heat shock protein HSP 90-alpha OS=Homo sapiens GN=HSP90AA1 PE=1 SV=5	HUMAN	53	0.726154	0.0172149	1.28578	0.564759	0.933672
23	56.94	56.94	63.78	52.49	52.49	sp|P12277|KCRB_HUMAN	Creatine kinase B-type OS=Homo sapiens GN=CKB PE=1 SV=1	HUMAN	51	0.43838	0.0620276	2.42393	0.180855	1.0626
24	56.37	56.37	27.55	21.72	20.3	sp|P46821|MAP1B_HUMAN	Microtubule-associated protein 1B OS=Homo sapiens GN=MAP1B PE=1 SV=2	HUMAN	44	0.700849	0.0725486	1.48089	0.473262	1.03788
25	53.34	53.34	43.71	41.14	39.04	sp|P13639|EF2_HUMAN	Elongation factor 2 OS=Homo sapiens GN=EEF2 PE=1 SV=4	HUMAN	55	1.16909	0.229839	1.30712	0.894402	1.52813
26	52.73	52.8	40.96	31.22	28.93	sp|P48681|NEST_HUMAN	Nestin OS=Homo sapiens GN=NES PE=1 SV=2	HUMAN	45	0.664221	0.00111582	1.24228	0.534679	0.825149
27	52.6	52.6	67.74	54.61	54.15	sp|P06733|ENOA_HUMAN	Alpha-enolase OS=Homo sapiens GN=ENO1 PE=1 SV=2	HUMAN	64	1.16123	0.307988	1.42693	0.813792	1.65699
28	52.06	52.06	49.12	37.19	37.19	sp|Q14195|DPYL3_HUMAN	Dihydropyrimidinase-related protein 3 OS=Homo sapiens GN=DPYSL3 PE=1 SV=1	HUMAN	53	0.515758	0.000874291	1.32704	0.388654	0.684429
29	50.34	50.34	52.36	51.69	50.68	sp|P27824|CALX_HUMAN	Calnexin OS=Homo sapiens GN=CANX PE=1 SV=2	HUMAN	38	0.828843	0.0260811	1.17387	0.706078	0.972952
30	46.43	46.43	55.93	46.14	44.26	sp|P14618|KPYM_HUMAN	Pyruvate kinase isozymes M1/M2 OS=Homo sapiens GN=PKM PE=1 SV=4	HUMAN	53	0.918265	0.646123	1.52267	0.603062	1.39821
31	46.33	46.33	17.66	9.399	8.406	sp|P78527|PRKDC_HUMAN	DNA-dependent protein kinase catalytic subunit OS=Homo sapiens GN=PRKDC PE=1 SV=3	HUMAN	33	0.979918	0.910012	1.45228	0.674747	1.42311
32	46.06	46.18	38.39	28.45	28.45	sp|P10809|CH60_HUMAN	60 kDa heat shock protein, mitochondrial OS=Homo sapiens GN=HSPD1 PE=1 SV=2	HUMAN	34	0.973948	0.938947	2.19546	0.44362	2.13826
33	45.5	45.5	42.71	33	29.39	sp|P14625|ENPL_HUMAN	Endoplasmin OS=Homo sapiens GN=HSP90B1 PE=1 SV=1	HUMAN	50	1.79564	0.00106366	1.36149	1.31887	2.44475
34	44.34	44.34	46.94	42.05	35.63	sp|P11021|GRP78_HUMAN	78 kDa glucose-regulated protein OS=Homo sapiens GN=HSPA5 PE=1 SV=2	HUMAN	41	1.93596	1.56176e-05	1.25853	1.53827	2.43646
35	43.95	43.95	43.05	29.53	23.57	sp|P55072|TERA_HUMAN	Transitional endoplasmic reticulum ATPase OS=Homo sapiens GN=VCP PE=1 SV=4	HUMAN	30	1.10244	0.573004	1.43687	0.767251	1.58407
36	43.82	44.2	19.48	12.16	11.14	sp|Q9Y490|TLN1_HUMAN	Talin-1 OS=Homo sapiens GN=TLN1 PE=1 SV=3	HUMAN	29	1.35504	0.00326111	1.19573	1.13322	1.62026
37	43.7	43.7	77.22	68.59	68.59	sp|P27797|CALR_HUMAN	Calreticulin OS=Homo sapiens GN=CALR PE=1 SV=1	HUMAN	50	1.88794	0.000780569	1.37058	1.37748	2.58757
38	43.31	56.69	24.06	17.26	16.68	sp|O75369|FLNB_HUMAN	Filamin-B OS=Homo sapiens GN=FLNB PE=1 SV=2	HUMAN	35	1.27486	0.0465689	1.26957	1.00416	1.61852
39	42.5	42.51	10.9	1.953	1.339	sp|Q8WZ42|TITIN_HUMAN	Titin OS=Homo sapiens GN=TTN PE=1 SV=4	HUMAN	31	3.66415	1.6944e-07	1.44678	2.53261	5.30123
40	42.39	80.07	75.53	73.14	73.14	sp|P63267|ACTH_HUMAN	Actin, gamma-enteric smooth muscle OS=Homo sapiens GN=ACTG2 PE=1 SV=1	HUMAN	118	2.06755
41	41.76	41.9	46.81	34.18	33.28	sp|P08133|ANXA6_HUMAN	Annexin A6 OS=Homo sapiens GN=ANXA6 PE=1 SV=3	HUMAN	38	0.984885	0.8295	1.16417	0.845994	1.14658
42	41.29	41.29	59.29	53.69	50.44	sp|P07355|ANXA2_HUMAN	Annexin A2 OS=Homo sapiens GN=ANXA2 PE=1 SV=2	HUMAN	55	2.35651	0.0296303	2.1194	1.11188	4.99438
43	41.13	42.4	52.76	43.5	41.73	sp|P07237|PDIA1_HUMAN	Protein disulfide-isomerase OS=Homo sapiens GN=P4HB PE=1 SV=3	HUMAN	32	1.9185	0.00137632	1.40184	1.36856	2.68944
44	40.72	41.57	26.96	18	15.77	sp|P49327|FAS_HUMAN	Fatty acid synthase OS=Homo sapiens GN=FASN PE=1 SV=3	HUMAN	26	1.03679	0.778562	1.30851	0.792339	1.35665
45	40.49	40.5	22.9	15.91	15.33	sp|Q9NZM1|MYOF_HUMAN	Myoferlin OS=Homo sapiens GN=MYOF PE=1 SV=1	HUMAN	27	1.67485	0.00570508	1.40891	1.18875	2.35971
46	36.5	36.5	56.05	53.81	53.81	sp|P09936|UCHL1_HUMAN	Ubiquitin carboxyl-terminal hydrolase isozyme L1 OS=Homo sapiens GN=UCHL1 PE=1 SV=2	HUMAN	37	0.68035	0.0490903	1.46661	0.463892	0.997809
47	36.43	36.43	71.11	62.22	62.22	sp|O43852|CALU_HUMAN	Calumenin OS=Homo sapiens GN=CALU PE=1 SV=2	HUMAN	32	1.71577	0.052462	1.7277	0.993094	2.96434
48	36.43	36.43	59.09	55.24	55.24	sp|P60174|TPIS_HUMAN	Triosephosphate isomerase OS=Homo sapiens GN=TPI1 PE=1 SV=3	HUMAN	37	0.964581	0.686901	1.23185	0.783035	1.18822
49	35.46	35.71	30.3	15.93	15.45	sp|P46940|IQGA1_HUMAN	Ras GTPase-activating-like protein IQGAP1 OS=Homo sapiens GN=IQGAP1 PE=1 SV=1	HUMAN	26	1.1677	0.179576	1.26748	0.921278	1.48004
50	35.19	35.39	26.39	24.91	24.91	sp|P27816|MAP4_HUMAN	Microtubule-associated protein 4 OS=Homo sapiens GN=MAP4 PE=1 SV=3	HUMAN	24	0.873574	0.572616	1.69873	0.51425	1.48397
51	34.34	34.34	41.99	23.83	23.83	sp|Q05682|CALD1_HUMAN	Caldesmon OS=Homo sapiens GN=CALD1 PE=1 SV=3	HUMAN	23	1.91683	0.00503897	1.51294	1.26696	2.90004
52	33.98	33.98	34.14	32.8	32.8	sp|P09651|ROA1_HUMAN	Heterogeneous nuclear ribonucleoprotein A1 OS=Homo sapiens GN=HNRNPA1 PE=1 SV=5	HUMAN	24	0.902831	0.78155	2.92352	0.308817	2.63944
53	33.84	34.08	13.2	5.084	5.084	sp|Q07954|LRP1_HUMAN	Prolow-density lipoprotein receptor-related protein 1 OS=Homo sapiens GN=LRP1 PE=1 SV=2	HUMAN	22	1.16302	0.293304	1.34907	0.862092	1.56899
54	33.8	33.8	57.97	51.1	51.1	sp|P04075|ALDOA_HUMAN	Fructose-bisphosphate aldolase A OS=Homo sapiens GN=ALDOA PE=1 SV=2	HUMAN	27	1.25372	0.277905	1.64919	0.760202	2.06763
55	33.31	56.17	41.85	35.22	32.46	sp|P08238|HS90B_HUMAN	Heat shock protein HSP 90-beta OS=Homo sapiens GN=HSP90AB1 PE=1 SV=4	HUMAN	46	1.39855	0.104074	1.52931	0.914497	2.13881
56	32.29	56.3	31.58	22.77	19.79	sp|P35580|MYH10_HUMAN	Myosin-10 OS=Homo sapiens GN=MYH10 PE=1 SV=3	HUMAN	49	1.17963	0.12641	1.24363	0.948536	1.46702
57	31.79	32.43	42.02	32.68	31.78	sp|P02545|LMNA_HUMAN	Prelamin-A/C OS=Homo sapiens GN=LMNA PE=1 SV=1	HUMAN	28	2.73058	0.00476874	1.85888	1.46894	5.07582
58	31.09	31.09	44.16	35.05	26.63	sp|Q96AY3|FKB10_HUMAN	Peptidyl-prolyl cis-trans isomerase FKBP10 OS=Homo sapiens GN=FKBP10 PE=1 SV=1	HUMAN	19	1.6488	0.0980591	1.8836	0.875347	3.10569
59	30.98	55.73	53.48	44.28	41.48	sp|P12814|ACTN1_HUMAN	Alpha-actinin-1 OS=Homo sapiens GN=ACTN1 PE=1 SV=2	HUMAN	59	1.89642	0.00266217	1.42299	1.3327	2.6986
60	30.91	30.91	44.41	35.66	33.74	sp|Q16555|DPYL2_HUMAN	Dihydropyrimidinase-related protein 2 OS=Homo sapiens GN=DPYSL2 PE=1 SV=1	HUMAN	27	0.820935	0.556742	2.17293	0.377801	1.78383
61	30.88	30.88	36.9	31.47	31.47	sp|P04843|RPN1_HUMAN	Dolichyl-diphosphooligosaccharide--protein glycosyltransferase subunit 1 OS=Homo sapiens GN=RPN1 PE=1 SV=1	HUMAN	26	1.23023	0.0392888	1.21474	1.01276	1.49441
62	29.96	29.96	55.81	49.83	49.83	sp|P00387|NB5R3_HUMAN	NADH-cytochrome b5 reductase 3 OS=Homo sapiens GN=CYB5R3 PE=1 SV=3	HUMAN	21	1.04276	0.812851	1.49595	0.697055	1.55991
63	29.49	29.58	23.4	21.83	21.09	sp|P53618|COPB_HUMAN	Coatomer subunit beta OS=Homo sapiens GN=COPB1 PE=1 SV=3	HUMAN	18	1.39976	0.0712473	1.45407	0.962644	2.03535
64	29.04	29.2	17.86	11.08	10.82	sp|Q92616|GCN1L_HUMAN	Translational activator GCN1 OS=Homo sapiens GN=GCN1L1 PE=1 SV=6	HUMAN	18	1.11777	0.145246	1.17003	0.95534	1.30783
65	29.03	29.03	36.19	30.35	30.35	sp|P49591|SYSC_HUMAN	Serine--tRNA ligase, cytoplasmic OS=Homo sapiens GN=SARS PE=1 SV=3	HUMAN	17	1.24198	0.247129	1.4922	0.832316	1.85329
66	28.95	28.95	34.06	29.1	27.4	sp|P11142|HSP7C_HUMAN	Heat shock cognate 71 kDa protein OS=Homo sapiens GN=HSPA8 PE=1 SV=1	HUMAN	27	0.886723	0.63259	1.73255	0.511802	1.53629
67	28.41	28.41	37.74	22.22	20.12	sp|Q9Y4L1|HYOU1_HUMAN	Hypoxia up-regulated protein 1 OS=Homo sapiens GN=HYOU1 PE=1 SV=1	HUMAN	17	1.53943	0.0211224	1.41909	1.0848	2.18459
68	28.22	28.22	49.2	39.6	39.6	sp|P80404|GABT_HUMAN	4-aminobutyrate aminotransferase, mitochondrial OS=Homo sapiens GN=ABAT PE=1 SV=3	HUMAN	20	0.297194	0.0018126	1.74921	0.169902	0.519857
69	27.57	27.57	44.48	42.41	42.41	sp|Q01105|SET_HUMAN	Protein SET OS=Homo sapiens GN=SET PE=1 SV=3	HUMAN	17	1.05192	0.798336	1.59002	0.661578	1.67258
70	27.45	27.45	44.72	36.18	36.18	sp|P50395|GDIB_HUMAN	Rab GDP dissociation inhibitor beta OS=Homo sapiens GN=GDI2 PE=1 SV=2	HUMAN	21	1.25645	0.0670004	1.29438	0.970699	1.62633
71	26.99	26.99	34.65	28.78	27.43	sp|Q9NQC3|RTN4_HUMAN	Reticulon-4 OS=Homo sapiens GN=RTN4 PE=1 SV=2	HUMAN	28	0.758334	0.265578	1.73572	0.436898	1.31626
72	26.42	26.42	46.12	41.4	39.89	sp|P06576|ATPB_HUMAN	ATP synthase subunit beta, mitochondrial OS=Homo sapiens GN=ATP5B PE=1 SV=3	HUMAN	32	0.676731	0.145273	1.75687	0.385192	1.18892
73	25.81	25.87	30.78	18.52	17.99	sp|P18206|VINC_HUMAN	Vinculin OS=Homo sapiens GN=VCL PE=1 SV=4	HUMAN	22	1.08153	0.723749	1.65487	0.653546	1.7898
74	25.62	25.62	41.25	32.78	31.68	sp|Q9NZN4|EHD2_HUMAN	EH domain-containing protein 2 OS=Homo sapiens GN=EHD2 PE=1 SV=2	HUMAN	17	1.19607	0.606347	2.1352	0.560167	2.55385
75	25.6	27.83	55	53.44	53.44	sp|P08758|ANXA5_HUMAN	Annexin A5 OS=Homo sapiens GN=ANXA5 PE=1 SV=2	HUMAN	21	0.968753	0.838888	1.46393	0.661749	1.41818
76	25.52	25.72	34.17	20.67	20.67	sp|P55786|PSA_HUMAN	Puromycin-sensitive aminopeptidase OS=Homo sapiens GN=NPEPPS PE=1 SV=2	HUMAN	15	0.65075	0.0312627	1.45614	0.446902	0.947582
77	25.49	25.54	38.8	24.18	23.36	sp|P13010|XRCC5_HUMAN	X-ray repair cross-complementing protein 5 OS=Homo sapiens GN=XRCC5 PE=1 SV=3	HUMAN	18	1.40855	0.147429	1.63648	0.860717	2.30506
78	25.48	25.49	23.53	18.03	18.03	sp|P06396|GELS_HUMAN	Gelsolin OS=Homo sapiens GN=GSN PE=1 SV=1	HUMAN	19	1.05238	0.79492	1.58358	0.664557	1.66652
79	25.1	25.25	16.09	9.095	8.34	sp|P02751|FINC_HUMAN	Fibronectin OS=Homo sapiens GN=FN1 PE=1 SV=4	HUMAN	16	1.365	0.24646	1.80931	0.754433	2.46972
80	24.49	24.51	23.42	16.88	15.69	sp|Q00341|VIGLN_HUMAN	Vigilin OS=Homo sapiens GN=HDLBP PE=1 SV=2	HUMAN	17	1.78887	0.0248694	1.60316	1.11584	2.86784
81	24.3	70.87	61.11	58.44	53.33	sp|Q13509|TBB3_HUMAN	Tubulin beta-3 chain OS=Homo sapiens GN=TUBB3 PE=1 SV=2	HUMAN	137	0.35404	0.0181119	2.10919	0.167855	0.746738
82	24.12	33.27	38.09	35.74	35.74	sp|P17661|DESM_HUMAN	Desmin OS=Homo sapiens GN=DES PE=1 SV=3	HUMAN	30	7.99099	0.0163916	3.18761	2.50689	25.4721
83	24.11	24.11	46.83	46.83	46.83	sp|Q15293|RCN1_HUMAN	Reticulocalbin-1 OS=Homo sapiens GN=RCN1 PE=1 SV=1	HUMAN	22	1.55746	0.0548264	1.57724	0.987457	2.45648
84	24.04	24.04	24.4	20.06	20.06	sp|O60506|HNRPQ_HUMAN	Heterogeneous nuclear ribonucleoprotein Q OS=Homo sapiens GN=SYNCRIP PE=1 SV=2	HUMAN	15	1.1141	0.46536	1.40385	0.793602	1.56403
85	24	24	39.6	28.32	26.99	sp|P48735|IDHP_HUMAN	Isocitrate dehydrogenase [NADP], mitochondrial OS=Homo sapiens GN=IDH2 PE=1 SV=2	HUMAN	16	0.986	0.887454	1.2449	0.792033	1.22747
86	23.95	23.95	61.03	55.88	50.74	sp|Q71DI3|H32_HUMAN	Histone H3.2 OS=Homo sapiens GN=HIST2H3A PE=1 SV=3	HUMAN	17
87	23.9	24.09	44.19	30.71	30.71	sp|P13674|P4HA1_HUMAN	Prolyl 4-hydroxylase subunit alpha-1 OS=Homo sapiens GN=P4HA1 PE=1 SV=2	HUMAN	17	1.93948	0.0167328	1.66736	1.1632	3.2338
88	23.39	23.39	22.28	18.27	17.72	sp|Q08211|DHX9_HUMAN	ATP-dependent RNA helicase A OS=Homo sapiens GN=DHX9 PE=1 SV=4	HUMAN	21	1.09141	0.353817	1.22432	0.891437	1.33624
89	23.31	23.31	30.16	25.48	20.45	sp|P26038|MOES_HUMAN	Moesin OS=Homo sapiens GN=MSN PE=1 SV=3	HUMAN	15	0.95194	0.746407	1.42745	0.666883	1.35884
90	23.17	23.17	22.42	17.05	17.05	sp|O00410|IPO5_HUMAN	Importin-5 OS=Homo sapiens GN=IPO5 PE=1 SV=4	HUMAN	13	0.81589	0.236424	1.55063	0.526168	1.26514
91	23.16	23.16	21.5	17.32	17.32	sp|P12109|CO6A1_HUMAN	Collagen alpha-1(VI) chain OS=Homo sapiens GN=COL6A1 PE=1 SV=3	HUMAN	17	1.37819	0.289295	1.9648	0.701441	2.70786
92	23.14	23.21	44.92	33.17	29.84	sp|P13797|PLST_HUMAN	Plastin-3 OS=Homo sapiens GN=PLS3 PE=1 SV=4	HUMAN	19	1.28326	0.103789	1.37502	0.93327	1.7645
93	23.13	23.13	48.66	48.66	45.45	sp|P30086|PEBP1_HUMAN	Phosphatidylethanolamine-binding protein 1 OS=Homo sapiens GN=PEBP1 PE=1 SV=3	HUMAN	19	0.424195	0.0205996	1.836	0.231043	0.778824
94	23.02	23.14	20.27	9.363	7.959	sp|O75643|U520_HUMAN	U5 small nuclear ribonucleoprotein 200 kDa helicase OS=Homo sapiens GN=SNRNP200 PE=1 SV=2	HUMAN	13	1.14648	0.165907	1.26955	0.903059	1.45551
95	22.88	22.88	30.34	20.04	15.69	sp|P22314|UBA1_HUMAN	Ubiquitin-like modifier-activating enzyme 1 OS=Homo sapiens GN=UBA1 PE=1 SV=3	HUMAN	22	0.479405	8.65105e-05	1.24058	0.386437	0.594739
96	22.84	23.23	16.3	8.089	6.799	sp|P12111|CO6A3_HUMAN	Collagen alpha-3(VI) chain OS=Homo sapiens GN=COL6A3 PE=1 SV=5	HUMAN	15	1.66658	0.00038185	1.2092	1.37825	2.01523
97	22.36	22.36	53.47	51.43	46.53	sp|P63104|1433Z_HUMAN	14-3-3 protein zeta/delta OS=Homo sapiens GN=YWHAZ PE=1 SV=1	HUMAN	14	0.933031	0.834257	2.63038	0.354713	2.45423
98	22	22	31.05	30.13	24.21	sp|P48643|TCPE_HUMAN	T-complex protein 1 subunit epsilon OS=Homo sapiens GN=CCT5 PE=1 SV=1	HUMAN	12	1.01718	0.889912	1.33468	0.762116	1.35761
99	21.95	21.95	47.14	23.06	19.25	sp|P08123|CO1A2_HUMAN	Collagen alpha-2(I) chain OS=Homo sapiens GN=COL1A2 PE=1 SV=7	HUMAN	22	1.96527	0.00486675	1.46345	1.3429	2.87607
100	21.86	22.07	24.01	13.79	12.44	sp|P41252|SYIC_HUMAN	Isoleucine--tRNA ligase, cytoplasmic OS=Homo sapiens GN=IARS PE=1 SV=2	HUMAN	13	1.50784	0.0735615	1.60491	0.939521	2.41995
101	21.53	21.61	40.05	31.65	30.22	sp|P00558|PGK1_HUMAN	Phosphoglycerate kinase 1 OS=Homo sapiens GN=PGK1 PE=1 SV=3	HUMAN	18	1.0343	0.803248	1.34134	0.771091	1.38735
102	21.43	21.43	74.63	62.93	62.93	sp|P04792|HSPB1_HUMAN	Heat shock protein beta-1 OS=Homo sapiens GN=HSPB1 PE=1 SV=2	HUMAN	24	1.85375	0.00153853	1.24959	1.48348	2.31643
103	21.22	21.22	43.3	28.16	20.78	sp|P11413|G6PD_HUMAN	Glucose-6-phosphate 1-dehydrogenase OS=Homo sapiens GN=G6PD PE=1 SV=4	HUMAN	13	1.15969	0.243818	1.3343	0.869138	1.54736
104	21.14	21.24	26.75	23.14	23.14	sp|P23381|SYWC_HUMAN	Tryptophan--tRNA ligase, cytoplasmic OS=Homo sapiens GN=WARS PE=1 SV=2	HUMAN	15	1.51063	0.232276	2.25721	0.669246	3.40979
105	21.01	21.01	42.49	35.41	33.26	sp|O75390|CISY_HUMAN	Citrate synthase, mitochondrial OS=Homo sapiens GN=CS PE=1 SV=2	HUMAN	13	0.913122	0.364121	1.26383	0.722501	1.15403
106	21.01	21.01	19.75	17.33	17.33	sp|P10253|LYAG_HUMAN	Lysosomal alpha-glucosidase OS=Homo sapiens GN=GAA PE=1 SV=4	HUMAN	14	0.504734	0.00193151	1.29973	0.388337	0.65602
107	20.79	20.79	48.97	45.08	33.87	sp|P26641|EF1G_HUMAN	Elongation factor 1-gamma OS=Homo sapiens GN=EEF1G PE=1 SV=3	HUMAN	13	1.01741	0.924781	1.48749	0.683973	1.51339
108	20.75	20.75	44.32	41.83	33.52	sp|Q15019|SEPT2_HUMAN	Septin-2 OS=Homo sapiens GN=SEPT2 PE=1 SV=1	HUMAN	29	0.665277	0.073628	1.59939	0.415956	1.06404
109	20.69	20.69	77.78	77.78	77.78	sp|P62807|H2B1C_HUMAN	Histone H2B type 1-C/E/F/G/I OS=Homo sapiens GN=HIST1H2BC PE=1 SV=4	HUMAN	18	0.96659	0.955437	10.1536	0.0951971	9.81433
109	0	18.94	77.78	77.78	69.05	sp|Q93079|H2B1H_HUMAN	Histone H2B type 1-H OS=Homo sapiens GN=HIST1H2BH PE=1 SV=3	HUMAN	17
109	0	18.94	77.78	77.78	69.05	sp|Q5QNW6|H2B2F_HUMAN	Histone H2B type 2-F OS=Homo sapiens GN=HIST2H2BF PE=1 SV=3	HUMAN	17
109	0	18.94	69.05	69.05	69.05	sp|Q99880|H2B1L_HUMAN	Histone H2B type 1-L OS=Homo sapiens GN=HIST1H2BL PE=1 SV=3	HUMAN	17
109	0	18.94	69.05	69.05	69.05	sp|Q99879|H2B1M_HUMAN	Histone H2B type 1-M OS=Homo sapiens GN=HIST1H2BM PE=1 SV=3	HUMAN	17
109	0	18.94	69.05	69.05	69.05	sp|Q99877|H2B1N_HUMAN	Histone H2B type 1-N OS=Homo sapiens GN=HIST1H2BN PE=1 SV=3	HUMAN	17
109	0	18.94	69.05	69.05	69.05	sp|P58876|H2B1D_HUMAN	Histone H2B type 1-D OS=Homo sapiens GN=HIST1H2BD PE=1 SV=2	HUMAN	17
109	0	18.61	70.63	70.63	70.63	sp|O60814|H2B1K_HUMAN	Histone H2B type 1-K OS=Homo sapiens GN=HIST1H2BK PE=1 SV=3	HUMAN	17
110	20.36	20.38	60.08	51.78	49.01	sp|Q9Y696|CLIC4_HUMAN	Chloride intracellular channel protein 4 OS=Homo sapiens GN=CLIC4 PE=1 SV=4	HUMAN	17	1.66575	0.0671751	1.75011	0.951793	2.91524
111	20.32	20.4	19.86	18.9	18.78	sp|Q15063|POSTN_HUMAN	Periostin OS=Homo sapiens GN=POSTN PE=1 SV=2	HUMAN	12	4.20959	0.00756734	2.43808	1.7266	10.2633
112	20.21	20.21	80.95	61.9	59.52	sp|P49773|HINT1_HUMAN	Histidine triad nucleotide-binding protein 1 OS=Homo sapiens GN=HINT1 PE=1 SV=2	HUMAN	15	1.7024
113	20.07	20.2	41.42	26.77	25.17	sp|Q16181|SEPT7_HUMAN	Septin-7 OS=Homo sapiens GN=SEPT7 PE=1 SV=2	HUMAN	20	0.837819	0.442971	2.23163	0.375429	1.86971
114	20	20	32.5	24.75	24.75	sp|Q9BTV4|TMM43_HUMAN	Transmembrane protein 43 OS=Homo sapiens GN=TMEM43 PE=1 SV=1	HUMAN	14	0.987385	0.929193	1.51973	0.649711	1.50056
115	20	20	40.69	40.69	40.69	sp|P62841|RS15_HUMAN	40S ribosomal protein S15 OS=Homo sapiens GN=RPS15 PE=1 SV=2	HUMAN	11	1.69656	0.280427	23.7125	0.071547	40.2296
116	19.68	19.68	25.23	16.55	15.31	sp|P15144|AMPN_HUMAN	Aminopeptidase N OS=Homo sapiens GN=ANPEP PE=1 SV=4	HUMAN	12	1.18193	0.304832	1.45644	0.811515	1.72141
117	19.61	19.61	66.23	62.99	59.09	sp|P00441|SODC_HUMAN	Superoxide dismutase [Cu-Zn] OS=Homo sapiens GN=SOD1 PE=1 SV=2	HUMAN	14	0.569658	0.390812	154.266	0.00369269	87.8791
118	19.42	19.55	31.07	25.23	25.23	sp|Q13838|DX39B_HUMAN	Spliceosome RNA helicase DDX39B OS=Homo sapiens GN=DDX39B PE=1 SV=1	HUMAN	18	1.22463	0.164398	1.36772	0.895383	1.67495
119	19.37	19.37	27.1	23.6	23.6	sp|Q15942|ZYX_HUMAN	Zyxin OS=Homo sapiens GN=ZYX PE=1 SV=1	HUMAN	18	1.47494	0.0430623	1.44617	1.01989	2.13301
120	19.32	19.32	66.99	66.02	66.02	sp|P62805|H4_HUMAN	Histone H4 OS=Homo sapiens GN=HIST1H4A PE=1 SV=2	HUMAN	16	1.54414	0.135587	1.8154	0.850578	2.80323
121	19.2	20.13	30.39	26.27	25.1	sp|P49257|LMAN1_HUMAN	Protein ERGIC-53 OS=Homo sapiens GN=LMAN1 PE=1 SV=2	HUMAN	14	1.86917	0.22568	3.70188	0.504924	6.91945
122	19.11	19.11	64.44	63.7	63.7	sp|P09382|LEG1_HUMAN	Galectin-1 OS=Homo sapiens GN=LGALS1 PE=1 SV=2	HUMAN	23	1.74232	0.0300783	1.57446	1.10661	2.74321
123	19.06	19.15	59.34	34.34	25.3	sp|P00338|LDHA_HUMAN	L-lactate dehydrogenase A chain OS=Homo sapiens GN=LDHA PE=1 SV=2	HUMAN	12	1.27093	0.645969	3.25971	0.38989	4.14285
124	18.98	18.98	31.98	26.16	26.16	sp|P24844|MYL9_HUMAN	Myosin regulatory light polypeptide 9 OS=Homo sapiens GN=MYL9 PE=1 SV=4	HUMAN	22	0.644276
125	18.88	18.98	35.77	24.23	20.38	sp|Q99798|ACON_HUMAN	Aconitate hydratase, mitochondrial OS=Homo sapiens GN=ACO2 PE=1 SV=2	HUMAN	17	0.64047	0.0620666	1.60817	0.39826	1.02999
126	18.84	18.84	22.66	19.42	19.42	sp|P07686|HEXB_HUMAN	Beta-hexosaminidase subunit beta OS=Homo sapiens GN=HEXB PE=1 SV=3	HUMAN	16	0.382026	0.00558518	1.6357	0.233555	0.624882
127	18.76	19.07	12.02	6.279	5.351	sp|P78559|MAP1A_HUMAN	Microtubule-associated protein 1A OS=Homo sapiens GN=MAP1A PE=1 SV=6	HUMAN	9	1.05155	0.814125	1.64987	0.637356	1.73492
128	18.74	18.74	20.26	19.32	19.32	sp|O43175|SERA_HUMAN	D-3-phosphoglycerate dehydrogenase OS=Homo sapiens GN=PHGDH PE=1 SV=4	HUMAN	16	1.28679	0.335243	2.3684	0.543319	3.04764
129	18.72	18.78	22.19	17.05	15.56	sp|P41250|SYG_HUMAN	Glycine--tRNA ligase OS=Homo sapiens GN=GARS PE=1 SV=3	HUMAN	14	2.16232	0.00704503	1.6011	1.35052	3.46209
130	18.69	19.21	23.08	12.3	10.78	sp|P07814|SYEP_HUMAN	Bifunctional glutamate/proline--tRNA ligase OS=Homo sapiens GN=EPRS PE=1 SV=5	HUMAN	12	1.65125	0.011939	1.43528	1.15047	2.37
131	18.57	18.74	27.39	10.93	10.52	sp|P02452|CO1A1_HUMAN	Collagen alpha-1(I) chain OS=Homo sapiens GN=COL1A1 PE=1 SV=5	HUMAN	13	3.90359	0.00612699	2.23971	1.7429	8.7429
132	18.48	20.7	38.38	26.76	26.76	sp|P06753|TPM3_HUMAN	Tropomyosin alpha-3 chain OS=Homo sapiens GN=TPM3 PE=1 SV=1	HUMAN	13	1.00398
133	18.46	18.46	36.26	20.75	19.07	sp|P78371|TCPB_HUMAN	T-complex protein 1 subunit beta OS=Homo sapiens GN=CCT2 PE=1 SV=4	HUMAN	13	1.33956	0.296507	1.86964	0.716479	2.5045
134	18.31	18.31	45.56	36.67	31.94	sp|P28482|MK01_HUMAN	Mitogen-activated protein kinase 1 OS=Homo sapiens GN=MAPK1 PE=1 SV=3	HUMAN	11	0.567868	0.0162439	1.5051	0.377295	0.854698
135	18.21	18.21	44.76	44.76	44.76	sp|P09211|GSTP1_HUMAN	Glutathione S-transferase P OS=Homo sapiens GN=GSTP1 PE=1 SV=2	HUMAN	23	0.419798	0.066544	2.61851	0.160319	1.09924
136	18.16	18.18	17.47	7.152	7.152	sp|Q6P2Q9|PRP8_HUMAN	Pre-mRNA-processing-splicing factor 8 OS=Homo sapiens GN=PRPF8 PE=1 SV=2	HUMAN	12	1.14404	0.239029	1.28648	0.889277	1.47178
137	18.1	18.16	23.72	14.71	14.71	sp|P11216|PYGB_HUMAN	Glycogen phosphorylase, brain form OS=Homo sapiens GN=PYGB PE=1 SV=5	HUMAN	10	0.625353	0.00275994	1.27901	0.488936	0.799832
138	18.08	18.27	30.34	25.2	18.3	sp|P29401|TKT_HUMAN	Transketolase OS=Homo sapiens GN=TKT PE=1 SV=3	HUMAN	11	0.826334	0.469853	1.87295	0.441193	1.54769
139	18.06	18.26	18.87	15.95	12.88	sp|O75533|SF3B1_HUMAN	Splicing factor 3B subunit 1 OS=Homo sapiens GN=SF3B1 PE=1 SV=3	HUMAN	10	1.01709	0.835735	1.20475	0.844237	1.22535
140	18.04	18.24	35.7	28.41	26.36	sp|O15460|P4HA2_HUMAN	Prolyl 4-hydroxylase subunit alpha-2 OS=Homo sapiens GN=P4HA2 PE=1 SV=1	HUMAN	10	2.2114	0.0229743	1.87751	1.17784	4.15194
141	17.97	17.99	29.6	15.87	15.87	sp|P42224|STAT1_HUMAN	Signal transducer and activator of transcription 1-alpha/beta OS=Homo sapiens GN=STAT1 PE=1 SV=2	HUMAN	16	0.998332	0.987976	1.29691	0.76978	1.29474
142	17.95	20.09	25.12	22.5	20.53	sp|P12956|XRCC6_HUMAN	X-ray repair cross-complementing protein 6 OS=Homo sapiens GN=XRCC6 PE=1 SV=2	HUMAN	16	0.99379	0.971003	1.4667	0.677568	1.45759
143	17.76	17.76	36.63	29.37	25.41	sp|P09486|SPRC_HUMAN	SPARC OS=Homo sapiens GN=SPARC PE=1 SV=1	HUMAN	12	0.830528	0.733438	7.71307	0.107678	6.40592
144	17.68	17.94	21.81	9.886	9.886	sp|P53621|COPA_HUMAN	Coatomer subunit alpha OS=Homo sapiens GN=COPA PE=1 SV=2	HUMAN	13	1.51023	0.12069	1.84063	0.8205	2.77977
145	17.67	17.67	29.54	27.16	25.64	sp|P30153|2AAA_HUMAN	Serine/threonine-protein phosphatase 2A 65 kDa regulatory subunit A alpha isoform OS=Homo sapiens GN=PPP2R1A PE=1 SV=4	HUMAN	15	0.731746	0.202552	1.76734	0.414039	1.29324
146	17.66	17.68	26.28	26.28	26.28	sp|P00505|AATM_HUMAN	Aspartate aminotransferase, mitochondrial OS=Homo sapiens GN=GOT2 PE=1 SV=3	HUMAN	11	0.629197	0.0395437	1.52422	0.4128	0.959033
147	17.54	17.55	24.2	16.55	13.47	sp|Q14974|IMB1_HUMAN	Importin subunit beta-1 OS=Homo sapiens GN=KPNB1 PE=1 SV=2	HUMAN	12	0.86264	0.422085	1.52154	0.566951	1.31254
148	17.51	17.51	59.23	47.69	36.92	sp|Q15121|PEA15_HUMAN	Astrocytic phosphoprotein PEA-15 OS=Homo sapiens GN=PEA15 PE=1 SV=2	HUMAN	22	0.334761	0.0647882	3.38463	0.0989062	1.13304
149	17.48	17.6	31.85	27.87	22.25	sp|P36578|RL4_HUMAN	60S ribosomal protein L4 OS=Homo sapiens GN=RPL4 PE=1 SV=5	HUMAN	11	1.15839	0.535017	1.76433	0.656562	2.04379
150	17.44	18.56	31.94	18.76	16.9	sp|P13667|PDIA4_HUMAN	Protein disulfide-isomerase A4 OS=Homo sapiens GN=PDIA4 PE=1 SV=2	HUMAN	13	1.31344	0.196458	1.60083	0.820476	2.1026
151	17.35	17.35	38.85	32.48	32.48	sp|Q16836|HCDH_HUMAN	Hydroxyacyl-coenzyme A dehydrogenase, mitochondrial OS=Homo sapiens GN=HADH PE=1 SV=3	HUMAN	13	0.715048	0.176438	2.01958	0.354058	1.4441
152	17.29	17.29	45.09	32.14	32.14	sp|P30041|PRDX6_HUMAN	Peroxiredoxin-6 OS=Homo sapiens GN=PRDX6 PE=1 SV=3	HUMAN	17	1.1113	0.705869	2.24497	0.495019	2.49485
153	17.23	17.35	27.85	23.84	23.84	sp|Q9ULV4|COR1C_HUMAN	Coronin-1C OS=Homo sapiens GN=CORO1C PE=1 SV=1	HUMAN	13	1.01448	0.940477	1.65234	0.613965	1.67627
154	17.09	17.09	37.21	37.21	37.21	sp|P09429|HMGB1_HUMAN	High mobility group protein B1 OS=Homo sapiens GN=HMGB1 PE=1 SV=3	HUMAN	13	1.42649	0.0608318	1.46385	0.974482	2.08817
155	17.01	17.01	72.29	62.05	52.41	sp|P23528|COF1_HUMAN	Cofilin-1 OS=Homo sapiens GN=CFL1 PE=1 SV=3	HUMAN	14	1.12259	0.651169	1.78458	0.629048	2.00334
156	16.92	19.07	31.47	27.97	25.35	sp|Q14194|DPYL1_HUMAN	Dihydropyrimidinase-related protein 1 OS=Homo sapiens GN=CRMP1 PE=1 SV=1	HUMAN	16	0.548838	0.0578111	1.88094	0.291789	1.03233
157	16.75	16.75	25.98	17.92	17.92	sp|Q14764|MVP_HUMAN	Major vault protein OS=Homo sapiens GN=MVP PE=1 SV=4	HUMAN	10	2.37175	0.203682	5.45415	0.434852	12.9359
158	16.73	16.96	11.71	3.903	3.729	sp|P46939|UTRO_HUMAN	Utrophin OS=Homo sapiens GN=UTRN PE=1 SV=2	HUMAN	8	1.12905	0.420427	1.40984	0.800834	1.59178
159	16.72	16.72	11.84	8.947	8.947	sp|Q16531|DDB1_HUMAN	DNA damage-binding protein 1 OS=Homo sapiens GN=DDB1 PE=1 SV=1	HUMAN	9	0.832101	0.271981	1.45045	0.573682	1.20692
160	16.71	16.81	48.08	37.18	37.18	sp|P62979|RS27A_HUMAN	Ubiquitin-40S ribosomal protein S27a OS=Homo sapiens GN=RPS27A PE=1 SV=2	HUMAN	14	0.822626	0.283157	1.49985	0.548472	1.23382
160	0	16.71	60.16	45.31	45.31	sp|P62987|RL40_HUMAN	Ubiquitin-60S ribosomal protein L40 OS=Homo sapiens GN=UBA52 PE=1 SV=2	HUMAN	14
160	0	16.71	94.31	78.54	76.2	sp|P0CG48|UBC_HUMAN	Polyubiquitin-C OS=Homo sapiens GN=UBC PE=1 SV=3	HUMAN	14
160	0	16.71	93.45	77.73	75.98	sp|P0CG47|UBB_HUMAN	Polyubiquitin-B OS=Homo sapiens GN=UBB PE=1 SV=1	HUMAN	14
161	16.66	31.55	33.07	29.37	29.37	sp|P51991|ROA3_HUMAN	Heterogeneous nuclear ribonucleoprotein A3 OS=Homo sapiens GN=HNRNPA3 PE=1 SV=2	HUMAN	20	1.07566	0.673796	1.56298	0.688211	1.68123
162	16.62	16.68	28.9	23.02	23.02	sp|P55209|NP1L1_HUMAN	Nucleosome assembly protein 1-like 1 OS=Homo sapiens GN=NAP1L1 PE=1 SV=1	HUMAN	12	1.34906	0.394111	3.30744	0.407887	4.46193
163	16.59	16.59	22	8.611	7.815	sp|Q14152|EIF3A_HUMAN	Eukaryotic translation initiation factor 3 subunit A OS=Homo sapiens GN=EIF3A PE=1 SV=1	HUMAN	10	1.27884	0.0191599	1.20861	1.05811	1.54562
164	16.55	16.55	34.31	23.3	23.3	sp|P49368|TCPG_HUMAN	T-complex protein 1 subunit gamma OS=Homo sapiens GN=CCT3 PE=1 SV=4	HUMAN	12	0.767236	0.061164	1.32951	0.577082	1.02005
165	16.4	16.4	27.72	26.07	24.75	sp|O75083|WDR1_HUMAN	WD repeat-containing protein 1 OS=Homo sapiens GN=WDR1 PE=1 SV=4	HUMAN	11	0.82464	0.267969	1.46075	0.564533	1.20459
166	16.35	16.53	17.64	11.46	8.537	sp|Q86VP6|CAND1_HUMAN	Cullin-associated NEDD8-dissociated protein 1 OS=Homo sapiens GN=CAND1 PE=1 SV=2	HUMAN	10	0.813357	0.0998174	1.29689	0.627159	1.05484
167	16.3	16.3	16.42	11.34	10.71	sp|Q93009|UBP7_HUMAN	Ubiquitin carboxyl-terminal hydrolase 7 OS=Homo sapiens GN=USP7 PE=1 SV=2	HUMAN	8	1.00177	0.987389	1.30037	0.770372	1.30267
168	16.22	16.32	30.15	25.81	25.81	sp|Q02818|NUCB1_HUMAN	Nucleobindin-1 OS=Homo sapiens GN=NUCB1 PE=1 SV=4	HUMAN	10	1.40816	0.0845292	1.50654	0.934698	2.12145
169	16.18	16.18	40.97	26.17	26.17	sp|Q16658|FSCN1_HUMAN	Fascin OS=Homo sapiens GN=FSCN1 PE=1 SV=3	HUMAN	9	0.810216	0.438113	1.90121	0.426159	1.54039
170	16.05	16.05	35.66	27.06	22.76	sp|P00367|DHE3_HUMAN	Glutamate dehydrogenase 1, mitochondrial OS=Homo sapiens GN=GLUD1 PE=1 SV=2	HUMAN	9	0.776004	0.279291	1.84511	0.420572	1.43182
171	16.03	16.03	38.28	35.17	32.06	sp|P43686|PRS6B_HUMAN	26S protease regulatory subunit 6B OS=Homo sapiens GN=PSMC4 PE=1 SV=2	HUMAN	9	0.875915	0.264271	1.31125	0.668001	1.14854
172	15.91	15.91	41.26	30.39	26.66	sp|P14866|HNRPL_HUMAN	Heterogeneous nuclear ribonucleoprotein L OS=Homo sapiens GN=HNRNPL PE=1 SV=2	HUMAN	19	1.14254	0.170132	1.24787	0.915594	1.42575
173	15.89	20.08	36.14	29.21	28.09	sp|Q9H4M9|EHD1_HUMAN	EH domain-containing protein 1 OS=Homo sapiens GN=EHD1 PE=1 SV=2	HUMAN	13	1.16719	0.118239	1.2542	0.930628	1.46389
174	15.86	15.96	46.44	41.02	41.02	sp|P08865|RSSA_HUMAN	40S ribosomal protein SA OS=Homo sapiens GN=RPSA PE=1 SV=4	HUMAN	18	0.814677	0.328574	1.75119	0.465214	1.42665
175	15.85	15.93	42.68	33	24.57	sp|P39023|RL3_HUMAN	60S ribosomal protein L3 OS=Homo sapiens GN=RPL3 PE=1 SV=2	HUMAN	11	1.47998	0.139219	1.75572	0.842946	2.59844
176	15.83	15.83	37.81	21.37	21.37	sp|Q15366|PCBP2_HUMAN	Poly(rC)-binding protein 2 OS=Homo sapiens GN=PCBP2 PE=1 SV=1	HUMAN	17	1.14794
177	15.79	15.79	49.33	28	28	sp|O15144|ARPC2_HUMAN	Actin-related protein 2/3 complex subunit 2 OS=Homo sapiens GN=ARPC2 PE=1 SV=1	HUMAN	10	1.04279	0.830117	2.09504	0.497743	2.18469
178	15.72	15.72	44.55	37.27	24.55	sp|Q15084|PDIA6_HUMAN	Protein disulfide-isomerase A6 OS=Homo sapiens GN=PDIA6 PE=1 SV=1	HUMAN	13	2.41319	0.0608535	2.6006	0.927936	6.27574
179	15.61	15.7	17.62	16.83	15.87	sp|P08195|4F2_HUMAN	4F2 cell-surface antigen heavy chain OS=Homo sapiens GN=SLC3A2 PE=1 SV=3	HUMAN	8	1.22709	0.0314008	1.1943	1.02746	1.46552
180	15.59	15.68	25.14	23.78	20	sp|Q9Y617|SERC_HUMAN	Phosphoserine aminotransferase OS=Homo sapiens GN=PSAT1 PE=1 SV=2	HUMAN	9	0.64388	0.0504277	1.55503	0.414063	1.00125
181	15.58	15.58	34.62	27.56	27.56	sp|Q07960|RHG01_HUMAN	Rho GTPase-activating protein 1 OS=Homo sapiens GN=ARHGAP1 PE=1 SV=1	HUMAN	10	1.04985	0.871695	2.41278	0.435119	2.53305
182	15.47	15.47	22.11	15.08	15.08	sp|Q06124|PTN11_HUMAN	Tyrosine-protein phosphatase non-receptor type 11 OS=Homo sapiens GN=PTPN11 PE=1 SV=2	HUMAN	9	0.677943	0.0683233	1.54551	0.438654	1.04777
183	15.25	15.25	27.48	22.06	20.93	sp|Q02252|MMSA_HUMAN	Methylmalonate-semialdehyde dehydrogenase [acylating], mitochondrial OS=Homo sapiens GN=ALDH6A1 PE=1 SV=2	HUMAN	10	0.393905	0.0118977	1.86036	0.211736	0.732805
184	15.2	15.2	51.96	49.02	49.02	sp|P52565|GDIR1_HUMAN	Rho GDP-dissociation inhibitor 1 OS=Homo sapiens GN=ARHGDIA PE=1 SV=3	HUMAN	13	1.34424	0.283774	2.40376	0.559222	3.23123
185	15.11	15.32	35.54	16.06	14.17	sp|P43243|MATR3_HUMAN	Matrin-3 OS=Homo sapiens GN=MATR3 PE=1 SV=2	HUMAN	12	1.38028	0.0612311	1.4113	0.97802	1.94798
186	15.08	15.08	56.85	56.85	56.85	sp|Q8NI22|MCFD2_HUMAN	Multiple coagulation factor deficiency protein 2 OS=Homo sapiens GN=MCFD2 PE=1 SV=1	HUMAN	19	0.720052	0.487615	55.355	0.0130079	39.8585
187	15	15.1	38.78	30.95	28.91	sp|P06748|NPM_HUMAN	Nucleophosmin OS=Homo sapiens GN=NPM1 PE=1 SV=2	HUMAN	21	1.25313	0.298491	1.68989	0.741543	2.11765
188	14.73	14.73	32.49	28.84	23.45	sp|P04844|RPN2_HUMAN	Dolichyl-diphosphooligosaccharide--protein glycosyltransferase subunit 2 OS=Homo sapiens GN=RPN2 PE=1 SV=3	HUMAN	12	1.21285	0.19365	1.44461	0.839569	1.75209
189	14.7	14.7	68.66	64.18	57.71	sp|Q01995|TAGL_HUMAN	Transgelin OS=Homo sapiens GN=TAGLN PE=1 SV=4	HUMAN	17	2.37639	0.0361339	2.19874	1.0808	5.22505
190	14.58	14.58	38.35	25.27	23.12	sp|P06744|G6PI_HUMAN	Glucose-6-phosphate isomerase OS=Homo sapiens GN=GPI PE=1 SV=4	HUMAN	11	0.910153	0.649469	1.65048	0.551448	1.50219
191	14.55	14.67	20.3	10.19	7.963	sp|P42704|LPPRC_HUMAN	Leucine-rich PPR motif-containing protein, mitochondrial OS=Homo sapiens GN=LRPPRC PE=1 SV=3	HUMAN	9	0.887722	0.630072	1.77627	0.499766	1.57684
192	14.5	14.55	44.98	30.09	30.09	sp|Q15417|CNN3_HUMAN	Calponin-3 OS=Homo sapiens GN=CNN3 PE=1 SV=1	HUMAN	16	1.22352	0.132484	1.42181	0.860532	1.73961
193	14.5	14.5	22.75	16.15	15.16	sp|Q7KZF4|SND1_HUMAN	Staphylococcal nuclease domain-containing protein 1 OS=Homo sapiens GN=SND1 PE=1 SV=1	HUMAN	13	1.10975	0.730636	2.18758	0.507296	2.42766
194	14.48	14.76	20.58	13.76	13.2	sp|Q12906|ILF3_HUMAN	Interleukin enhancer-binding factor 3 OS=Homo sapiens GN=ILF3 PE=1 SV=3	HUMAN	15	1.11635	0.280614	1.26366	0.883427	1.4107
195	14.48	14.48	22.78	11.21	11.21	sp|P25705|ATPA_HUMAN	ATP synthase subunit alpha, mitochondrial OS=Homo sapiens GN=ATP5A1 PE=1 SV=1	HUMAN	16	0.740856	0.280634	1.95046	0.379837	1.44501
196	14.46	14.46	57.72	45.64	45.64	sp|P62158|CALM_HUMAN	Calmodulin OS=Homo sapiens GN=CALM1 PE=1 SV=2	HUMAN	15	0.731692	0.470267	3.34057	0.219032	2.44427
197	14.44	14.44	21.7	16.96	15.42	sp|Q13200|PSMD2_HUMAN	26S proteasome non-ATPase regulatory subunit 2 OS=Homo sapiens GN=PSMD2 PE=1 SV=3	HUMAN	10	0.944973	0.686739	1.38692	0.681346	1.3106
198	14.42	14.49	30.54	27.84	27.84	sp|Q9H2U2|IPYR2_HUMAN	Inorganic pyrophosphatase 2, mitochondrial OS=Homo sapiens GN=PPA2 PE=1 SV=2	HUMAN	8	0.492637	0.0221271	1.71802	0.286747	0.84636
199	14.37	14.37	23.88	21.51	21.51	sp|P26440|IVD_HUMAN	Isovaleryl-CoA dehydrogenase, mitochondrial OS=Homo sapiens GN=IVD PE=1 SV=1	HUMAN	10	0.879464	0.474566	4.51108	0.194956	3.96733
200	14.35	14.35	34.68	19.12	19.12	sp|P38606|VATA_HUMAN	V-type proton ATPase catalytic subunit A OS=Homo sapiens GN=ATP6V1A PE=1 SV=2	HUMAN	7	0.914391	0.630084	1.61148	0.567424	1.47352
201	14.33	14.44	34.6	31.49	24.91	sp|Q15181|IPYR_HUMAN	Inorganic pyrophosphatase OS=Homo sapiens GN=PPA1 PE=1 SV=2	HUMAN	10	0.774738	0.144308	1.47866	0.523946	1.14558
202	14.29	14.67	15.95	7.717	7.01	sp|Q9NYU2|UGGG1_HUMAN	UDP-glucose:glycoprotein glucosyltransferase 1 OS=Homo sapiens GN=UGGT1 PE=1 SV=3	HUMAN	8	1.07741	0.779472	2.72753	0.395013	2.93867
203	14.25	14.25	17.56	11.61	8.733	sp|P16615|AT2A2_HUMAN	Sarcoplasmic/endoplasmic reticulum calcium ATPase 2 OS=Homo sapiens GN=ATP2A2 PE=1 SV=1	HUMAN	11	0.711845	0.190219	1.81996	0.391133	1.29553
204	14.24	14.24	28.21	17.05	15.51	sp|P08237|K6PF_HUMAN	6-phosphofructokinase, muscle type OS=Homo sapiens GN=PFKM PE=1 SV=2	HUMAN	8	0.814909	0.0753937	1.26872	0.642306	1.03389
205	14.23	14.23	25.59	20.67	19.29	sp|Q16851|UGPA_HUMAN	UTP--glucose-1-phosphate uridylyltransferase OS=Homo sapiens GN=UGP2 PE=1 SV=5	HUMAN	7	1.44185	0.206468	1.96284	0.734572	2.83011
206	14.22	14.22	29.84	22.98	20.56	sp|P18124|RL7_HUMAN	60S ribosomal protein L7 OS=Homo sapiens GN=RPL7 PE=1 SV=1	HUMAN	7	1.62395	0.0404447	1.56919	1.03489	2.54828
207	14.22	14.22	27.91	26.37	26.37	sp|P07099|HYEP_HUMAN	Epoxide hydrolase 1 OS=Homo sapiens GN=EPHX1 PE=1 SV=1	HUMAN	9	1.59748	0.162275	4.7155	0.338771	7.53289
208	14.18	14.18	26.3	26.3	24.64	sp|O00231|PSD11_HUMAN	26S proteasome non-ATPase regulatory subunit 11 OS=Homo sapiens GN=PSMD11 PE=1 SV=3	HUMAN	8	0.765792	0.123367	1.49065	0.513731	1.14153
209	14.16	14.16	23.76	20.04	15.43	sp|Q9BPU6|DPYL5_HUMAN	Dihydropyrimidinase-related protein 5 OS=Homo sapiens GN=DPYSL5 PE=1 SV=1	HUMAN	9	0.80337	0.195022	1.4784	0.543404	1.18771
210	14.15	14.16	22.91	22.91	18.29	sp|O14773|TPP1_HUMAN	Tripeptidyl-peptidase 1 OS=Homo sapiens GN=TPP1 PE=1 SV=2	HUMAN	12	0.382021	0.0212429	1.993	0.191682	0.761369
211	14.13	14.13	26.89	14.21	14.21	sp|P35222|CTNB1_HUMAN	Catenin beta-1 OS=Homo sapiens GN=CTNNB1 PE=1 SV=1	HUMAN	7	0.649572	0.0424197	1.50302	0.432179	0.976318
212	14.07	14.07	49.49	43.43	35.86	sp|P32119|PRDX2_HUMAN	Peroxiredoxin-2 OS=Homo sapiens GN=PRDX2 PE=1 SV=5	HUMAN	10	0.570308	0.115641	3.70832	0.153791	2.11489
213	14.05	14.05	25.27	23.92	23.92	sp|O75367|H2AY_HUMAN	Core histone macro-H2A.1 OS=Homo sapiens GN=H2AFY PE=1 SV=4	HUMAN	11	1.05407	0.819587	1.96107	0.537495	2.06711
214	14.01	14.01	39	28.47	26.56	sp|P61158|ARP3_HUMAN	Actin-related protein 3 OS=Homo sapiens GN=ACTR3 PE=1 SV=3	HUMAN	8	1.38395	0.12398	1.57184	0.880466	2.17535
215	14	15.01	23.38	18.06	18.06	sp|Q8NBS9|TXND5_HUMAN	Thioredoxin domain-containing protein 5 OS=Homo sapiens GN=TXNDC5 PE=1 SV=2	HUMAN	12	1.66594	0.171656	2.85847	0.58281	4.76204
216	14	14	43.62	31.21	31.21	sp|P05141|ADT2_HUMAN	ADP/ATP translocase 2 OS=Homo sapiens GN=SLC25A5 PE=1 SV=7	HUMAN	9	1.25655	0.426934	2.20953	0.568696	2.77639
217	14	14	45.05	30.03	30.03	sp|P15880|RS2_HUMAN	40S ribosomal protein S2 OS=Homo sapiens GN=RPS2 PE=1 SV=2	HUMAN	8	1.73302	0.0408572	1.66984	1.03784	2.89386
218	14	14	74.29	70.71	67.14	sp|P07737|PROF1_HUMAN	Profilin-1 OS=Homo sapiens GN=PFN1 PE=1 SV=2	HUMAN	17	1.66914	0.122076	2.06882	0.806807	3.45314
219	14	14	43.58	32.24	32.24	sp|Q5EB52|MEST_HUMAN	Mesoderm-specific transcript homolog protein OS=Homo sapiens GN=MEST PE=2 SV=2	HUMAN	8	1.41333	0.372867	18.4639	0.0765455	26.0957
220	13.99	13.99	58.28	58.28	58.28	sp|P60660|MYL6_HUMAN	Myosin light polypeptide 6 OS=Homo sapiens GN=MYL6 PE=1 SV=2	HUMAN	13	1.51368	0.228638	2.83101	0.534679	4.28524
221	13.82	13.86	21.8	14.08	8.538	sp|P53396|ACLY_HUMAN	ATP-citrate synthase OS=Homo sapiens GN=ACLY PE=1 SV=3	HUMAN	7	1.45647	0.0612181	1.49074	0.977014	2.17122
222	13.78	13.83	21.62	17.52	16.05	sp|Q99460|PSMD1_HUMAN	26S proteasome non-ATPase regulatory subunit 1 OS=Homo sapiens GN=PSMD1 PE=1 SV=2	HUMAN	11	0.932063	0.620242	1.50166	0.620687	1.39964
223	13.75	13.84	24.13	16.57	15.47	sp|Q99832|TCPH_HUMAN	T-complex protein 1 subunit eta OS=Homo sapiens GN=CCT7 PE=1 SV=2	HUMAN	9	1.06186	0.586292	1.30405	0.814275	1.38471
224	13.73	13.73	32.39	27.12	23.92	sp|P26599|PTBP1_HUMAN	Polypyrimidine tract-binding protein 1 OS=Homo sapiens GN=PTBP1 PE=1 SV=1	HUMAN	15	1.07254
225	13.69	13.69	18.32	18.32	16.78	sp|P22695|QCR2_HUMAN	Cytochrome b-c1 complex subunit 2, mitochondrial OS=Homo sapiens GN=UQCRC2 PE=1 SV=3	HUMAN	7	0.908467	0.324314	1.29651	0.700701	1.17784
226	13.58	13.58	14.33	6.15	6.15	sp|Q02880|TOP2B_HUMAN	DNA topoisomerase 2-beta OS=Homo sapiens GN=TOP2B PE=1 SV=3	HUMAN	8	1.38098	0.138308	1.60145	0.86233	2.21156
227	13.55	13.55	39.71	26.84	26.84	sp|P35232|PHB_HUMAN	Prohibitin OS=Homo sapiens GN=PHB PE=1 SV=1	HUMAN	9	0.684924	0.0605854	1.52222	0.449951	1.0426
228	13.49	13.59	30.87	20.08	17.42	sp|P54577|SYYC_HUMAN	Tyrosine--tRNA ligase, cytoplasmic OS=Homo sapiens GN=YARS PE=1 SV=4	HUMAN	7	1.20728	0.178923	1.34752	0.895924	1.62683
229	13.47	13.47	35.69	27.36	18.71	sp|P11940|PABP1_HUMAN	Polyadenylate-binding protein 1 OS=Homo sapiens GN=PABPC1 PE=1 SV=2	HUMAN	9	0.860271	0.364051	1.50431	0.571872	1.29411
230	13.28	13.42	37.15	27.78	27.78	sp|Q02878|RL6_HUMAN	60S ribosomal protein L6 OS=Homo sapiens GN=RPL6 PE=1 SV=3	HUMAN	9	1.90679	0.0753164	2.1175	0.900495	4.03762
231	13.27	13.28	52.25	40.45	40.45	sp|Q03135|CAV1_HUMAN	Caveolin-1 OS=Homo sapiens GN=CAV1 PE=1 SV=4	HUMAN	13	1.22209	0.469313	2.16524	0.564413	2.64613
232	13.25	13.5	11.51	10.59	9.3	sp|Q13423|NNTM_HUMAN	NAD(P) transhydrogenase, mitochondrial OS=Homo sapiens GN=NNT PE=1 SV=3	HUMAN	7	0.993431	0.955709	1.36287	0.728924	1.35392
233	13.22	13.3	30.91	26.36	26.36	sp|P62191|PRS4_HUMAN	26S protease regulatory subunit 4 OS=Homo sapiens GN=PSMC1 PE=1 SV=1	HUMAN	9	1.02499	0.682758	1.15111	0.89044	1.17987
234	13.2	13.2	22.77	14.4	14.4	sp|Q92841|DDX17_HUMAN	Probable ATP-dependent RNA helicase DDX17 OS=Homo sapiens GN=DDX17 PE=1 SV=2	HUMAN	9	0.908497	0.430988	1.3559	0.670033	1.23183
235	13.19	13.5	16.84	11.87	11	sp|Q9Y4F1|FARP1_HUMAN	FERM, RhoGEF and pleckstrin domain-containing protein 1 OS=Homo sapiens GN=FARP1 PE=1 SV=1	HUMAN	9	0.945756	0.668584	1.45541	0.649821	1.37646
236	13.18	16.81	28.44	21.64	20.06	sp|O43390|HNRPR_HUMAN	Heterogeneous nuclear ribonucleoprotein R OS=Homo sapiens GN=HNRNPR PE=1 SV=1	HUMAN	11	1.05364	0.677968	1.35656	0.776698	1.42932
237	13.12	13.21	64.47	48.68	48.68	sp|P15531|NDKA_HUMAN	Nucleoside diphosphate kinase A OS=Homo sapiens GN=NME1 PE=1 SV=1	HUMAN	11	0.968933	0.929161	36.1932	0.0267711	35.0688
238	13.12	13.12	24.3	14.67	11.87	sp|Q13308|PTK7_HUMAN	Inactive tyrosine-protein kinase 7 OS=Homo sapiens GN=PTK7 PE=1 SV=2	HUMAN	8	1.11502	0.573284	1.73277	0.643493	1.93208
239	13.09	13.18	29.5	19.87	19.87	sp|Q14108|SCRB2_HUMAN	Lysosome membrane protein 2 OS=Homo sapiens GN=SCARB2 PE=1 SV=2	HUMAN	14	0.630352	0.105002	2.01339	0.313079	1.26915
240	13.07	13.75	23.25	13.24	8.863	sp|P36776|LONM_HUMAN	Lon protease homolog, mitochondrial OS=Homo sapiens GN=LONP1 PE=1 SV=2	HUMAN	8	1.04997	0.714026	3.61558	0.290402	3.79626
241	13.05	13.4	18.87	7.369	6.927	sp|Q86UP2|KTN1_HUMAN	Kinectin OS=Homo sapiens GN=KTN1 PE=1 SV=1	HUMAN	10	1.12933	0.424706	1.41561	0.797767	1.5987
242	13.04	14.69	24.64	19.94	19.94	sp|Q04446|GLGB_HUMAN	1,4-alpha-glucan-branching enzyme OS=Homo sapiens GN=GBE1 PE=1 SV=3	HUMAN	9	0.904215	0.45713	1.40486	0.643634	1.2703
243	12.9	14.11	21.41	11.12	8.94	sp|O60763|USO1_HUMAN	General vesicular transport factor p115 OS=Homo sapiens GN=USO1 PE=1 SV=2	HUMAN	7	1.17474	0.410955	1.62816	0.721516	1.91266
244	12.85	12.85	41.33	39.11	36.16	sp|P21964|COMT_HUMAN	Catechol O-methyltransferase OS=Homo sapiens GN=COMT PE=1 SV=2	HUMAN	9	1.33505	0.0793321	1.45177	0.919602	1.9382
245	12.83	12.91	26.55	23.35	19.4	sp|P40227|TCPZ_HUMAN	T-complex protein 1 subunit zeta OS=Homo sapiens GN=CCT6A PE=1 SV=3	HUMAN	6	0.93641	0.886647	3.85202	0.243096	3.60707
246	12.73	13.64	23.54	9.79	7.925	sp|P13591|NCAM1_HUMAN	Neural cell adhesion molecule 1 OS=Homo sapiens GN=NCAM1 PE=1 SV=3	HUMAN	7	0.492303	0.00550167	1.47767	0.333162	0.727461
247	12.66	12.75	15.05	15.05	15.05	sp|Q9Y3I0|RTCB_HUMAN	tRNA-splicing ligase RtcB homolog OS=Homo sapiens GN=C22orf28 PE=1 SV=1	HUMAN	8	0.869174	0.460867	1.61227	0.539101	1.40134
248	12.63	12.63	40.75	22.54	18.21	sp|P04083|ANXA1_HUMAN	Annexin A1 OS=Homo sapiens GN=ANXA1 PE=1 SV=2	HUMAN	12	1.27761	0.291217	1.67885	0.761005	2.14491
249	12.59	12.79	54.36	43.98	37.76	sp|O00299|CLIC1_HUMAN	Chloride intracellular channel protein 1 OS=Homo sapiens GN=CLIC1 PE=1 SV=4	HUMAN	11	1.6044	0.281121	4.01857	0.399248	6.4474
250	12.58	12.58	39.8	24.57	22.11	sp|Q14240|IF4A2_HUMAN	Eukaryotic initiation factor 4A-II OS=Homo sapiens GN=EIF4A2 PE=1 SV=2	HUMAN	7	1.24646	0.296839	4.0912	0.30467	5.09953
251	12.48	12.64	31.14	23.25	19.08	sp|P39656|OST48_HUMAN	Dolichyl-diphosphooligosaccharide--protein glycosyltransferase 48 kDa subunit OS=Homo sapiens GN=DDOST PE=1 SV=4	HUMAN	11	1.07915	0.805569	3.21987	0.335154	3.47473
252	12.44	12.81	29.56	18.53	16.62	sp|Q96AC1|FERM2_HUMAN	Fermitin family homolog 2 OS=Homo sapiens GN=FERMT2 PE=1 SV=1	HUMAN	7	1.45852	0.00911439	1.28998	1.13065	1.88146
253	12.43	12.43	23.91	18.22	18.22	sp|P04040|CATA_HUMAN	Catalase OS=Homo sapiens GN=CAT PE=1 SV=3	HUMAN	8	0.404274	0.0268352	2.08674	0.193734	0.843615
254	12.4	12.4	20.64	16.35	15.42	sp|Q96TA1|NIBL1_HUMAN	Niban-like protein 1 OS=Homo sapiens GN=FAM129B PE=1 SV=3	HUMAN	6	1.10644	0.499384	1.41116	0.784062	1.56136
255	12.35	57.25	32.47	22.04	18.33	sp|P13535|MYH8_HUMAN	Myosin-8 OS=Homo sapiens GN=MYH8 PE=1 SV=3	HUMAN	48	3.65701	0.0368736	3.15017	1.16089	11.5202
256	12.32	12.32	70.04	54.63	54.63	sp|P80723|BASP1_HUMAN	Brain acid soluble protein 1 OS=Homo sapiens GN=BASP1 PE=1 SV=2	HUMAN	12	0.778138	0.194741	1.53868	0.505718	1.1973
257	12.31	12.63	10.79	1.909	1.489	sp|Q9UPN3|MACF1_HUMAN	Microtubule-actin cross-linking factor 1, isoforms 1/2/3/5 OS=Homo sapiens GN=MACF1 PE=1 SV=4	HUMAN	8	1.01982	0.844318	1.25579	0.812094	1.28068
258	12.29	12.43	16.69	9.762	9.081	sp|Q9H4G0|E41L1_HUMAN	Band 4.1-like protein 1 OS=Homo sapiens GN=EPB41L1 PE=1 SV=2	HUMAN	6	0.750513	0.106179	1.54976	0.484276	1.16312
259	12.29	12.37	15.32	11.46	9.634	sp|O95373|IPO7_HUMAN	Importin-7 OS=Homo sapiens GN=IPO7 PE=1 SV=1	HUMAN	7	0.79556	0.260564	3.52748	0.225532	2.80632
260	12.24	14.33	30.06	20.22	20.22	sp|P50991|TCPD_HUMAN	T-complex protein 1 subunit delta OS=Homo sapiens GN=CCT4 PE=1 SV=4	HUMAN	12	1.16387	0.58179	1.94054	0.599762	2.25853
261	12.2	102.79	65.99	63.29	58.11	sp|P07437|TBB5_HUMAN	Tubulin beta chain OS=Homo sapiens GN=TUBB PE=1 SV=2	HUMAN	197	0.75644	0.277967	5.23369	0.144533	3.95897
262	12.14	12.14	36.41	27.17	22.28	sp|P18621|RL17_HUMAN	60S ribosomal protein L17 OS=Homo sapiens GN=RPL17 PE=1 SV=3	HUMAN	10	1.42416	0.255786	2.23259	0.637894	3.17956
263	12.11	12.23	20.57	6.596	6.596	sp|Q9P2E9|RRBP1_HUMAN	Ribosome-binding protein 1 OS=Homo sapiens GN=RRBP1 PE=1 SV=4	HUMAN	6	2.19601	0.0353315	2.0273	1.08322	4.45195
264	12.11	12.11	28.76	18.67	18.67	sp|Q13283|G3BP1_HUMAN	Ras GTPase-activating protein-binding protein 1 OS=Homo sapiens GN=G3BP1 PE=1 SV=1	HUMAN	9	1.0993	0.474061	1.39508	0.787986	1.53361
265	12.09	12.09	24.37	22.1	22.1	sp|P17980|PRS6A_HUMAN	26S protease regulatory subunit 6A OS=Homo sapiens GN=PSMC3 PE=1 SV=3	HUMAN	8	1.1037	0.646079	1.68141	0.656411	1.85578
266	12.08	12.24	22.41	8.777	8.03	sp|O14980|XPO1_HUMAN	Exportin-1 OS=Homo sapiens GN=XPO1 PE=1 SV=1	HUMAN	9	1.07425	0.673715	1.63282	0.657913	1.75405
267	12.06	12.06	26.43	14.09	12.69	sp|Q9Y2D5|AKAP2_HUMAN	A-kinase anchor protein 2 OS=Homo sapiens GN=AKAP2 PE=1 SV=3	HUMAN	7	1.11968	0.414094	1.38603	0.807831	1.5519
268	12.06	12.06	34.85	25.76	22.73	sp|P61247|RS3A_HUMAN	40S ribosomal protein S3a OS=Homo sapiens GN=RPS3A PE=1 SV=2	HUMAN	8	1.46168	0.00120142	1.17523	1.24375	1.71781
269	12.02	12.02	37.69	36.19	27.24	sp|Q15691|MARE1_HUMAN	Microtubule-associated protein RP/EB family member 1 OS=Homo sapiens GN=MAPRE1 PE=1 SV=3	HUMAN	8	0.484168	0.104678	2.72389	0.177749	1.31882
270	12.02	12.02	14.15	12.32	12.32	sp|P07384|CAN1_HUMAN	Calpain-1 catalytic subunit OS=Homo sapiens GN=CAPN1 PE=1 SV=1	HUMAN	8	1.10268	0.654889	1.87559	0.58791	2.06817
271	12.01	12.1	28.18	18.71	14.55	sp|P35998|PRS7_HUMAN	26S protease regulatory subunit 7 OS=Homo sapiens GN=PSMC2 PE=1 SV=3	HUMAN	6	0.928081	0.595032	1.40249	0.661738	1.30163
272	12.01	12.01	23.42	15.1	14.02	sp|Q16881|TRXR1_HUMAN	Thioredoxin reductase 1, cytoplasmic OS=Homo sapiens GN=TXNRD1 PE=1 SV=3	HUMAN	8	0.916903	0.77696	2.21375	0.414185	2.02979
273	12	21.29	25.5	23.23	22.66	sp|P22626|ROA2_HUMAN	Heterogeneous nuclear ribonucleoproteins A2/B1 OS=Homo sapiens GN=HNRNPA2B1 PE=1 SV=2	HUMAN	14	0.890357	0.618021	8.64335	0.103011	7.69567
274	12	12	43.55	31.57	25.81	sp|O60664|PLIN3_HUMAN	Perilipin-3 OS=Homo sapiens GN=PLIN3 PE=1 SV=3	HUMAN	10	0.965315	0.752526	1.38419	0.697383	1.33618
275	12	12	36.9	32.62	32.62	sp|P11766|ADHX_HUMAN	Alcohol dehydrogenase class-3 OS=Homo sapiens GN=ADH5 PE=1 SV=4	HUMAN	8	0.653142	0.0351124	1.44742	0.451245	0.945371
276	12	12	62.59	35.37	35.37	sp|Q9Y2V2|CHSP1_HUMAN	Calcium-regulated heat stable protein 1 OS=Homo sapiens GN=CARHSP1 PE=1 SV=2	HUMAN	6	0.639231	0.139197	3.53742	0.180705	2.26123
277	12	12	48.05	48.05	48.05	sp|P63241|IF5A1_HUMAN	Eukaryotic translation initiation factor 5A-1 OS=Homo sapiens GN=EIF5A PE=1 SV=2	HUMAN	11	1.09777	0.624773	2.01603	0.54452	2.21314
277	0	10	32.47	32.47	32.47	sp|Q6IS14|IF5AL_HUMAN	Eukaryotic translation initiation factor 5A-1-like OS=Homo sapiens GN=EIF5AL1 PE=1 SV=2	HUMAN	8
278	11.99	11.99	45.63	33.46	33.46	sp|P25786|PSA1_HUMAN	Proteasome subunit alpha type-1 OS=Homo sapiens GN=PSMA1 PE=1 SV=1	HUMAN	7	0.767456	0.139052	1.52298	0.503916	1.16882
279	11.96	11.96	18.69	11.1	11.1	sp|Q9BUJ2|HNRL1_HUMAN	Heterogeneous nuclear ribonucleoprotein U-like protein 1 OS=Homo sapiens GN=HNRNPUL1 PE=1 SV=2	HUMAN	6	1.1814	0.28769	1.43383	0.823949	1.69393
280	11.9	11.9	24	22.53	18.53	sp|Q01518|CAP1_HUMAN	Adenylyl cyclase-associated protein 1 OS=Homo sapiens GN=CAP1 PE=1 SV=5	HUMAN	12	1.01949	0.87874	3.56753	0.285769	3.63705
281	11.86	11.95	21.57	20.59	16.47	sp|P07954|FUMH_HUMAN	Fumarate hydratase, mitochondrial OS=Homo sapiens GN=FH PE=1 SV=3	HUMAN	6	1.15871	0.83637	1237.78	0.000936125	1434.23
282	11.79	11.84	25.69	15.86	14.94	sp|P40939|ECHA_HUMAN	Trifunctional enzyme subunit alpha, mitochondrial OS=Homo sapiens GN=HADHA PE=1 SV=2	HUMAN	8	1.00985	0.974744	2.24318	0.450187	2.26528
283	11.74	13.56	51.21	21.98	19.08	sp|O75874|IDHC_HUMAN	Isocitrate dehydrogenase [NADP] cytoplasmic OS=Homo sapiens GN=IDH1 PE=1 SV=2	HUMAN	10	0.577236	0.0379238	1.63507	0.353033	0.943823
284	11.72	12.07	15.73	8.958	8.438	sp|O60313|OPA1_HUMAN	Dynamin-like 120 kDa protein, mitochondrial OS=Homo sapiens GN=OPA1 PE=1 SV=3	HUMAN	8	0.979847	0.888356	1.42532	0.687456	1.3966
285	11.72	11.72	27.2	27.2	27.2	sp|P17931|LEG3_HUMAN	Galectin-3 OS=Homo sapiens GN=LGALS3 PE=1 SV=5	HUMAN	9	1.13693	0.359908	1.41173	0.805344	1.60503
286	11.6	11.65	28.88	26.26	24.95	sp|Q9NR12|PDLI7_HUMAN	PDZ and LIM domain protein 7 OS=Homo sapiens GN=PDLIM7 PE=1 SV=1	HUMAN	10	1.89425	0.229282	4.98755	0.379796	9.44768
287	11.59	11.59	41.01	28.39	28.39	sp|Q14257|RCN2_HUMAN	Reticulocalbin-2 OS=Homo sapiens GN=RCN2 PE=1 SV=1	HUMAN	8	0.974186	0.80499	1.49215	0.652872	1.45364
288	11.42	12.2	25.82	13.94	10.18	sp|Q00839|HNRPU_HUMAN	Heterogeneous nuclear ribonucleoprotein U OS=Homo sapiens GN=HNRNPU PE=1 SV=6	HUMAN	9	1.29793	0.0575462	1.31395	0.987809	1.7054
289	11.4	11.44	17.45	7.632	7.632	sp|Q02952|AKA12_HUMAN	A-kinase anchor protein 12 OS=Homo sapiens GN=AKAP12 PE=1 SV=4	HUMAN	8	0.992191	0.964806	1.68329	0.589435	1.67015
290	11.33	15.91	28.16	21.84	14.68	sp|P15311|EZRI_HUMAN	Ezrin OS=Homo sapiens GN=EZR PE=1 SV=4	HUMAN	9	0.459379	0.00419736	1.44434	0.318055	0.663498
291	11.31	11.31	30.96	26.36	21.34	sp|Q9UL46|PSME2_HUMAN	Proteasome activator complex subunit 2 OS=Homo sapiens GN=PSME2 PE=1 SV=4	HUMAN	7	0.994778	0.984919	2.06003	0.482894	2.04928
292	11.29	11.52	25.1	21.01	18.09	sp|P12268|IMDH2_HUMAN	Inosine-5'-monophosphate dehydrogenase 2 OS=Homo sapiens GN=IMPDH2 PE=1 SV=2	HUMAN	8	1.2201	0.0601904	1.23687	0.986443	1.5091
293	11.28	11.33	28.26	13.91	11.26	sp|P35221|CTNA1_HUMAN	Catenin alpha-1 OS=Homo sapiens GN=CTNNA1 PE=1 SV=1	HUMAN	10	0.75278	0.0427786	1.30863	0.575243	0.98511
294	11.26	11.29	15.98	7.663	6.13	sp|P11137|MAP2_HUMAN	Microtubule-associated protein 2 OS=Homo sapiens GN=MAP2 PE=1 SV=4	HUMAN	6	0.641871	0.0929423	1.73327	0.370324	1.11253
295	11.23	11.23	46.77	31.84	28.36	sp|P43487|RANG_HUMAN	Ran-specific GTPase-activating protein OS=Homo sapiens GN=RANBP1 PE=1 SV=1	HUMAN	7	0.897816	0.623168	2.23934	0.400928	2.01052
296	11.2	11.2	15.42	15.16	13.59	sp|Q15436|SC23A_HUMAN	Protein transport protein Sec23A OS=Homo sapiens GN=SEC23A PE=1 SV=2	HUMAN	9	1.08004	0.889386	263.471	0.00409928	284.559
297	11.03	11.09	17.05	8.033	6.803	sp|O94979|SC31A_HUMAN	Protein transport protein Sec31A OS=Homo sapiens GN=SEC31A PE=1 SV=3	HUMAN	8	1.40567	0.0122498	1.25682	1.11843	1.76667
298	11.02	11.04	44.91	25.93	25.46	sp|P62826|RAN_HUMAN	GTP-binding nuclear protein Ran OS=Homo sapiens GN=RAN PE=1 SV=3	HUMAN	10	1.14015	0.228801	1.31898	0.864418	1.50384
299	11.02	11.02	26.07	16.64	14.73	sp|P38646|GRP75_HUMAN	Stress-70 protein, mitochondrial OS=Homo sapiens GN=HSPA9 PE=1 SV=2	HUMAN	10	1.24414	0.41557	2.09105	0.59498	2.60156
300	10.96	11	18.76	14.34	11.77	sp|Q92598|HS105_HUMAN	Heat shock protein 105 kDa OS=Homo sapiens GN=HSPH1 PE=1 SV=1	HUMAN	8	0.807037	0.177026	1.43851	0.561022	1.16093
301	10.95	10.95	19.66	10.25	10.25	sp|O00159|MYO1C_HUMAN	Unconventional myosin-Ic OS=Homo sapiens GN=MYO1C PE=1 SV=4	HUMAN	8	1.13661	0.606452	1.89034	0.601272	2.14858
302	10.92	12.35	33.25	19.8	19.8	sp|P61160|ARP2_HUMAN	Actin-related protein 2 OS=Homo sapiens GN=ACTR2 PE=1 SV=1	HUMAN	10	1.22559	0.39077	1.90966	0.641784	2.34046
303	10.91	11.04	26.1	12.46	10.7	sp|P12110|CO6A2_HUMAN	Collagen alpha-2(VI) chain OS=Homo sapiens GN=COL6A2 PE=1 SV=4	HUMAN	9	0.909514	0.553708	4.1693	0.218145	3.79204
304	10.89	11.06	16.48	10.13	10.13	sp|Q92973|TNPO1_HUMAN	Transportin-1 OS=Homo sapiens GN=TNPO1 PE=1 SV=2	HUMAN	7	0.662543
305	10.84	10.84	22.14	20.51	19.11	sp|Q9NVA2|SEP11_HUMAN	Septin-11 OS=Homo sapiens GN=SEPT11 PE=1 SV=3	HUMAN	13	0.906737	0.703586	11.8907	0.0762557	10.7818
306	10.81	10.83	55.56	54.81	50.37	sp|P09455|RET1_HUMAN	Retinol-binding protein 1 OS=Homo sapiens GN=RBP1 PE=1 SV=2	HUMAN	8	0.313996	0.0310418	2.72283	0.11532	0.854958
307	10.74	10.97	21.2	5.424	5.424	sp|P09874|PARP1_HUMAN	Poly [ADP-ribose] polymerase 1 OS=Homo sapiens GN=PARP1 PE=1 SV=4	HUMAN	7	1.24254	0.212525	1.50204	0.827233	1.86635
308	10.74	10.86	20.08	11.23	10.57	sp|O60841|IF2P_HUMAN	Eukaryotic translation initiation factor 5B OS=Homo sapiens GN=EIF5B PE=1 SV=4	HUMAN	8	0.997566	0.994492	3.84225	0.25963	3.8329
309	10.73	10.93	20.64	14.42	13.35	sp|P28288|ABCD3_HUMAN	ATP-binding cassette sub-family D member 3 OS=Homo sapiens GN=ABCD3 PE=1 SV=1	HUMAN	7	0.458747	0.109357	3.35514	0.13673	1.53916
310	10.73	10.88	25	16.67	16.67	sp|O15143|ARC1B_HUMAN	Actin-related protein 2/3 complex subunit 1B OS=Homo sapiens GN=ARPC1B PE=1 SV=3	HUMAN	6	1.76993	0.0461668	1.73781	1.01848	3.0758
311	10.71	10.77	31.82	22.98	18.18	sp|Q9NTK5|OLA1_HUMAN	Obg-like ATPase 1 OS=Homo sapiens GN=OLA1 PE=1 SV=2	HUMAN	8	1.21195	0.100968	1.29835	0.933454	1.57354
312	10.7	12.75	24.04	17.54	16.49	sp|O95302|FKBP9_HUMAN	Peptidyl-prolyl cis-trans isomerase FKBP9 OS=Homo sapiens GN=FKBP9 PE=1 SV=2	HUMAN	9	1.40544	0.253027	2.15426	0.652398	3.02768
313	10.67	10.67	29.14	27.14	25.14	sp|Q12792|TWF1_HUMAN	Twinfilin-1 OS=Homo sapiens GN=TWF1 PE=1 SV=3	HUMAN	6	0.875054	0.345953	1.5995	0.547078	1.39965
314	10.66	10.66	16.21	10.18	10.18	sp|Q9NSE4|SYIM_HUMAN	Isoleucine--tRNA ligase, mitochondrial OS=Homo sapiens GN=IARS2 PE=1 SV=2	HUMAN	6	0.713667	0.527293	106.746	0.00668565	76.1812
315	10.64	10.65	32.21	26.32	25.05	sp|Q96KP4|CNDP2_HUMAN	Cytosolic non-specific dipeptidase OS=Homo sapiens GN=CNDP2 PE=1 SV=2	HUMAN	10	0.476672	0.0206055	1.59181	0.299453	0.75877
316	10.64	10.64	32.02	16.67	15.13	sp|Q9Y265|RUVB1_HUMAN	RuvB-like 1 OS=Homo sapiens GN=RUVBL1 PE=1 SV=1	HUMAN	9	0.977532	0.846828	1.41008	0.693245	1.3784
317	10.61	10.61	20.46	19.41	17.72	sp|P55084|ECHB_HUMAN	Trifunctional enzyme subunit beta, mitochondrial OS=Homo sapiens GN=HADHB PE=1 SV=3	HUMAN	9	0.93525	0.859061	4.18184	0.223646	3.91107
318	10.58	10.58	28.24	17.56	15.84	sp|Q13177|PAK2_HUMAN	Serine/threonine-protein kinase PAK 2 OS=Homo sapiens GN=PAK2 PE=1 SV=3	HUMAN	5	0.663	0.0580831	1.5484	0.428184	1.02659
319	10.52	10.52	44.88	41.34	37.4	sp|P18669|PGAM1_HUMAN	Phosphoglycerate mutase 1 OS=Homo sapiens GN=PGAM1 PE=1 SV=2	HUMAN	17	0.593447	0.111021	2.03456	0.291683	1.20741
320	10.52	10.52	24.41	24.41	20.07	sp|Q99623|PHB2_HUMAN	Prohibitin-2 OS=Homo sapiens GN=PHB2 PE=1 SV=2	HUMAN	7	1.05242	0.845896	2.15516	0.488324	2.26813
321	10.5	10.57	30.7	21.52	15.19	sp|P15121|ALDR_HUMAN	Aldose reductase OS=Homo sapiens GN=AKR1B1 PE=1 SV=3	HUMAN	7	1.3412	0.104753	1.55981	0.859848	2.09201
322	10.5	10.5	39.86	16.03	11.23	sp|P52272|HNRPM_HUMAN	Heterogeneous nuclear ribonucleoprotein M OS=Homo sapiens GN=HNRNPM PE=1 SV=3	HUMAN	10	0.885093	0.598317	8.35482	0.105938	7.3948
323	10.49	10.49	25	15.43	14.29	sp|P17655|CAN2_HUMAN	Calpain-2 catalytic subunit OS=Homo sapiens GN=CAPN2 PE=1 SV=6	HUMAN	6	1.0828	0.854914	3.56584	0.30366	3.8611
324	10.48	10.48	20.95	11.62	10.68	sp|Q92499|DDX1_HUMAN	ATP-dependent RNA helicase DDX1 OS=Homo sapiens GN=DDX1 PE=1 SV=2	HUMAN	8	1.13832	0.547551	1.64467	0.692125	1.87215
325	10.46	10.59	20.43	10.58	10.58	sp|P09619|PGFRB_HUMAN	Platelet-derived growth factor receptor beta OS=Homo sapiens GN=PDGFRB PE=1 SV=1	HUMAN	8	1.18818	0.369453	1.68333	0.705852	2.0001
326	10.46	10.46	24.42	24.42	24.42	sp|Q9UJ70|NAGK_HUMAN	N-acetyl-D-glucosamine kinase OS=Homo sapiens GN=NAGK PE=1 SV=4	HUMAN	8	0.993007	0.964353	1.58439	0.626743	1.57331
327	10.43	10.53	13.92	10.17	10.17	sp|Q1KMD3|HNRL2_HUMAN	Heterogeneous nuclear ribonucleoprotein U-like protein 2 OS=Homo sapiens GN=HNRNPUL2 PE=1 SV=1	HUMAN	6	1.14565	0.34802	1.4267	0.803011	1.6345
328	10.33	10.33	35.23	21.59	21.59	sp|Q02543|RL18A_HUMAN	60S ribosomal protein L18a OS=Homo sapiens GN=RPL18A PE=1 SV=2	HUMAN	6	1.60814	0.0150577	1.41205	1.13887	2.27078
329	10.29	10.43	11.56	10.26	10.26	sp|P40763|STAT3_HUMAN	Signal transducer and activator of transcription 3 OS=Homo sapiens GN=STAT3 PE=1 SV=2	HUMAN	8	0.765406	0.240209	1.79025	0.42754	1.37027
330	10.29	10.32	26.69	15.54	12.24	sp|Q02809|PLOD1_HUMAN	Procollagen-lysine,2-oxoglutarate 5-dioxygenase 1 OS=Homo sapiens GN=PLOD1 PE=1 SV=2	HUMAN	7	1.74126	0.0405422	1.64169	1.06065	2.8586
331	10.25	10.42	15.88	5.211	3.141	sp|Q8IVF2|AHNK2_HUMAN	Protein AHNAK2 OS=Homo sapiens GN=AHNAK2 PE=1 SV=2	HUMAN	6	1.36592	0.53615	3.34554	0.408282	4.56976
332	10.24	10.24	27.02	13.58	13.58	sp|P23246|SFPQ_HUMAN	Splicing factor, proline- and glutamine-rich OS=Homo sapiens GN=SFPQ PE=1 SV=2	HUMAN	9	1.38822	0.206063	1.91332	0.725553	2.6561
333	10.22	10.26	30.3	18.52	18.52	sp|P46777|RL5_HUMAN	60S ribosomal protein L5 OS=Homo sapiens GN=RPL5 PE=1 SV=3	HUMAN	5	1.32813	0.0598536	1.3534	0.981327	1.79748
334	10.22	10.26	23.04	19.78	14.36	sp|O60568|PLOD3_HUMAN	Procollagen-lysine,2-oxoglutarate 5-dioxygenase 3 OS=Homo sapiens GN=PLOD3 PE=1 SV=1	HUMAN	7	0.909954	0.630615	2.05915	0.441907	1.87374
335	10.21	12.25	28.79	12.73	10.61	sp|P54136|SYRC_HUMAN	Arginine--tRNA ligase, cytoplasmic OS=Homo sapiens GN=RARS PE=1 SV=2	HUMAN	7	1.13298	0.535896	1.76805	0.640805	2.00317
336	10.2	10.21	21.03	19.49	19.49	sp|Q6NZI2|PTRF_HUMAN	Polymerase I and transcript release factor OS=Homo sapiens GN=PTRF PE=1 SV=1	HUMAN	6	1.54779	0.0544747	1.56871	0.986666	2.42803
337	10.18	14.29	30.06	19.44	17.43	sp|Q16352|AINX_HUMAN	Alpha-internexin OS=Homo sapiens GN=INA PE=1 SV=2	HUMAN	11	0.72713	0.255	5.55353	0.130931	4.03814
338	10.18	10.18	15.34	10.04	10.04	sp|P14314|GLU2B_HUMAN	Glucosidase 2 subunit beta OS=Homo sapiens GN=PRKCSH PE=1 SV=2	HUMAN	7	1.3723	0.252365	1.92978	0.711118	2.64824
339	10.17	10.28	16.23	13.08	9.182	sp|P54886|P5CS_HUMAN	Delta-1-pyrroline-5-carboxylate synthase OS=Homo sapiens GN=ALDH18A1 PE=1 SV=2	HUMAN	5	1.35925	0.248286	2.26896	0.599063	3.08408
340	10.17	10.17	41.28	25.38	25.38	sp|P62140|PP1B_HUMAN	Serine/threonine-protein phosphatase PP1-beta catalytic subunit OS=Homo sapiens GN=PPP1CB PE=1 SV=3	HUMAN	7	0.919874
340	0	10.17	34.67	25.7	25.7	sp|P36873|PP1G_HUMAN	Serine/threonine-protein phosphatase PP1-gamma catalytic subunit OS=Homo sapiens GN=PPP1CC PE=1 SV=1	HUMAN	8
341	10.16	10.16	36.11	27.31	18.06	sp|P23284|PPIB_HUMAN	Peptidyl-prolyl cis-trans isomerase B OS=Homo sapiens GN=PPIB PE=1 SV=2	HUMAN	5	1.67192	0.225813	3.59152	0.465519	6.00474
342	10.16	10.16	31.6	31.6	31.6	sp|Q15102|PA1B3_HUMAN	Platelet-activating factor acetylhydrolase IB subunit gamma OS=Homo sapiens GN=PAFAH1B3 PE=1 SV=1	HUMAN	5	0.63065
343	10.15	10.32	15.74	9.703	9.109	sp|P22102|PUR2_HUMAN	Trifunctional purine biosynthetic protein adenosine-3 OS=Homo sapiens GN=GART PE=1 SV=1	HUMAN	5	1.0656	0.829435	2.36514	0.450544	2.52029
344	10.15	10.15	33.71	31.18	28.09	sp|Q12907|LMAN2_HUMAN	Vesicular integral-membrane protein VIP36 OS=Homo sapiens GN=LMAN2 PE=1 SV=1	HUMAN	6	1.17194	0.406404	1.92415	0.609068	2.25499
345	10.14	10.22	10.13	7.112	7.112	sp|Q9BZQ8|NIBAN_HUMAN	Protein Niban OS=Homo sapiens GN=FAM129A PE=1 SV=1	HUMAN	5	1.9346	0.0487078	1.92275	1.00616	3.71974
346	10.13	31.76	35.79	23.49	21.59	sp|P35609|ACTN2_HUMAN	Alpha-actinin-2 OS=Homo sapiens GN=ACTN2 PE=1 SV=1	HUMAN	20	2.41689	0.0931289	2.99089	0.808083	7.22864
347	10.13	10.13	35.78	25	22.55	sp|Q8NC51|PAIRB_HUMAN	Plasminogen activator inhibitor 1 RNA-binding protein OS=Homo sapiens GN=SERBP1 PE=1 SV=2	HUMAN	10	1.19957	0.162987	1.34433	0.89232	1.61262
348	10.13	10.13	17.5	8.504	8.504	sp|Q02218|ODO1_HUMAN	2-oxoglutarate dehydrogenase, mitochondrial OS=Homo sapiens GN=OGDH PE=1 SV=3	HUMAN	6	1.44576	0.0684563	1.51164	0.956422	2.18547
349	10.12	10.34	25.07	11.83	9.718	sp|P19338|NUCL_HUMAN	Nucleolin OS=Homo sapiens GN=NCL PE=1 SV=3	HUMAN	7	1.31049	0.196182	1.62324	0.80733	2.12724
350	10.1	16.13	42.35	36.08	36.08	sp|P62258|1433E_HUMAN	14-3-3 protein epsilon OS=Homo sapiens GN=YWHAE PE=1 SV=1	HUMAN	10	0.68736	0.0231902	1.33748	0.513919	0.919333
351	10.1	11.55	9.89	1.637	1.034	sp|Q8NF91|SYNE1_HUMAN	Nesprin-1 OS=Homo sapiens GN=SYNE1 PE=1 SV=4	HUMAN	5	0.948547	0.583783	1.2794	0.741397	1.21358
352	10.09	10.17	23.55	11.06	10.35	sp|P46977|STT3A_HUMAN	Dolichyl-diphosphooligosaccharide--protein glycosyltransferase subunit STT3A OS=Homo sapiens GN=STT3A PE=1 SV=2	HUMAN	5	1.14377	0.309729	1.41971	0.805636	1.62382
353	10.08	10.08	34.76	25.61	25.61	sp|Q96D15|RCN3_HUMAN	Reticulocalbin-3 OS=Homo sapiens GN=RCN3 PE=1 SV=1	HUMAN	9	1.11392	0.623687	2.24384	0.496435	2.49945
354	10.07	10.17	12.47	10.15	10.15	sp|P19022|CADH2_HUMAN	Cadherin-2 OS=Homo sapiens GN=CDH2 PE=1 SV=4	HUMAN	5	0.591637	0.0543562	1.72143	0.343689	1.01846
355	10.06	10.17	36.3	22.94	22.94	sp|P31943|HNRH1_HUMAN	Heterogeneous nuclear ribonucleoprotein H OS=Homo sapiens GN=HNRNPH1 PE=1 SV=4	HUMAN	8	1.16363	0.857185	4623.08	0.0002517	5379.55
356	10.04	10.04	30.23	20.62	20.62	sp|Q15165|PON2_HUMAN	Serum paraoxonase/arylesterase 2 OS=Homo sapiens GN=PON2 PE=1 SV=3	HUMAN	6	0.764905	0.581384	3.99095	0.19166	3.05269
357	10.03	10.09	54.07	51.74	47.09	sp|P13693|TCTP_HUMAN	Translationally-controlled tumor protein OS=Homo sapiens GN=TPT1 PE=1 SV=1	HUMAN	9	1.11845	0.609371	1.87082	0.597839	2.09241
358	10.03	10.03	28.75	16.54	16.54	sp|Q99536|VAT1_HUMAN	Synaptic vesicle membrane protein VAT-1 homolog OS=Homo sapiens GN=VAT1 PE=1 SV=2	HUMAN	7	0.526214	0.496067	3158.01	0.000166628	1661.79
359	10.03	10.03	23.3	21.36	21.36	sp|Q9NRN7|ADPPT_HUMAN	L-aminoadipate-semialdehyde dehydrogenase-phosphopantetheinyl transferase OS=Homo sapiens GN=AASDHPPT PE=1 SV=2	HUMAN	5	0.893351	0.237194	1.24109	0.719809	1.10873
360	10.02	10.09	12.03	7.613	6.861	sp|Q15334|L2GL1_HUMAN	Lethal(2) giant larvae protein homolog 1 OS=Homo sapiens GN=LLGL1 PE=1 SV=3	HUMAN	5	0.533776	0.0535223	1.90219	0.280611	1.01534
361	10.02	10.02	16.22	8.444	7.444	sp|P56192|SYMC_HUMAN	Methionine--tRNA ligase, cytoplasmic OS=Homo sapiens GN=MARS PE=1 SV=2	HUMAN	6	1.11963	0.32313	1.45342	0.770346	1.6273
362	10.01	12.01	21.06	12.73	12.73	sp|P14136|GFAP_HUMAN	Glial fibrillary acidic protein OS=Homo sapiens GN=GFAP PE=1 SV=1	HUMAN	11	0.268241	0.000160036	1.30317	0.205838	0.349563
363	10.01	12.01	51.29	35.06	35.06	sp|Q13162|PRDX4_HUMAN	Peroxiredoxin-4 OS=Homo sapiens GN=PRDX4 PE=1 SV=1	HUMAN	8	0.967241	0.778915	1.4123	0.684867	1.36604
364	10.01	10.15	22.67	17.81	17.81	sp|O60701|UGDH_HUMAN	UDP-glucose 6-dehydrogenase OS=Homo sapiens GN=UGDH PE=1 SV=1	HUMAN	6	1.67211	0.239136	3.0543	0.547462	5.10715
365	10.01	10.04	31.1	24.38	24.38	sp|P21796|VDAC1_HUMAN	Voltage-dependent anion-selective channel protein 1 OS=Homo sapiens GN=VDAC1 PE=1 SV=2	HUMAN	8	0.819737	0.46631	2.13817	0.383383	1.75274
366	10.01	10.01	32.08	18.14	18.14	sp|P49411|EFTU_HUMAN	Elongation factor Tu, mitochondrial OS=Homo sapiens GN=TUFM PE=1 SV=2	HUMAN	7	0.819114	0.0953856	1.30203	0.629107	1.06651
367	10.01	10.01	25.82	21.52	21.52	sp|P31153|METK2_HUMAN	S-adenosylmethionine synthase isoform type-2 OS=Homo sapiens GN=MAT2A PE=1 SV=1	HUMAN	7	0.843393	0.379844	1.69474	0.497652	1.42934
368	10	10.2	21.22	14.04	13.26	sp|P08107|HSP71_HUMAN	Heat shock 70 kDa protein 1A/1B OS=Homo sapiens GN=HSPA1A PE=1 SV=5	HUMAN	9	1.17456	0.141853	1.29482	0.907121	1.52084
369	10	10	22.98	19.07	19.07	sp|P54727|RD23B_HUMAN	UV excision repair protein RAD23 homolog B OS=Homo sapiens GN=RAD23B PE=1 SV=1	HUMAN	7	1.6263
370	10	10	22	18.29	18.29	sp|P19784|CSK22_HUMAN	Casein kinase II subunit alpha' OS=Homo sapiens GN=CSNK2A2 PE=1 SV=1	HUMAN	5	1.12007	0.431903	1.43409	0.781032	1.60628
371	10	10	21.25	21.25	21.25	sp|P51858|HDGF_HUMAN	Hepatoma-derived growth factor OS=Homo sapiens GN=HDGF PE=1 SV=1	HUMAN	6	0.87484	0.712509	3.87842	0.225566	3.393
372	9.98	10.06	40.83	29.36	29.36	sp|P28161|GSTM2_HUMAN	Glutathione S-transferase Mu 2 OS=Homo sapiens GN=GSTM2 PE=1 SV=2	HUMAN	6	0.827033	0.413987	1.7841	0.463558	1.47551
373	9.98	9.98	37.02	24.76	23.56	sp|Q9HDC9|APMAP_HUMAN	Adipocyte plasma membrane-associated protein OS=Homo sapiens GN=APMAP PE=1 SV=2	HUMAN	7	0.7295	0.197874	3.62303	0.201351	2.643
374	9.96	10.28	9.686	2.315	1.736	sp|Q5T4S7|UBR4_HUMAN	E3 ubiquitin-protein ligase UBR4 OS=Homo sapiens GN=UBR4 PE=1 SV=1	HUMAN	6	0.810728	0.349759	1.82964	0.443108	1.48334
375	9.92	12	40.72	34.54	34.54	sp|P05976|MYL1_HUMAN	Myosin light chain 1/3, skeletal muscle isoform OS=Homo sapiens GN=MYL1 PE=1 SV=3	HUMAN	9	4.68276
376	9.92	9.92	28.76	26.55	26.55	sp|Q9Y2Q3|GSTK1_HUMAN	Glutathione S-transferase kappa 1 OS=Homo sapiens GN=GSTK1 PE=1 SV=3	HUMAN	7	1.70929	0.29156	28.7204	0.059515	49.0916
377	9.91	10.07	15.49	9.39	8.059	sp|Q14203|DCTN1_HUMAN	Dynactin subunit 1 OS=Homo sapiens GN=DCTN1 PE=1 SV=3	HUMAN	8	0.775544	0.0267265	1.22899	0.631041	0.953137
378	9.91	9.92	38.46	21.89	21.89	sp|P40926|MDHM_HUMAN	Malate dehydrogenase, mitochondrial OS=Homo sapiens GN=MDH2 PE=1 SV=3	HUMAN	7	1.05775	0.859271	3.32597	0.318027	3.51804
379	9.83	9.94	27.95	15.53	13.87	sp|P52209|6PGD_HUMAN	6-phosphogluconate dehydrogenase, decarboxylating OS=Homo sapiens GN=PGD PE=1 SV=3	HUMAN	5	1.16134	0.265156	1.37816	0.842675	1.60051
380	9.79	9.79	21.37	11.74	9.763	sp|Q16891|IMMT_HUMAN	Mitochondrial inner membrane protein OS=Homo sapiens GN=IMMT PE=1 SV=1	HUMAN	6	0.804044	0.23577	1.54393	0.520779	1.24138
381	9.77	9.77	59.74	52.6	52.6	sp|Q9UK76|HN1_HUMAN	Hematological and neurological expressed 1 protein OS=Homo sapiens GN=HN1 PE=1 SV=3	HUMAN	8	0.572849	0.113301	3.57273	0.160339	2.04663
382	9.76	9.82	14.61	6.696	6.696	sp|O43847|NRDC_HUMAN	Nardilysin OS=Homo sapiens GN=NRD1 PE=1 SV=2	HUMAN	6	1.35477	0.0750481	1.43405	0.944715	1.9428
383	9.73	9.73	51.42	30.19	27.36	sp|P61019|RAB2A_HUMAN	Ras-related protein Rab-2A OS=Homo sapiens GN=RAB2A PE=1 SV=1	HUMAN	5	1.07774	0.598545	1.43904	0.748933	1.55091
384	9.72	13.56	27.25	14.61	14.61	sp|Q15365|PCBP1_HUMAN	Poly(rC)-binding protein 1 OS=Homo sapiens GN=PCBP1 PE=1 SV=2	HUMAN	10	1.56163
385	9.65	12.18	12.92	4.358	3.735	sp|Q93008|USP9X_HUMAN	Probable ubiquitin carboxyl-terminal hydrolase FAF-X OS=Homo sapiens GN=USP9X PE=1 SV=3	HUMAN	8	0.794326	0.133418	1.4309	0.555124	1.1366
386	9.64	9.65	21.63	11.52	10.46	sp|Q9Y262|EIF3L_HUMAN	Eukaryotic translation initiation factor 3 subunit L OS=Homo sapiens GN=EIF3L PE=1 SV=1	HUMAN	5	0.94489	0.510841	1.27435	0.741468	1.20412
387	9.61	9.61	36.14	28.07	23.51	sp|O94760|DDAH1_HUMAN	N(G),N(G)-dimethylarginine dimethylaminohydrolase 1 OS=Homo sapiens GN=DDAH1 PE=1 SV=3	HUMAN	8	0.482899	0.0468785	2.03725	0.237034	0.983785
388	9.59	9.77	15.31	8.87	8.87	sp|Q06210|GFPT1_HUMAN	Glutamine--fructose-6-phosphate aminotransferase [isomerizing] 1 OS=Homo sapiens GN=GFPT1 PE=1 SV=3	HUMAN	5	1.28744	0.476316	3.49239	0.368642	4.49624
389	9.54	9.78	19.73	8.161	7.645	sp|O60716|CTND1_HUMAN	Catenin delta-1 OS=Homo sapiens GN=CTNND1 PE=1 SV=1	HUMAN	6	0.666759	0.154299	3.57252	0.186636	2.38201
390	9.49	11.27	41.32	39.22	27.25	sp|P07195|LDHB_HUMAN	L-lactate dehydrogenase B chain OS=Homo sapiens GN=LDHB PE=1 SV=2	HUMAN	9	0.548364	0.0616046	1.91082	0.286979	1.04782
391	9.48	9.48	25.2	23.17	10.98	sp|O43237|DC1L2_HUMAN	Cytoplasmic dynein 1 light intermediate chain 2 OS=Homo sapiens GN=DYNC1LI2 PE=1 SV=1	HUMAN	6	0.731939	0.282769	2.13936	0.34213	1.56588
392	9.47	9.47	29.79	29.79	20.21	sp|Q07021|C1QBP_HUMAN	Complement component 1 Q subcomponent-binding protein, mitochondrial OS=Homo sapiens GN=C1QBP PE=1 SV=1	HUMAN	7	1.05304	0.769892	5.67981	0.185401	5.98107
393	9.44	9.44	20.28	15.55	14.37	sp|Q9Y285|SYFA_HUMAN	Phenylalanine--tRNA ligase alpha subunit OS=Homo sapiens GN=FARSA PE=1 SV=3	HUMAN	5	0.917523	0.83468	61.3489	0.0149558	56.289
394	9.34	9.43	33.79	29.66	29.66	sp|P39019|RS19_HUMAN	40S ribosomal protein S19 OS=Homo sapiens GN=RPS19 PE=1 SV=2	HUMAN	5	0.911786	0.565826	1.50704	0.605016	1.3741
395	9.34	9.37	22.47	11.32	10.3	sp|P31939|PUR9_HUMAN	Bifunctional purine biosynthesis protein PURH OS=Homo sapiens GN=ATIC PE=1 SV=3	HUMAN	6	0.922479	0.366038	1.27341	0.724415	1.1747
396	9.33	21.64	38.7	29.98	26.62	sp|P31150|GDIA_HUMAN	Rab GDP dissociation inhibitor alpha OS=Homo sapiens GN=GDI1 PE=1 SV=2	HUMAN	25	0.669029
397	9.3	9.37	15.49	7.971	7.79	sp|Q9BSJ8|ESYT1_HUMAN	Extended synaptotagmin-1 OS=Homo sapiens GN=ESYT1 PE=1 SV=1	HUMAN	7	1.93436	0.045191	1.89045	1.02322	3.65681
398	9.26	9.47	15.27	12.82	12.12	sp|P45974|UBP5_HUMAN	Ubiquitin carboxyl-terminal hydrolase 5 OS=Homo sapiens GN=USP5 PE=1 SV=2	HUMAN	8	0.78941	0.134174	1.44632	0.545804	1.14174
399	9.23	9.23	12.34	5.528	5.528	sp|P13637|AT1A3_HUMAN	Sodium/potassium-transporting ATPase subunit alpha-3 OS=Homo sapiens GN=ATP1A3 PE=1 SV=3	HUMAN	5	1.26769
400	9.18	10.4	21.67	17.41	13.99	sp|P20700|LMNB1_HUMAN	Lamin-B1 OS=Homo sapiens GN=LMNB1 PE=1 SV=2	HUMAN	6	1.1672	0.674634	3.92408	0.297445	4.58017
401	9.06	9.21	16.33	9.422	8.04	sp|Q96QK1|VPS35_HUMAN	Vacuolar protein sorting-associated protein 35 OS=Homo sapiens GN=VPS35 PE=1 SV=2	HUMAN	7	0.903351	0.557065	1.63383	0.552905	1.47592
402	9.06	9.09	35.56	25.35	23.24	sp|Q9BPW8|NIPS1_HUMAN	Protein NipSnap homolog 1 OS=Homo sapiens GN=NIPSNAP1 PE=1 SV=1	HUMAN	7	0.656212	0.047838	1.50891	0.434891	0.990166
403	9.05	9.05	21.14	10.67	10.67	sp|Q10713|MPPA_HUMAN	Mitochondrial-processing peptidase subunit alpha OS=Homo sapiens GN=PMPCA PE=1 SV=2	HUMAN	5	0.938459	0.805694	2.65292	0.353745	2.48966
404	8.91	9.01	17.49	11.23	11.23	sp|P53634|CATC_HUMAN	Dipeptidyl peptidase 1 OS=Homo sapiens GN=CTSC PE=1 SV=2	HUMAN	5	1.75619	0.107953	2.3824	0.737152	4.18394
405	8.91	8.91	34.86	34.86	30.29	sp|P02511|CRYAB_HUMAN	Alpha-crystallin B chain OS=Homo sapiens GN=CRYAB PE=1 SV=2	HUMAN	6	1.03622	0.706963	1.31484	0.788093	1.36246
406	8.9	9	36.76	27.57	19.73	sp|Q92747|ARC1A_HUMAN	Actin-related protein 2/3 complex subunit 1A OS=Homo sapiens GN=ARPC1A PE=1 SV=2	HUMAN	6	0.958423	0.855338	2.42004	0.396036	2.31942
407	8.9	8.9	74.49	74.49	54.08	sp|P04080|CYTB_HUMAN	Cystatin-B OS=Homo sapiens GN=CSTB PE=1 SV=2	HUMAN	4	0.810611	0.600039	3.13741	0.258369	2.54322
408	8.89	9	35.58	32.52	32.52	sp|P63208|SKP1_HUMAN	S-phase kinase-associated protein 1 OS=Homo sapiens GN=SKP1 PE=1 SV=2	HUMAN	6	1.06865	0.707546	1.66851	0.640482	1.78305
409	8.88	8.88	24	24	21.33	sp|P24534|EF1B_HUMAN	Elongation factor 1-beta OS=Homo sapiens GN=EEF1B2 PE=1 SV=3	HUMAN	6	1.37463	0.0352831	1.31883	1.04231	1.8129
410	8.85	8.85	17.68	14.63	10.37	sp|Q9UBQ7|GRHPR_HUMAN	Glyoxylate reductase/hydroxypyruvate reductase OS=Homo sapiens GN=GRHPR PE=1 SV=1	HUMAN	5	0.941293	0.821359	2.75633	0.341502	2.59452
411	8.83	8.83	33.87	18.82	18.82	sp|Q96BM9|ARL8A_HUMAN	ADP-ribosylation factor-like protein 8A OS=Homo sapiens GN=ARL8A PE=1 SV=1	HUMAN	9	0.518415	0.273997	46.1706	0.0112283	23.9355
411	0	9.43	49.46	22.04	18.82	sp|Q9NVJ2|ARL8B_HUMAN	ADP-ribosylation factor-like protein 8B OS=Homo sapiens GN=ARL8B PE=1 SV=1	HUMAN	9
412	8.81	58.88	52.02	52.02	49.1	sp|Q9BUF5|TBB6_HUMAN	Tubulin beta-6 chain OS=Homo sapiens GN=TUBB6 PE=1 SV=1	HUMAN	106	1.15257	0.284222	1.41528	0.814371	1.63121
413	8.79	8.79	22.62	20.63	20.63	sp|P34897|GLYM_HUMAN	Serine hydroxymethyltransferase, mitochondrial OS=Homo sapiens GN=SHMT2 PE=1 SV=3	HUMAN	8	0.62987	0.138582	3.66599	0.171815	2.3091
414	8.79	8.79	9.595	8.011	7.482	sp|O43795|MYO1B_HUMAN	Unconventional myosin-Ib OS=Homo sapiens GN=MYO1B PE=1 SV=3	HUMAN	6	1.95381	0.0543957	2.016	0.969151	3.93888
415	8.77	11.01	35.84	29.37	27.45	sp|O14531|DPYL4_HUMAN	Dihydropyrimidinase-related protein 4 OS=Homo sapiens GN=DPYSL4 PE=1 SV=2	HUMAN	11	0.573732	0.0225968	1.44138	0.398043	0.826968
416	8.76	9.06	10.44	2.82	2.567	sp|A5YKK6|CNOT1_HUMAN	CCR4-NOT transcription complex subunit 1 OS=Homo sapiens GN=CNOT1 PE=1 SV=2	HUMAN	4	0.94449	0.677932	3.70559	0.254883	3.49989
417	8.74	8.81	12.79	5.645	3.917	sp|Q8WUM4|PDC6I_HUMAN	Programmed cell death 6-interacting protein OS=Homo sapiens GN=PDCD6IP PE=1 SV=1	HUMAN	4	1.12232	0.559314	1.75203	0.640586	1.96634
418	8.7	8.7	28.51	22.05	19.38	sp|P10909|CLUS_HUMAN	Clusterin OS=Homo sapiens GN=CLU PE=1 SV=1	HUMAN	7	0.412169	0.00355813	1.39985	0.294438	0.576975
419	8.7	8.7	23.59	21.28	21.28	sp|Q12905|ILF2_HUMAN	Interleukin enhancer-binding factor 2 OS=Homo sapiens GN=ILF2 PE=1 SV=2	HUMAN	6	1.17622	0.502635	1.97337	0.596047	2.32111
420	8.66	8.81	36.24	31.88	31.88	sp|P68402|PA1B2_HUMAN	Platelet-activating factor acetylhydrolase IB subunit beta OS=Homo sapiens GN=PAFAH1B2 PE=1 SV=1	HUMAN	7	0.712623
421	8.64	8.64	21.45	18.13	18.13	sp|Q9Y266|NUDC_HUMAN	Nuclear migration protein nudC OS=Homo sapiens GN=NUDC PE=1 SV=1	HUMAN	5	0.967852	0.88395	2.34183	0.413288	2.26655
422	8.63	8.78	14.37	7.67	7.67	sp|Q96T76|MMS19_HUMAN	MMS19 nucleotide excision repair protein homolog OS=Homo sapiens GN=MMS19 PE=1 SV=2	HUMAN	5	0.945317	0.830251	2.1504	0.4396	2.03281
423	8.62	8.62	15.29	11.79	9.761	sp|P31948|STIP1_HUMAN	Stress-induced-phosphoprotein 1 OS=Homo sapiens GN=STIP1 PE=1 SV=1	HUMAN	5	1.1199	0.23031	1.2713	0.88091	1.42373
424	8.61	8.69	26.28	16.28	15.13	sp|P17858|K6PL_HUMAN	6-phosphofructokinase, liver type OS=Homo sapiens GN=PFKL PE=1 SV=6	HUMAN	9	0.930435	0.65859	4.67067	0.199208	4.34575
425	8.61	8.67	13.85	8.758	7.484	sp|Q96RF0|SNX18_HUMAN	Sorting nexin-18 OS=Homo sapiens GN=SNX18 PE=1 SV=2	HUMAN	4	1.37991	0.131507	1.74933	0.788822	2.41393
426	8.6	9.53	25.48	20.91	18.63	sp|P22090|RS4Y1_HUMAN	40S ribosomal protein S4, Y isoform 1 OS=Homo sapiens GN=RPS4Y1 PE=1 SV=2	HUMAN	6	1.66884	0.0268527	1.49317	1.11764	2.49186
426	0.01	6.82	31.56	13.69	11.41	sp|Q8TD47|RS4Y2_HUMAN	40S ribosomal protein S4, Y isoform 2 OS=Homo sapiens GN=RPS4Y2 PE=2 SV=3	HUMAN	3
427	8.59	8.59	16.57	13.97	9.78	sp|P14868|SYDC_HUMAN	Aspartate--tRNA ligase, cytoplasmic OS=Homo sapiens GN=DARS PE=1 SV=2	HUMAN	5	1.00211	0.987288	1.41147	0.709973	1.41444
428	8.56	8.65	16.22	7.852	5.781	sp|Q12768|STRUM_HUMAN	WASH complex subunit strumpellin OS=Homo sapiens GN=KIAA0196 PE=1 SV=1	HUMAN	4	0.802955	0.057429	1.26158	0.636468	1.01299
429	8.56	8.56	20.12	13.65	12.81	sp|Q13263|TIF1B_HUMAN	Transcription intermediary factor 1-beta OS=Homo sapiens GN=TRIM28 PE=1 SV=5	HUMAN	5	0.437145
430	8.55	8.58	17.81	10.84	6.968	sp|P47897|SYQ_HUMAN	Glutamine--tRNA ligase OS=Homo sapiens GN=QARS PE=1 SV=1	HUMAN	5	1.13139	0.647573	2.17272	0.520723	2.45819
431	8.48	8.48	25.62	16.12	11.47	sp|P49588|SYAC_HUMAN	Alanine--tRNA ligase, cytoplasmic OS=Homo sapiens GN=AARS PE=1 SV=2	HUMAN	7	1.04764	0.856877	2.66237	0.393499	2.7892
432	8.46	8.47	35.9	20.89	14.6	sp|P12955|PEPD_HUMAN	Xaa-Pro dipeptidase OS=Homo sapiens GN=PEPD PE=1 SV=3	HUMAN	6	1.12761
433	8.42	8.5	37.02	34.25	22.1	sp|P84077|ARF1_HUMAN	ADP-ribosylation factor 1 OS=Homo sapiens GN=ARF1 PE=1 SV=2	HUMAN	7	1.06966	0.914558	10.9068	0.0980729	11.6666
433	0	8.42	34.25	34.25	22.1	sp|P61204|ARF3_HUMAN	ADP-ribosylation factor 3 OS=Homo sapiens GN=ARF3 PE=1 SV=2	HUMAN	7
434	8.41	8.46	16.14	11.87	11.87	sp|P49419|AL7A1_HUMAN	Alpha-aminoadipic semialdehyde dehydrogenase OS=Homo sapiens GN=ALDH7A1 PE=1 SV=5	HUMAN	5	0.562962	0.392504	176.556	0.00318858	99.3943
435	8.41	8.42	25.51	17.01	17.01	sp|Q6DD88|ATLA3_HUMAN	Atlastin-3 OS=Homo sapiens GN=ATL3 PE=1 SV=1	HUMAN	5	1.31806	0.47796	3.94657	0.333976	5.20181
436	8.37	10	37.18	32.69	32.69	sp|P62750|RL23A_HUMAN	60S ribosomal protein L23a OS=Homo sapiens GN=RPL23A PE=1 SV=1	HUMAN	8	1.51972	0.0590356	1.56565	0.970668	2.37935
437	8.35	8.35	23.48	19.32	19.32	sp|P40261|NNMT_HUMAN	Nicotinamide N-methyltransferase OS=Homo sapiens GN=NNMT PE=1 SV=1	HUMAN	8	1.09979	0.946823	1859657	5.91397e-07	2.04524e+06
438	8.34	8.37	15.11	6.859	5.07	sp|O94832|MYO1D_HUMAN	Unconventional myosin-Id OS=Homo sapiens GN=MYO1D PE=1 SV=2	HUMAN	5	1.22158	0.08178	1.27998	0.954374	1.56359
439	8.31	8.37	29.52	18.26	7.509	sp|Q9UHD8|SEPT9_HUMAN	Septin-9 OS=Homo sapiens GN=SEPT9 PE=1 SV=2	HUMAN	5	1.73724	0.135157	4.53871	0.382761	7.88483
440	8.31	8.31	34.82	30.36	24.7	sp|P07477|TRY1_HUMAN	Trypsin-1 OS=Homo sapiens GN=PRSS1 PE=1 SV=1	HUMAN	41	0.8994	0.831536	144.258	0.00623468	129.745
441	8.29	8.32	14.61	11.16	9.832	sp|Q92900|RENT1_HUMAN	Regulator of nonsense transcripts 1 OS=Homo sapiens GN=UPF1 PE=1 SV=2	HUMAN	6	0.721821	0.401159	20.5074	0.0351982	14.8026
442	8.28	8.35	10.81	6.004	6.004	sp|Q9NRY4|RHG35_HUMAN	Rho GTPase-activating protein 35 OS=Homo sapiens GN=ARHGAP35 PE=1 SV=3	HUMAN	5	0.619856	0.0607423	1.67946	0.369081	1.04102
443	8.27	8.27	36.88	36.88	36.88	sp|O14558|HSPB6_HUMAN	Heat shock protein beta-6 OS=Homo sapiens GN=HSPB6 PE=1 SV=2	HUMAN	5	1.08154	0.597552	1.7204	0.62866	1.86069
444	8.25	8.25	23.13	21.5	18.89	sp|Q96AG4|LRC59_HUMAN	Leucine-rich repeat-containing protein 59 OS=Homo sapiens GN=LRRC59 PE=1 SV=1	HUMAN	9	1.50297	0.393315	5.07542	0.296127	7.62821
445	8.24	8.34	29.17	11.03	11.03	sp|P05455|LA_HUMAN	Lupus La protein OS=Homo sapiens GN=SSB PE=1 SV=2	HUMAN	5	0.884884	0.342239	1.53131	0.577859	1.35503
446	8.24	8.32	21.66	12.55	11.34	sp|P54578|UBP14_HUMAN	Ubiquitin carboxyl-terminal hydrolase 14 OS=Homo sapiens GN=USP14 PE=1 SV=3	HUMAN	5	1.16654	0.521448	1.96807	0.59273	2.29582
447	8.22	8.22	39.24	34.81	34.81	sp|Q96K17|BT3L4_HUMAN	Transcription factor BTF3 homolog 4 OS=Homo sapiens GN=BTF3L4 PE=1 SV=1	HUMAN	6	0.855943	0.73288	83.9858	0.0101915	71.8871
448	8.21	8.21	17.1	11.09	8.012	sp|Q16643|DREB_HUMAN	Drebrin OS=Homo sapiens GN=DBN1 PE=1 SV=4	HUMAN	7	0.715796	0.202063	1.92251	0.372324	1.37612
449	8.19	8.19	30.21	26.81	26.81	sp|Q9BVK6|TMED9_HUMAN	Transmembrane emp24 domain-containing protein 9 OS=Homo sapiens GN=TMED9 PE=1 SV=2	HUMAN	6	1.2055	0.156409	1.37166	0.878865	1.65353
450	8.17	8.46	16.65	4.951	4.407	sp|P20908|CO5A1_HUMAN	Collagen alpha-1(V) chain OS=Homo sapiens GN=COL5A1 PE=1 SV=3	HUMAN	4	2.32743	0.0660874	2.67495	0.870085	6.22576
451	8.16	8.32	16.97	11.42	8.858	sp|P63010|AP2B1_HUMAN	AP-2 complex subunit beta OS=Homo sapiens GN=AP2B1 PE=1 SV=1	HUMAN	8	1.23011	0.773707	1197.96	0.00102683	1473.61
452	8.16	8.25	17.41	7.388	5.937	sp|Q12797|ASPH_HUMAN	Aspartyl/asparaginyl beta-hydroxylase OS=Homo sapiens GN=ASPH PE=1 SV=3	HUMAN	4	1.69363	0.071799	1.82452	0.928264	3.09006
453	8.15	14.07	46.71	46.71	40.13	sp|P22392|NDKB_HUMAN	Nucleoside diphosphate kinase B OS=Homo sapiens GN=NME2 PE=1 SV=1	HUMAN	11	1.39782	0.246988	2.43628	0.573753	3.40549
454	8.15	8.2	28.96	10.07	10.07	sp|P17987|TCPA_HUMAN	T-complex protein 1 subunit alpha OS=Homo sapiens GN=TCP1 PE=1 SV=1	HUMAN	6	1.26439	0.259917	1.71384	0.737753	2.16695
455	8.15	8.15	13.05	10.37	8.128	sp|P11586|C1TC_HUMAN	C-1-tetrahydrofolate synthase, cytoplasmic OS=Homo sapiens GN=MTHFD1 PE=1 SV=3	HUMAN	4	0.735678	0.304732	2.62619	0.280131	1.93203
456	8.15	8.15	34.1	26.82	26.82	sp|Q969G5|PRDBP_HUMAN	Protein kinase C delta-binding protein OS=Homo sapiens GN=PRKCDBP PE=1 SV=3	HUMAN	6	1.13243	0.418234	1.46655	0.772174	1.66077
457	8.14	8.24	12.11	9.079	9.079	sp|Q15459|SF3A1_HUMAN	Splicing factor 3A subunit 1 OS=Homo sapiens GN=SF3A1 PE=1 SV=1	HUMAN	4	1.09791	0.402937	1.465	0.749428	1.60843
458	8.14	8.17	37.22	23.34	21.45	sp|P63244|GBLP_HUMAN	Guanine nucleotide-binding protein subunit beta-2-like 1 OS=Homo sapiens GN=GNB2L1 PE=1 SV=3	HUMAN	4	0.971479	0.944005	3.34404	0.290511	3.24866
459	8.13	8.23	29.64	15.57	15.57	sp|P40925|MDHC_HUMAN	Malate dehydrogenase, cytoplasmic OS=Homo sapiens GN=MDH1 PE=1 SV=4	HUMAN	6	1.02848	0.938336	39.3593	0.0261306	40.4804
460	8.13	8.13	27.08	19.17	19.17	sp|P31930|QCR1_HUMAN	Cytochrome b-c1 complex subunit 1, mitochondrial OS=Homo sapiens GN=UQCRC1 PE=1 SV=3	HUMAN	6	1.1433	0.169562	1.24877	0.915543	1.42771
461	8.12	8.43	7.064	2.515	1.989	sp|Q7Z6Z7|HUWE1_HUMAN	E3 ubiquitin-protein ligase HUWE1 OS=Homo sapiens GN=HUWE1 PE=1 SV=3	HUMAN	5	0.911628	0.844476	111.729	0.00815926	101.855
462	8.11	27.49	47.52	43.2	40.6	sp|Q05639|EF1A2_HUMAN	Elongation factor 1-alpha 2 OS=Homo sapiens GN=EEF1A2 PE=1 SV=1	HUMAN	32	0.84652	0.339564	1.77963	0.475671	1.5065
463	8.11	10.3	32.9	14.17	14.17	sp|P17844|DDX5_HUMAN	Probable ATP-dependent RNA helicase DDX5 OS=Homo sapiens GN=DDX5 PE=1 SV=1	HUMAN	8	0.868334	0.522912	2.20627	0.393576	1.91578
464	8.11	8.13	26.31	19.15	17.99	sp|P30837|AL1B1_HUMAN	Aldehyde dehydrogenase X, mitochondrial OS=Homo sapiens GN=ALDH1B1 PE=1 SV=3	HUMAN	4	1.64005	0.339311	40.7869	0.0402103	66.8926
465	8.1	8.13	32.18	20.48	20.48	sp|Q9UNM6|PSD13_HUMAN	26S proteasome non-ATPase regulatory subunit 13 OS=Homo sapiens GN=PSMD13 PE=1 SV=2	HUMAN	8	0.625484	0.127036	2.03871	0.306804	1.27518
466	8.1	8.1	18.23	6.654	6.654	sp|Q5JRX3|PREP_HUMAN	Presequence protease, mitochondrial OS=Homo sapiens GN=PITRM1 PE=1 SV=2	HUMAN	4	1.07632	0.566841	1.593	0.675652	1.71458
467	8.09	8.09	39.23	30.77	30.77	sp|P62244|RS15A_HUMAN	40S ribosomal protein S15a OS=Homo sapiens GN=RPS15A PE=1 SV=2	HUMAN	7	0.918181
468	8.08	8.51	17.41	8.443	8.443	sp|P10636|TAU_HUMAN	Microtubule-associated protein tau OS=Homo sapiens GN=MAPT PE=1 SV=5	HUMAN	4	0.722938	0.222823	4.50315	0.16054	3.2555
469	8.07	8.08	15.82	7.451	7.451	sp|P11387|TOP1_HUMAN	DNA topoisomerase 1 OS=Homo sapiens GN=TOP1 PE=1 SV=2	HUMAN	4	1.64563	0.0218024	1.43401	1.14757	2.35986
470	8.05	8.11	16.76	6.462	5.696	sp|Q99613|EIF3C_HUMAN	Eukaryotic translation initiation factor 3 subunit C OS=Homo sapiens GN=EIF3C PE=1 SV=1	HUMAN	4	1.08207	0.841543	51.5742	0.0209809	55.807
471	8.05	8.11	30.88	24.42	24.42	sp|P62906|RL10A_HUMAN	60S ribosomal protein L10a OS=Homo sapiens GN=RPL10A PE=1 SV=2	HUMAN	5	1.66032	0.212991	3.35116	0.495446	5.564
472	8.05	8.05	18.98	9.225	9.225	sp|P49589|SYCC_HUMAN	Cysteine--tRNA ligase, cytoplasmic OS=Homo sapiens GN=CARS PE=1 SV=3	HUMAN	5	1.12416
473	8.04	8.44	27.5	4.551	4.096	sp|Q7Z460|CLAP1_HUMAN	CLIP-associating protein 1 OS=Homo sapiens GN=CLASP1 PE=1 SV=1	HUMAN	4	0.69034	0.274537	2.42097	0.28515	1.67129
474	8.04	8.15	18.99	7.495	5.749	sp|Q96A65|EXOC4_HUMAN	Exocyst complex component 4 OS=Homo sapiens GN=EXOC4 PE=1 SV=1	HUMAN	4	0.731787	0.276078	2.47304	0.295905	1.80974
475	8.04	8.04	23.97	16.11	16.11	sp|P09622|DLDH_HUMAN	Dihydrolipoyl dehydrogenase, mitochondrial OS=Homo sapiens GN=DLD PE=1 SV=2	HUMAN	5	0.770496	0.26594	4.3509	0.177089	3.35236
476	8.02	8.68	20.15	9.566	8.036	sp|Q01813|K6PP_HUMAN	6-phosphofructokinase type C OS=Homo sapiens GN=PFKP PE=1 SV=2	HUMAN	4	0.859851	0.2079	1.42481	0.603485	1.22512
477	8.02	8.08	14.47	13.39	10.8	sp|P61978|HNRPK_HUMAN	Heterogeneous nuclear ribonucleoprotein K OS=Homo sapiens GN=HNRNPK PE=1 SV=1	HUMAN	7	1.28362	0.405769	2.27821	0.563435	2.92435
478	8.02	8.02	27.96	14.59	11.85	sp|O00116|ADAS_HUMAN	Alkyldihydroxyacetonephosphate synthase, peroxisomal OS=Homo sapiens GN=AGPS PE=1 SV=1	HUMAN	5	0.708824	0.0670962	1.49814	0.473137	1.06191
479	8.02	8.02	25.61	17.44	17.44	sp|P49585|PCY1A_HUMAN	Choline-phosphate cytidylyltransferase A OS=Homo sapiens GN=PCYT1A PE=1 SV=2	HUMAN	4	1.1568	0.224295	1.43415	0.806609	1.65903
480	8.02	8.02	17.75	11.83	11.83	sp|Q6ZVM7|TM1L2_HUMAN	TOM1-like protein 2 OS=Homo sapiens GN=TOM1L2 PE=1 SV=1	HUMAN	4	0.774276	0.242742	1.75262	0.441781	1.35701
481	8.01	9.43	20.76	12.62	8.804	sp|Q07065|CKAP4_HUMAN	Cytoskeleton-associated protein 4 OS=Homo sapiens GN=CKAP4 PE=1 SV=2	HUMAN	7	0.894447	0.68238	13.479	0.0663586	12.0562
482	8.01	8.19	13.85	7.449	7.045	sp|Q9H2G2|SLK_HUMAN	STE20-like serine/threonine-protein kinase OS=Homo sapiens GN=SLK PE=1 SV=1	HUMAN	4	1.22618	0.287338	3.51074	0.349266	4.30481
483	8.01	8.12	12.61	7.335	6.082	sp|Q9NZB2|F120A_HUMAN	Constitutive coactivator of PPAR-gamma-like protein 1 OS=Homo sapiens GN=FAM120A PE=1 SV=2	HUMAN	5	0.819106	0.304394	1.67143	0.490062	1.36908
484	8.01	8.05	22.96	21.7	18.55	sp|P27695|APEX1_HUMAN	DNA-(apurinic or apyrimidinic site) lyase OS=Homo sapiens GN=APEX1 PE=1 SV=2	HUMAN	8	0.607353	0.218843	9.66032	0.0628709	5.86723
485	8.01	8.04	23.43	11.24	11.24	sp|Q9NQW7|XPP1_HUMAN	Xaa-Pro aminopeptidase 1 OS=Homo sapiens GN=XPNPEP1 PE=1 SV=3	HUMAN	5	1.1843	0.417758	5.23307	0.22631	6.1975
486	8.01	8.03	14.62	8.661	6.524	sp|Q9BZF1|OSBL8_HUMAN	Oxysterol-binding protein-related protein 8 OS=Homo sapiens GN=OSBPL8 PE=1 SV=3	HUMAN	4	0.838353	0.559619	2.35726	0.355647	1.97621
487	8.01	8.01	42.05	20.45	20.45	sp|O75489|NDUS3_HUMAN	NADH dehydrogenase [ubiquinone] iron-sulfur protein 3, mitochondrial OS=Homo sapiens GN=NDUFS3 PE=1 SV=1	HUMAN	4	1.02164	0.902978	1.95112	0.52362	1.99335
488	8.01	8.01	14	10.57	10.57	sp|P55884|EIF3B_HUMAN	Eukaryotic translation initiation factor 3 subunit B OS=Homo sapiens GN=EIF3B PE=1 SV=3	HUMAN	5	1.17642	0.476853	2.23749	0.525777	2.63223
489	8.01	8.01	38.37	37.98	32.17	sp|O95336|6PGL_HUMAN	6-phosphogluconolactonase OS=Homo sapiens GN=PGLS PE=1 SV=2	HUMAN	4	0.63113	0.140215	3.70332	0.170423	2.33727
490	8	17.43	46.75	42.68	37.8	sp|P31946|1433B_HUMAN	14-3-3 protein beta/alpha OS=Homo sapiens GN=YWHAB PE=1 SV=3	HUMAN	11
491	8	12.29	34.75	21.31	19.67	sp|Q13151|ROA0_HUMAN	Heterogeneous nuclear ribonucleoprotein A0 OS=Homo sapiens GN=HNRNPA0 PE=1 SV=1	HUMAN	8	0.628768
492	8	8.94	31.31	31.31	31.31	sp|P25325|THTM_HUMAN	3-mercaptopyruvate sulfurtransferase OS=Homo sapiens GN=MPST PE=1 SV=3	HUMAN	6	1.3593	0.444428	3.04069	0.447036	4.13321
493	8	8.66	10.9	8.647	8.145	sp|P05556|ITB1_HUMAN	Integrin beta-1 OS=Homo sapiens GN=ITGB1 PE=1 SV=2	HUMAN	10	1.35695	0.249363	1.97697	0.686377	2.68266
494	8	8.13	19.44	11.31	11.31	sp|Q9UMS4|PRP19_HUMAN	Pre-mRNA-processing factor 19 OS=Homo sapiens GN=PRPF19 PE=1 SV=1	HUMAN	5	1.55143	0.16545	2.15034	0.721483	3.33611
495	8	8.12	28.9	25.72	23.7	sp|Q9UBE0|SAE1_HUMAN	SUMO-activating enzyme subunit 1 OS=Homo sapiens GN=SAE1 PE=1 SV=1	HUMAN	7	1.11355	0.514319	4.17669	0.266612	4.65097
496	8	8.08	18.22	14.7	14.7	sp|P26196|DDX6_HUMAN	Probable ATP-dependent RNA helicase DDX6 OS=Homo sapiens GN=DDX6 PE=1 SV=2	HUMAN	4	1.01846	0.944304	2.71173	0.375575	2.76178
497	8	8.06	21.9	8.095	8.095	sp|Q14258|TRI25_HUMAN	E3 ubiquitin/ISG15 ligase TRIM25 OS=Homo sapiens GN=TRIM25 PE=1 SV=2	HUMAN	4	0.816859	0.603593	4.15991	0.196365	3.39806
498	8	8.05	22.97	11.42	11.42	sp|P28331|NDUS1_HUMAN	NADH-ubiquinone oxidoreductase 75 kDa subunit, mitochondrial OS=Homo sapiens GN=NDUFS1 PE=1 SV=3	HUMAN	4	0.746542	0.20913	3.54636	0.210509	2.64751
499	8	8.03	15.31	6.267	6.267	sp|Q69YQ0|CYTSA_HUMAN	Cytospin-A OS=Homo sapiens GN=SPECC1L PE=1 SV=2	HUMAN	4	0.720441	0.207618	4.0919	0.176065	2.94797
500	8	8.01	56.36	32.73	32.73	sp|P46783|RS10_HUMAN	40S ribosomal protein S10 OS=Homo sapiens GN=RPS10 PE=1 SV=1	HUMAN	7	0.952502	0.805912	1.78122	0.534746	1.69662
501	8	8	73.89	34.39	34.39	sp|P98179|RBM3_HUMAN	Putative RNA-binding protein 3 OS=Homo sapiens GN=RBM3 PE=1 SV=1	HUMAN	8	1.10318
502	8	8	40.3	26.87	26.87	sp|P30042|ES1_HUMAN	ES1 protein homolog, mitochondrial OS=Homo sapiens GN=C21orf33 PE=1 SV=3	HUMAN	5	1.41991
503	8	8	45.38	35.29	35.29	sp|P17677|NEUM_HUMAN	Neuromodulin OS=Homo sapiens GN=GAP43 PE=1 SV=1	HUMAN	4	0.351672	0.00111626	1.30611	0.269251	0.459324
504	8	8	39.08	19.25	19.25	sp|O43681|ASNA_HUMAN	ATPase ASNA1 OS=Homo sapiens GN=ASNA1 PE=1 SV=2	HUMAN	6	0.626707	0.0378146	1.49557	0.419043	0.937282
505	8	8	20.65	17.4	17.4	sp|P07858|CATB_HUMAN	Cathepsin B OS=Homo sapiens GN=CTSB PE=1 SV=3	HUMAN	4	0.822875
506	8	8	60	60	60	sp|P05387|RLA2_HUMAN	60S acidic ribosomal protein P2 OS=Homo sapiens GN=RPLP2 PE=1 SV=1	HUMAN	7	1.03282	0.822904	1.72643	0.598242	1.78309
507	8	8	20.44	20.44	20.44	sp|P21266|GSTM3_HUMAN	Glutathione S-transferase Mu 3 OS=Homo sapiens GN=GSTM3 PE=1 SV=3	HUMAN	5	0.688297	0.0506304	1.45558	0.472868	1.00187
508	8	8	20.78	20.78	20.78	sp|P29966|MARCS_HUMAN	Myristoylated alanine-rich C-kinase substrate OS=Homo sapiens GN=MARCKS PE=1 SV=4	HUMAN	4	0.625805	0.137049	2.09475	0.298749	1.3109
509	8	8	34.78	34.78	34.78	sp|P04271|S100B_HUMAN	Protein S100-B OS=Homo sapiens GN=S100B PE=1 SV=2	HUMAN	10	0.284637	0.0536926	3.85644	0.0738082	1.09768
510	7.93	8.01	18.72	13.55	13.55	sp|P62195|PRS8_HUMAN	26S protease regulatory subunit 8 OS=Homo sapiens GN=PSMC5 PE=1 SV=1	HUMAN	5	0.877864	0.616985	2.60103	0.337506	2.28335
511	7.92	7.93	29.5	26	22.5	sp|O15347|HMGB3_HUMAN	High mobility group protein B3 OS=Homo sapiens GN=HMGB3 PE=1 SV=4	HUMAN	4	1.30814	0.644191	234.381	0.00558126	306.602
512	7.79	7.79	29.89	14.76	14.76	sp|Q96FW1|OTUB1_HUMAN	Ubiquitin thioesterase OTUB1 OS=Homo sapiens GN=OTUB1 PE=1 SV=2	HUMAN	4	0.493812	0.0350217	1.79255	0.27548	0.885184
513	7.78	7.79	12.9	12.3	12.3	sp|P42785|PCP_HUMAN	Lysosomal Pro-X carboxypeptidase OS=Homo sapiens GN=PRCP PE=1 SV=1	HUMAN	5	0.332581	0.0496706	2.99528	0.111035	0.996175
514	7.77	7.77	27.48	23.32	23.32	sp|Q9HC38|GLOD4_HUMAN	Glyoxalase domain-containing protein 4 OS=Homo sapiens GN=GLOD4 PE=1 SV=1	HUMAN	5	0.534608	0.096143	2.46429	0.216942	1.31743
515	7.72	7.72	16.85	16.85	16.85	sp|Q9P035|HACD3_HUMAN	Very-long-chain (3R)-3-hydroxyacyl-[acyl-carrier protein] dehydratase 3 OS=Homo sapiens GN=PTPLAD1 PE=1 SV=2	HUMAN	6	0.73809	0.119917	1.56519	0.471566	1.15525
516	7.71	7.77	43.36	24.13	24.13	sp|P47755|CAZA2_HUMAN	F-actin-capping protein subunit alpha-2 OS=Homo sapiens GN=CAPZA2 PE=1 SV=3	HUMAN	7	0.815167
517	7.67	7.67	26.72	22.67	22.67	sp|Q9UFN0|NPS3A_HUMAN	Protein NipSnap homolog 3A OS=Homo sapiens GN=NIPSNAP3A PE=1 SV=2	HUMAN	5	0.965144	0.822241	1.58523	0.608837	1.52997
518	7.65	8.63	22.31	17.53	15.54	sp|Q92688|AN32B_HUMAN	Acidic leucine-rich nuclear phosphoprotein 32 family member B OS=Homo sapiens GN=ANP32B PE=1 SV=1	HUMAN	5	1.45981	0.124649	1.7192	0.849122	2.5097
519	7.64	7.64	18.82	8.739	8.739	sp|Q9Y5X1|SNX9_HUMAN	Sorting nexin-9 OS=Homo sapiens GN=SNX9 PE=1 SV=1	HUMAN	5	0.787826	0.257674	3.66238	0.215113	2.88532
520	7.61	9.78	24.64	9.124	9.124	sp|P50990|TCPQ_HUMAN	T-complex protein 1 subunit theta OS=Homo sapiens GN=CCT8 PE=1 SV=4	HUMAN	6	1.04753	0.766853	1.57673	0.664372	1.65168
521	7.61	7.61	9.167	9.167	9.167	sp|Q8IZP2|ST134_HUMAN	Putative protein FAM10A4 OS=Homo sapiens GN=ST13P4 PE=5 SV=1	HUMAN	5
521	0	7.61	5.962	5.962	5.962	sp|P50502|F10A1_HUMAN	Hsc70-interacting protein OS=Homo sapiens GN=ST13 PE=1 SV=2	HUMAN	5
522	7.6	7.6	31.41	10.14	9.155	sp|P48147|PPCE_HUMAN	Prolyl endopeptidase OS=Homo sapiens GN=PREP PE=1 SV=2	HUMAN	6	1.35411	0.336754	2.83146	0.478237	3.8341
523	7.59	8.58	14.24	5.551	5.551	sp|Q7Z478|DHX29_HUMAN	ATP-dependent RNA helicase DHX29 OS=Homo sapiens GN=DHX29 PE=1 SV=2	HUMAN	5	1.23015	0.631081	3.44499	0.357082	4.23784
524	7.55	7.64	23.97	20.19	16.72	sp|P05388|RLA0_HUMAN	60S acidic ribosomal protein P0 OS=Homo sapiens GN=RPLP0 PE=1 SV=1	HUMAN	6	1.72232
525	7.51	7.61	51.69	22.22	22.22	sp|P51149|RAB7A_HUMAN	Ras-related protein Rab-7a OS=Homo sapiens GN=RAB7A PE=1 SV=1	HUMAN	4	0.660102	0.0463637	1.49011	0.442989	0.983625
526	7.49	7.49	17.82	12	12	sp|Q14247|SRC8_HUMAN	Src substrate cortactin OS=Homo sapiens GN=CTTN PE=1 SV=2	HUMAN	4	1.03921	0.796274	4.36865	0.237878	4.53993
527	7.48	7.48	13.53	4.607	4.607	sp|P42285|SK2L2_HUMAN	Superkiller viralicidic activity 2-like 2 OS=Homo sapiens GN=SKIV2L2 PE=1 SV=3	HUMAN	5	1.80874	0.0283495	1.55077	1.16635	2.80494
528	7.47	7.47	20.54	20.54	20.54	sp|Q9H444|CHM4B_HUMAN	Charged multivesicular body protein 4b OS=Homo sapiens GN=CHMP4B PE=1 SV=1	HUMAN	4	0.920444	0.424365	1.33107	0.691504	1.22518
529	7.46	7.51	50.92	19.19	16.61	sp|P48739|PIPNB_HUMAN	Phosphatidylinositol transfer protein beta isoform OS=Homo sapiens GN=PITPNB PE=1 SV=2	HUMAN	4	0.925891	0.838242	43.2578	0.021404	40.052
530	7.45	7.51	34.26	16.36	16.36	sp|P67809|YBOX1_HUMAN	Nuclease-sensitive element-binding protein 1 OS=Homo sapiens GN=YBX1 PE=1 SV=3	HUMAN	4	1.53558	0.0122119	1.28531	1.19472	1.9737
531	7.45	7.45	31.61	14.26	14.26	sp|P30566|PUR8_HUMAN	Adenylosuccinate lyase OS=Homo sapiens GN=ADSL PE=1 SV=2	HUMAN	4	0.77701	0.242174	3.60357	0.215622	2.80001
532	7.45	7.45	25.93	19.75	19.75	sp|P51665|PSD7_HUMAN	26S proteasome non-ATPase regulatory subunit 7 OS=Homo sapiens GN=PSMD7 PE=1 SV=2	HUMAN	7	0.954805	0.76487	4.56314	0.209243	4.3569
533	7.39	7.39	20.18	17.21	15.43	sp|P37837|TALDO_HUMAN	Transaldolase OS=Homo sapiens GN=TALDO1 PE=1 SV=2	HUMAN	4	1.23194	0.154912	1.49408	0.824547	1.84061
534	7.33	7.38	17.32	9.438	7.288	sp|Q13724|MOGS_HUMAN	Mannosyl-oligosaccharide glucosidase OS=Homo sapiens GN=MOGS PE=1 SV=5	HUMAN	4	0.908719	0.512029	3.53624	0.256973	3.21345
535	7.33	7.33	41.56	41.56	41.56	sp|P68036|UB2L3_HUMAN	Ubiquitin-conjugating enzyme E2 L3 OS=Homo sapiens GN=UBE2L3 PE=1 SV=1	HUMAN	6	1.23735	0.286168	1.68802	0.733018	2.08867
536	7.28	7.46	21.4	10.59	7.751	sp|O60502|NCOAT_HUMAN	Bifunctional protein NCOAT OS=Homo sapiens GN=MGEA5 PE=1 SV=2	HUMAN	5	0.864559	0.687324	31.7302	0.0272472	27.4327
537	7.24	7.24	29.9	26.8	26.8	sp|P62081|RS7_HUMAN	40S ribosomal protein S7 OS=Homo sapiens GN=RPS7 PE=1 SV=1	HUMAN	14	1.42111	0.311132	10.7452	0.132255	15.2701
538	7.22	10.81	44.72	38.19	38.19	sp|Q06830|PRDX1_HUMAN	Peroxiredoxin-1 OS=Homo sapiens GN=PRDX1 PE=1 SV=1	HUMAN	6	1.02397	0.947514	3.94099	0.259826	4.03547
539	7.18	7.18	29.8	25.28	13.32	sp|Q07666|KHDR1_HUMAN	KH domain-containing, RNA-binding, signal transduction-associated protein 1 OS=Homo sapiens GN=KHDRBS1 PE=1 SV=1	HUMAN	5	0.851086	0.19859	1.44218	0.59014	1.22742
540	7.16	7.16	30.39	15.69	12.75	sp|P07910|HNRPC_HUMAN	Heterogeneous nuclear ribonucleoproteins C1/C2 OS=Homo sapiens GN=HNRNPC PE=1 SV=4	HUMAN	5	1.27568	0.199467	1.74122	0.732634	2.22123
540	0.02	6.16	16.04	13.99	10.92	sp|O60812|HNRCL_HUMAN	Heterogeneous nuclear ribonucleoprotein C-like 1 OS=Homo sapiens GN=HNRNPCL1 PE=1 SV=1	HUMAN	4
541	7.14	7.95	10.93	5.378	3.947	sp|Q07157|ZO1_HUMAN	Tight junction protein ZO-1 OS=Homo sapiens GN=TJP1 PE=1 SV=3	HUMAN	5	0.945477	0.708247	1.54248	0.61296	1.45838
542	7.11	7.11	26.11	7.319	7.319	sp|O00754|MA2B1_HUMAN	Lysosomal alpha-mannosidase OS=Homo sapiens GN=MAN2B1 PE=1 SV=3	HUMAN	4	0.8133	0.300763	3.82615	0.212564	3.11181
543	7.09	7.16	19.08	10.5	10.5	sp|P07602|SAP_HUMAN	Proactivator polypeptide OS=Homo sapiens GN=PSAP PE=1 SV=2	HUMAN	6	0.64098	0.114685	2.03555	0.314893	1.30475
544	7.05	7.25	15.66	5.386	3.756	sp|Q15075|EEA1_HUMAN	Early endosome antigen 1 OS=Homo sapiens GN=EEA1 PE=1 SV=2	HUMAN	4	0.928847	0.636432	1.56531	0.593394	1.45394
545	7.03	7.09	21.83	12.36	10.75	sp|P35527|K1C9_HUMAN	Keratin, type I cytoskeletal 9 OS=Homo sapiens GN=KRT9 PE=1 SV=3	HUMAN	4	1.80641	0.0941793	2.31992	0.778651	4.19074
546	7.02	7.07	12.89	8.595	8.595	sp|Q5T0N5|FBP1L_HUMAN	Formin-binding protein 1-like OS=Homo sapiens GN=FNBP1L PE=1 SV=2	HUMAN	4	0.758141	0.174524	1.77902	0.426157	1.34875
547	6.99	7.04	16.47	5.665	5.665	sp|Q9UHB6|LIMA1_HUMAN	LIM domain and actin-binding protein 1 OS=Homo sapiens GN=LIMA1 PE=1 SV=1	HUMAN	5	1.71126	0.0130129	1.37943	1.24055	2.36057
548	6.98	7.07	14.78	10.08	9.274	sp|P46459|NSF_HUMAN	Vesicle-fusing ATPase OS=Homo sapiens GN=NSF PE=1 SV=3	HUMAN	5	1.07985	0.609154	1.46962	0.734778	1.58697
549	6.97	7.11	36.78	19.4	17.88	sp|P31689|DNJA1_HUMAN	DnaJ homolog subfamily A member 1 OS=Homo sapiens GN=DNAJA1 PE=1 SV=2	HUMAN	4	0.91808	0.743771	2.66731	0.344197	2.4488
550	6.96	6.97	17.12	12.91	10.05	sp|P51659|DHB4_HUMAN	Peroxisomal multifunctional enzyme type 2 OS=Homo sapiens GN=HSD17B4 PE=1 SV=3	HUMAN	7	0.729416	0.29804	2.64859	0.275398	1.93192
551	6.95	7.16	22.01	8.268	6.369	sp|Q13435|SF3B2_HUMAN	Splicing factor 3B subunit 2 OS=Homo sapiens GN=SF3B2 PE=1 SV=2	HUMAN	4	1.37075	0.0778114	1.46292	0.936993	2.0053
552	6.95	7	31.38	21.81	21.81	sp|P61163|ACTZ_HUMAN	Alpha-centractin OS=Homo sapiens GN=ACTR1A PE=1 SV=1	HUMAN	10	1.14979	0.508541	6.18241	0.185977	7.10846
553	6.9	6.9	46.75	20.33	20.33	sp|P60900|PSA6_HUMAN	Proteasome subunit alpha type-6 OS=Homo sapiens GN=PSMA6 PE=1 SV=1	HUMAN	6	0.98996	0.95868	2.10093	0.471201	2.07984
554	6.85	6.85	39.64	29.59	29.59	sp|Q96A32|MLRS_HUMAN	Myosin regulatory light chain 2, skeletal muscle isoform OS=Homo sapiens GN=MYLPF PE=2 SV=1	HUMAN	4	7.25586	0.0465541	6.8534	1.05872	49.7273
555	6.83	6.83	27.85	19.63	19.63	sp|Q16795|NDUA9_HUMAN	NADH dehydrogenase [ubiquinone] 1 alpha subcomplex subunit 9, mitochondrial OS=Homo sapiens GN=NDUFA9 PE=1 SV=2	HUMAN	5	1.53259	0.293093	3.66872	0.417746	5.62265
556	6.83	6.83	12.24	8.006	8.006	sp|O14744|ANM5_HUMAN	Protein arginine N-methyltransferase 5 OS=Homo sapiens GN=PRMT5 PE=1 SV=4	HUMAN	4	1.20025
557	6.82	7.64	23.16	7.654	6.244	sp|Q8N766|EMC1_HUMAN	ER membrane protein complex subunit 1 OS=Homo sapiens GN=EMC1 PE=1 SV=1	HUMAN	4	0.492241	0.155677	9.4615	0.0520257	4.65734
558	6.81	6.81	42.29	22.86	22.86	sp|P02792|FRIL_HUMAN	Ferritin light chain OS=Homo sapiens GN=FTL PE=1 SV=2	HUMAN	4	0.855198	0.553981	2.59886	0.329067	2.22254
559	6.75	6.86	13.07	6.533	5.6	sp|P08473|NEP_HUMAN	Neprilysin OS=Homo sapiens GN=MME PE=1 SV=2	HUMAN	3	1.53158	0.0911989	1.81394	0.844343	2.77819
560	6.72	6.81	36.47	19.94	17.95	sp|P17612|KAPCA_HUMAN	cAMP-dependent protein kinase catalytic subunit alpha OS=Homo sapiens GN=PRKACA PE=1 SV=2	HUMAN	4	1.14734
561	6.72	6.72	21.4	15.33	10.39	sp|Q15029|U5S1_HUMAN	116 kDa U5 small nuclear ribonucleoprotein component OS=Homo sapiens GN=EFTUD2 PE=1 SV=1	HUMAN	6	0.770145	0.501514	3.98282	0.193367	3.06735
562	6.7	6.8	18.6	9.884	8.915	sp|Q15392|DHC24_HUMAN	Delta(24)-sterol reductase OS=Homo sapiens GN=DHCR24 PE=1 SV=2	HUMAN	6	2.15654	0.0374585	1.93222	1.11609	4.16691
563	6.68	6.68	29.15	8.15	7.837	sp|P09525|ANXA4_HUMAN	Annexin A4 OS=Homo sapiens GN=ANXA4 PE=1 SV=4	HUMAN	3	1.26947	0.0598508	1.29311	0.981718	1.64156
564	6.67	7.25	28.94	22.35	20.34	sp|Q6IBS0|TWF2_HUMAN	Twinfilin-2 OS=Homo sapiens GN=TWF2 PE=1 SV=2	HUMAN	4	1.26762	0.282893	2.01635	0.628673	2.55597
565	6.65	8.74	16.6	13.21	10.75	sp|O75475|PSIP1_HUMAN	PC4 and SFRS1-interacting protein OS=Homo sapiens GN=PSIP1 PE=1 SV=1	HUMAN	6	0.78635	0.543675	3.06462	0.25659	2.40986
566	6.65	6.67	9.543	4.916	4.049	sp|Q9C0C2|TB182_HUMAN	182 kDa tankyrase-1-binding protein OS=Homo sapiens GN=TNKS1BP1 PE=1 SV=4	HUMAN	3	1.18672	0.676562	4.59009	0.25854	5.44714
567	6.64	6.64	27.89	23.13	23.13	sp|P61077|UB2D3_HUMAN	Ubiquitin-conjugating enzyme E2 D3 OS=Homo sapiens GN=UBE2D3 PE=1 SV=1	HUMAN	5
567	0	6.64	23.13	23.13	23.13	sp|Q9Y2X8|UB2D4_HUMAN	Ubiquitin-conjugating enzyme E2 D4 OS=Homo sapiens GN=UBE2D4 PE=1 SV=1	HUMAN	5
567	0	6.64	23.13	23.13	23.13	sp|P62837|UB2D2_HUMAN	Ubiquitin-conjugating enzyme E2 D2 OS=Homo sapiens GN=UBE2D2 PE=1 SV=1	HUMAN	5
568	6.61	6.7	10.44	4.826	4.114	sp|P26640|SYVC_HUMAN	Valine--tRNA ligase OS=Homo sapiens GN=VARS PE=1 SV=4	HUMAN	4	0.975456	0.917342	2.01626	0.483794	1.96678
569	6.58	6.58	64.76	60.95	60.95	sp|P31949|S10AB_HUMAN	Protein S100-A11 OS=Homo sapiens GN=S100A11 PE=1 SV=2	HUMAN	5	1.77144
570	6.56	6.59	23.5	13.97	13.97	sp|Q9NRH3|TBG2_HUMAN	Tubulin gamma-2 chain OS=Homo sapiens GN=TUBG2 PE=1 SV=1	HUMAN	4	1.20879	0.325711	3.86824	0.31249	4.67588
570	0	6.59	23.5	13.97	13.97	sp|P23258|TBG1_HUMAN	Tubulin gamma-1 chain OS=Homo sapiens GN=TUBG1 PE=1 SV=2	HUMAN	4
571	6.56	6.56	8.824	8.824	8.824	sp|Q7L2H7|EIF3M_HUMAN	Eukaryotic translation initiation factor 3 subunit M OS=Homo sapiens GN=EIF3M PE=1 SV=1	HUMAN	5	0.986536	0.885902	1.43208	0.688886	1.41279
572	6.53	6.61	18.77	13.17	13.17	sp|P30533|AMRP_HUMAN	Alpha-2-macroglobulin receptor-associated protein OS=Homo sapiens GN=LRPAP1 PE=1 SV=1	HUMAN	5	1.16559	0.420883	4.54728	0.256327	5.30028
573	6.53	6.53	31.62	22.79	22.79	sp|O75663|TIPRL_HUMAN	TIP41-like protein OS=Homo sapiens GN=TIPRL PE=1 SV=2	HUMAN	6	0.781984
574	6.5	6.65	12.02	8.333	6.783	sp|O94855|SC24D_HUMAN	Protein transport protein Sec24D OS=Homo sapiens GN=SEC24D PE=1 SV=2	HUMAN	4	1.17217
575	6.5	6.5	30.5	14.6	11.98	sp|Q02790|FKBP4_HUMAN	Peptidyl-prolyl cis-trans isomerase FKBP4 OS=Homo sapiens GN=FKBP4 PE=1 SV=3	HUMAN	4	1.13922	0.540483	1.82616	0.623834	2.0804
576	6.48	12.97	40.82	38.78	31.43	sp|P27348|1433T_HUMAN	14-3-3 protein theta OS=Homo sapiens GN=YWHAQ PE=1 SV=1	HUMAN	11	0.518271	0.291484	61.273	0.00845838	31.756
577	6.48	6.48	41.67	28.13	25	sp|P32969|RL9_HUMAN	60S ribosomal protein L9 OS=Homo sapiens GN=RPL9 PE=1 SV=1	HUMAN	8	1.28936	0.116872	1.508	0.855016	1.94435
578	6.47	6.48	20.47	16.94	11.06	sp|Q16576|RBBP7_HUMAN	Histone-binding protein RBBP7 OS=Homo sapiens GN=RBBP7 PE=1 SV=1	HUMAN	4	0.976238	0.965484	278.765	0.00350201	272.141
579	6.46	6.46	11.83	8.133	6.654	sp|Q5T9L3|WLS_HUMAN	Protein wntless homolog OS=Homo sapiens GN=WLS PE=1 SV=2	HUMAN	3	0.710321	0.437292	3.37942	0.21019	2.40047
580	6.45	6.51	40	25.45	25.45	sp|P30050|RL12_HUMAN	60S ribosomal protein L12 OS=Homo sapiens GN=RPL12 PE=1 SV=1	HUMAN	9	1.40808	0.143655	1.87374	0.751483	2.63838
581	6.45	6.45	40.67	15.67	13.43	sp|P04632|CPNS1_HUMAN	Calpain small subunit 1 OS=Homo sapiens GN=CAPNS1 PE=1 SV=1	HUMAN	3	0.917105	0.676919	7.22283	0.126973	6.62409
582	6.44	6.5	8.991	3.285	3.285	sp|Q9HBL0|TENS1_HUMAN	Tensin-1 OS=Homo sapiens GN=TNS1 PE=1 SV=2	HUMAN	4	1.21733	0.226892	1.6338	0.745088	1.98887
583	6.43	6.54	18.81	15.95	14.29	sp|P80303|NUCB2_HUMAN	Nucleobindin-2 OS=Homo sapiens GN=NUCB2 PE=1 SV=2	HUMAN	6	1.4157	0.0724201	1.48891	0.95083	2.10786
584	6.42	6.42	18.86	17.57	15.25	sp|Q08431|MFGM_HUMAN	Lactadherin OS=Homo sapiens GN=MFGE8 PE=1 SV=2	HUMAN	5	1.0491	0.613971	1.41696	0.740387	1.48653
585	6.41	6.46	18.27	12.45	11.5	sp|O95202|LETM1_HUMAN	LETM1 and EF-hand domain-containing protein 1, mitochondrial OS=Homo sapiens GN=LETM1 PE=1 SV=1	HUMAN	5	0.975898	0.951616	4.62951	0.2108	4.51792
586	6.41	6.41	25.36	12.08	7.971	sp|Q12765|SCRN1_HUMAN	Secernin-1 OS=Homo sapiens GN=SCRN1 PE=1 SV=2	HUMAN	3	0.738484	0.503618	5.01866	0.147148	3.7062
587	6.38	6.38	26.27	11.41	11.41	sp|Q13098|CSN1_HUMAN	COP9 signalosome complex subunit 1 OS=Homo sapiens GN=GPS1 PE=1 SV=4	HUMAN	4	1.07474	0.469419	1.41961	0.757072	1.52571
588	6.35	6.35	24.55	22.76	22.76	sp|P68400|CSK21_HUMAN	Casein kinase II subunit alpha OS=Homo sapiens GN=CSNK2A1 PE=1 SV=1	HUMAN	7	0.880236	0.842605	615.064	0.00143113	541.402
589	6.34	6.35	12.16	7.029	3.79	sp|Q9H3S7|PTN23_HUMAN	Tyrosine-protein phosphatase non-receptor type 23 OS=Homo sapiens GN=PTPN23 PE=1 SV=1	HUMAN	3	0.791746	0.285554	4.17004	0.189865	3.30162
590	6.33	6.38	19.77	9.416	9.416	sp|Q9NPQ8|RIC8A_HUMAN	Synembryn-A OS=Homo sapiens GN=RIC8A PE=1 SV=3	HUMAN	4	1.10951	0.861729	9.62875	0.115229	10.6832
591	6.32	6.32	21.11	9.715	9.715	sp|Q15046|SYK_HUMAN	Lysine--tRNA ligase OS=Homo sapiens GN=KARS PE=1 SV=3	HUMAN	4	1.27846	0.259592	1.97102	0.648628	2.51986
592	6.31	6.74	8.277	1.479	1.114	sp|Q63HN8|RN213_HUMAN	E3 ubiquitin-protein ligase RNF213 OS=Homo sapiens GN=RNF213 PE=1 SV=3	HUMAN	3	1.05497	0.745399	1.85601	0.568408	1.95803
593	6.31	6.31	15.39	6.293	5.102	sp|Q9P2J5|SYLC_HUMAN	Leucine--tRNA ligase, cytoplasmic OS=Homo sapiens GN=LARS PE=1 SV=2	HUMAN	4	1.38732	0.24053	5.21167	0.266194	7.23024
594	6.29	6.38	15.66	5.457	4.745	sp|P49756|RBM25_HUMAN	RNA-binding protein 25 OS=Homo sapiens GN=RBM25 PE=1 SV=3	HUMAN	3	1.23215	0.103292	1.33189	0.925114	1.64109
595	6.29	6.29	20.25	5.815	5.088	sp|P33176|KINH_HUMAN	Kinesin-1 heavy chain OS=Homo sapiens GN=KIF5B PE=1 SV=1	HUMAN	7	0.997252	0.983449	3.8367	0.259925	3.82615
596	6.28	6.38	29.19	18.18	15.31	sp|Q8TED1|GPX8_HUMAN	Probable glutathione peroxidase 8 OS=Homo sapiens GN=GPX8 PE=1 SV=2	HUMAN	5	4.57997	0.0875908	14.5431	0.314925	66.6069
597	6.27	10.28	44.11	23.57	20.88	sp|P51911|CNN1_HUMAN	Calponin-1 OS=Homo sapiens GN=CNN1 PE=1 SV=2	HUMAN	5	1.53058	0.223106	7.22075	0.21197	11.0519
598	6.25	6.41	18.37	5.712	5.712	sp|Q8WX93|PALLD_HUMAN	Palladin OS=Homo sapiens GN=PALLD PE=1 SV=3	HUMAN	5	1.42254	0.217625	2.34824	0.605792	3.34046
599	6.23	6.23	7.774	7.029	7.029	sp|O94973|AP2A2_HUMAN	AP-2 complex subunit alpha-2 OS=Homo sapiens GN=AP2A2 PE=1 SV=2	HUMAN	7	0.763456	0.565604	68.0661	0.0112164	51.9655
600	6.21	6.32	15.34	8.389	7.726	sp|P35606|COPB2_HUMAN	Coatomer subunit beta' OS=Homo sapiens GN=COPB2 PE=1 SV=2	HUMAN	4	1.25194	0.352067	2.23382	0.560447	2.79661
601	6.2	6.28	14.96	3.691	3.192	sp|A6NHR9|SMHD1_HUMAN	Structural maintenance of chromosomes flexible hinge domain-containing protein 1 OS=Homo sapiens GN=SMCHD1 PE=1 SV=2	HUMAN	4	1.00233	0.98586	3.78021	0.265152	3.78901
602	6.2	6.27	8.946	2.584	2.584	sp|Q92621|NU205_HUMAN	Nuclear pore complex protein Nup205 OS=Homo sapiens GN=NUP205 PE=1 SV=3	HUMAN	4	0.689787	0.127238	1.75806	0.392356	1.21269
603	6.2	6.2	26.51	21.4	21.4	sp|P61106|RAB14_HUMAN	Ras-related protein Rab-14 OS=Homo sapiens GN=RAB14 PE=1 SV=4	HUMAN	4	0.982984
604	6.19	6.74	30.64	11.16	8.314	sp|P09543|CN37_HUMAN	2',3'-cyclic-nucleotide 3'-phosphodiesterase OS=Homo sapiens GN=CNP PE=1 SV=2	HUMAN	3	0.542221	0.00962475	1.38949	0.39023	0.75341
605	6.19	6.19	20.67	7.191	5.618	sp|P60228|EIF3E_HUMAN	Eukaryotic translation initiation factor 3 subunit E OS=Homo sapiens GN=EIF3E PE=1 SV=1	HUMAN	4	2.47718	0.549786	719175	3.44447e-06	1.78152e+06
606	6.18	6.43	8.76	3.346	1.722	sp|Q14008|CKAP5_HUMAN	Cytoskeleton-associated protein 5 OS=Homo sapiens GN=CKAP5 PE=1 SV=3	HUMAN	3	0.712259	0.0944735	1.62214	0.439085	1.15539
607	6.18	6.18	27.33	27.33	27.33	sp|P20674|COX5A_HUMAN	Cytochrome c oxidase subunit 5A, mitochondrial OS=Homo sapiens GN=COX5A PE=1 SV=2	HUMAN	4	0.502786
608	6.17	7.1	25.25	14.03	11.42	sp|Q13557|KCC2D_HUMAN	Calcium/calmodulin-dependent protein kinase type II subunit delta OS=Homo sapiens GN=CAMK2D PE=1 SV=3	HUMAN	5	0.827455	0.688748	92.1652	0.00897796	76.2626
609	6.16	6.19	29.15	27.14	20.1	sp|P37802|TAGL2_HUMAN	Transgelin-2 OS=Homo sapiens GN=TAGLN2 PE=1 SV=3	HUMAN	9	2.10531	0.138151	8.04897	0.261562	16.9456
610	6.16	6.16	24.96	10.36	7.81	sp|Q9NSD9|SYFB_HUMAN	Phenylalanine--tRNA ligase beta subunit OS=Homo sapiens GN=FARSB PE=1 SV=3	HUMAN	3	1.29625	0.424678	3.07232	0.421914	3.9825
611	6.16	6.16	32.34	25.37	19.9	sp|P49721|PSB2_HUMAN	Proteasome subunit beta type-2 OS=Homo sapiens GN=PSMB2 PE=1 SV=1	HUMAN	3
612	6.14	6.14	26.42	18.24	14.05	sp|Q6ZMU5|TRI72_HUMAN	Tripartite motif-containing protein 72 OS=Homo sapiens GN=TRIM72 PE=1 SV=2	HUMAN	4	8.24023
613	6.13	6.17	16.67	7.011	5.632	sp|P50570|DYN2_HUMAN	Dynamin-2 OS=Homo sapiens GN=DNM2 PE=1 SV=2	HUMAN	3	0.848821	0.760189	7.53032	0.11272	6.39189
614	6.13	6.13	35.29	20.59	20.59	sp|P61353|RL27_HUMAN	60S ribosomal protein L27 OS=Homo sapiens GN=RPL27 PE=1 SV=2	HUMAN	3	1.80537	0.016263	1.50833	1.19693	2.7231
615	6.12	6.12	14.29	10.34	7.143	sp|Q9UNH7|SNX6_HUMAN	Sorting nexin-6 OS=Homo sapiens GN=SNX6 PE=1 SV=1	HUMAN	3	0.971085	0.772631	1.46574	0.66252	1.42336
616	6.12	6.12	38.82	38.82	38.82	sp|P63098|CANB1_HUMAN	Calcineurin subunit B type 1 OS=Homo sapiens GN=PPP3R1 PE=1 SV=2	HUMAN	4	0.774939
617	6.11	8.94	14.94	8.361	6.689	sp|O14787|TNPO2_HUMAN	Transportin-2 OS=Homo sapiens GN=TNPO2 PE=1 SV=3	HUMAN	5	0.909801	0.73369	14.9062	0.061035	13.5617
618	6.11	6.11	24.75	11.67	7.314	sp|Q92945|FUBP2_HUMAN	Far upstream element-binding protein 2 OS=Homo sapiens GN=KHSRP PE=1 SV=4	HUMAN	5	1.13139	0.430188	3.51609	0.321774	3.97805
619	6.11	6.11	20.24	11.52	11.52	sp|Q07866|KLC1_HUMAN	Kinesin light chain 1 OS=Homo sapiens GN=KLC1 PE=1 SV=2	HUMAN	6	0.897081	0.754877	3.69515	0.242773	3.31485
620	6.1	6.1	18.71	8.217	5.815	sp|O95479|G6PE_HUMAN	GDH/6PGL endoplasmic bifunctional protein OS=Homo sapiens GN=H6PD PE=1 SV=2	HUMAN	4	0.880192	0.45446	4.07405	0.216049	3.58594
621	6.09	8.34	25.97	9.055	8.259	sp|O43491|E41L2_HUMAN	Band 4.1-like protein 2 OS=Homo sapiens GN=EPB41L2 PE=1 SV=1	HUMAN	5	1.04906	0.726211	1.48637	0.70579	1.55929
622	6.09	6.13	12.37	4.932	4.932	sp|Q9Y4E1|FA21C_HUMAN	WASH complex subunit FAM21C OS=Homo sapiens GN=FAM21C PE=1 SV=3	HUMAN	3	0.938178	0.71987	1.94526	0.482289	1.825
622	0	4.1	12.68	3.579	3.579	sp|Q641Q2|FA21A_HUMAN	WASH complex subunit FAM21A OS=Homo sapiens GN=FAM21A PE=2 SV=3	HUMAN	2
622	0	4.1	15.08	3.831	3.831	sp|Q5SNT6|FA21B_HUMAN	WASH complex subunit FAM21B OS=Homo sapiens GN=FAM21B PE=2 SV=2	HUMAN	2
623	6.08	6.08	9.488	3.765	3.012	sp|Q9BQG0|MBB1A_HUMAN	Myb-binding protein 1A OS=Homo sapiens GN=MYBBP1A PE=1 SV=2	HUMAN	3	1.73456	0.201416	9.88445	0.175483	17.1451
624	6.08	6.08	39.07	23.18	23.18	sp|P62277|RS13_HUMAN	40S ribosomal protein S13 OS=Homo sapiens GN=RPS13 PE=1 SV=2	HUMAN	5	1.56322	0.0342052	1.46798	1.06488	2.29478
625	6.08	6.08	16.92	13.93	13.93	sp|Q15363|TMED2_HUMAN	Transmembrane emp24 domain-containing protein 2 OS=Homo sapiens GN=TMED2 PE=1 SV=1	HUMAN	3	1.75179	0.376238	119.085	0.0147105	208.612
626	6.06	6.66	8.86	2.453	2.272	sp|P24821|TENA_HUMAN	Tenascin OS=Homo sapiens GN=TNC PE=1 SV=3	HUMAN	4	1.6033	0.518057	13.6175	0.117738	21.8328
627	6.06	6.09	16.1	8.857	8.857	sp|P51114|FXR1_HUMAN	Fragile X mental retardation syndrome-related protein 1 OS=Homo sapiens GN=FXR1 PE=1 SV=3	HUMAN	3	1.04906	0.706548	1.60754	0.652587	1.6864
628	6.06	6.06	30.86	26.34	18.11	sp|P23396|RS3_HUMAN	40S ribosomal protein S3 OS=Homo sapiens GN=RPS3 PE=1 SV=2	HUMAN	5	1.2448	0.290103	1.93677	0.642719	2.41089
629	6.05	6.68	6.956	2.667	2.458	sp|Q14839|CHD4_HUMAN	Chromodomain-helicase-DNA-binding protein 4 OS=Homo sapiens GN=CHD4 PE=1 SV=2	HUMAN	4	1.5365	0.223028	7.34586	0.209166	11.2869
630	6.05	6.2	13.55	6.711	6.053	sp|Q9UGP8|SEC63_HUMAN	Translocation protein SEC63 homolog OS=Homo sapiens GN=SEC63 PE=1 SV=2	HUMAN	4	1.34887	0.331803	2.75617	0.489399	3.7177
631	6.05	6.06	9.84	3.901	3.191	sp|Q9Y2A7|NCKP1_HUMAN	Nck-associated protein 1 OS=Homo sapiens GN=NCKAP1 PE=1 SV=1	HUMAN	3	0.762556	0.223109	3.52215	0.216503	2.68584
632	6.05	6.05	12.24	8.696	4.577	sp|Q9Y678|COPG1_HUMAN	Coatomer subunit gamma-1 OS=Homo sapiens GN=COPG1 PE=1 SV=1	HUMAN	3	1.36423	0.061958	1.41779	0.962221	1.93418
633	6.05	6.05	12	5.333	5.333	sp|P22033|MUTA_HUMAN	Methylmalonyl-CoA mutase, mitochondrial OS=Homo sapiens GN=MUT PE=1 SV=4	HUMAN	3	0.647709	0.10291	1.81341	0.357178	1.17456
634	6.04	6.24	10.73	6.704	6.034	sp|Q14118|DAG1_HUMAN	Dystroglycan OS=Homo sapiens GN=DAG1 PE=1 SV=2	HUMAN	4	0.820497	0.353024	1.77568	0.462075	1.45694
635	6.04	6.04	10.2	4.989	4.989	sp|Q9BSJ2|GCP2_HUMAN	Gamma-tubulin complex component 2 OS=Homo sapiens GN=TUBGCP2 PE=1 SV=2	HUMAN	3	0.669567	0.228339	2.73459	0.244851	1.83099
636	6.04	6.04	17.13	9.346	7.632	sp|Q8WVM8|SCFD1_HUMAN	Sec1 family domain-containing protein 1 OS=Homo sapiens GN=SCFD1 PE=1 SV=4	HUMAN	4	0.901742	0.740209	3.22119	0.27994	2.90468
637	6.04	6.04	38.15	12.85	12.85	sp|Q06323|PSME1_HUMAN	Proteasome activator complex subunit 1 OS=Homo sapiens GN=PSME1 PE=1 SV=1	HUMAN	3	0.871289	0.266421	1.47459	0.59087	1.28479
638	6.04	6.04	34.96	15.49	15.49	sp|P36543|VATE1_HUMAN	V-type proton ATPase subunit E 1 OS=Homo sapiens GN=ATP6V1E1 PE=1 SV=1	HUMAN	3	0.886278	0.687207	3.05084	0.290503	2.70389
639	6.04	6.04	19.92	13.68	12.68	sp|Q9BRR6|ADPGK_HUMAN	ADP-dependent glucokinase OS=Homo sapiens GN=ADPGK PE=1 SV=1	HUMAN	4	1.104	0.543496	1.7981	0.613981	1.98511
640	6.04	6.04	27.39	13.53	13.53	sp|P46109|CRKL_HUMAN	Crk-like protein OS=Homo sapiens GN=CRKL PE=1 SV=1	HUMAN	3	0.805787	0.488516	2.39314	0.336707	1.92836
641	6.04	6.04	39.9	26.42	26.42	sp|P21291|CSRP1_HUMAN	Cysteine and glycine-rich protein 1 OS=Homo sapiens GN=CSRP1 PE=1 SV=3	HUMAN	5	2.39085	0.0775293	3.87858	0.616422	9.27309
642	6.04	6.04	9.769	9.769	9.769	sp|Q15008|PSMD6_HUMAN	26S proteasome non-ATPase regulatory subunit 6 OS=Homo sapiens GN=PSMD6 PE=1 SV=1	HUMAN	4	1.09168	0.573071	4.07565	0.267854	4.44931
643	6.03	6.79	16.41	9.402	6.838	sp|Q9UH65|SWP70_HUMAN	Switch-associated protein 70 OS=Homo sapiens GN=SWAP70 PE=1 SV=1	HUMAN	3	1.3151	0.286369	1.96152	0.670449	2.5796
644	6.03	6.15	23.69	8.987	8.987	sp|Q96G03|PGM2_HUMAN	Phosphoglucomutase-2 OS=Homo sapiens GN=PGM2 PE=1 SV=4	HUMAN	3	0.779063	0.247509	1.94423	0.400706	1.51467
645	6.03	6.14	8.733	3.478	3.014	sp|Q9UM54|MYO6_HUMAN	Unconventional myosin-VI OS=Homo sapiens GN=MYO6 PE=1 SV=4	HUMAN	3	1.03832	0.794948	4.18549	0.248075	4.34587
646	6.03	6.11	14.36	8.84	6.354	sp|Q00325|MPCP_HUMAN	Phosphate carrier protein, mitochondrial OS=Homo sapiens GN=SLC25A3 PE=1 SV=2	HUMAN	3	1.26295	0.102185	1.41681	0.891405	1.78936
647	6.03	6.06	11.95	8.176	8.176	sp|Q6NUK1|SCMC1_HUMAN	Calcium-binding mitochondrial carrier protein SCaMC-1 OS=Homo sapiens GN=SLC25A24 PE=1 SV=2	HUMAN	3	1.41021	0.345773	3.35038	0.420912	4.72474
648	6.03	6.03	16.84	6.327	4.355	sp|Q15393|SF3B3_HUMAN	Splicing factor 3B subunit 3 OS=Homo sapiens GN=SF3B3 PE=1 SV=4	HUMAN	3	1.09868	0.371125	1.42476	0.771129	1.56535
649	6.03	6.03	15.51	15.51	15.51	sp|P49902|5NTC_HUMAN	Cytosolic purine 5'-nucleotidase OS=Homo sapiens GN=NT5C2 PE=1 SV=1	HUMAN	6	1.02194	0.952417	39.7171	0.0257304	40.5883
650	6.03	6.03	41.13	28.23	28.23	sp|Q9UHA4|LTOR3_HUMAN	Ragulator complex protein LAMTOR3 OS=Homo sapiens GN=LAMTOR3 PE=1 SV=1	HUMAN	4	0.681275	0.0785998	1.63643	0.416318	1.11486
651	6.02	6.1	22.56	18.66	16.16	sp|Q9NR45|SIAS_HUMAN	Sialic acid synthase OS=Homo sapiens GN=NANS PE=1 SV=2	HUMAN	5	1.51255
652	6.02	6.1	20	10.96	10.96	sp|Q9Y371|SHLB1_HUMAN	Endophilin-B1 OS=Homo sapiens GN=SH3GLB1 PE=1 SV=1	HUMAN	5	0.943498	0.672348	1.66576	0.566406	1.57164
653	6.02	6.07	27.49	12.02	12.02	sp|P43490|NAMPT_HUMAN	Nicotinamide phosphoribosyltransferase OS=Homo sapiens GN=NAMPT PE=1 SV=1	HUMAN	4	0.884065	0.422239	1.69837	0.520536	1.50147
654	6.02	6.07	17.72	9.222	9.222	sp|Q5SSJ5|HP1B3_HUMAN	Heterochromatin protein 1-binding protein 3 OS=Homo sapiens GN=HP1BP3 PE=1 SV=1	HUMAN	5	1.50784	0.304219	3.63251	0.415096	5.47724
655	6.02	6.07	23.25	21.05	21.05	sp|Q15631|TSN_HUMAN	Translin OS=Homo sapiens GN=TSN PE=1 SV=1	HUMAN	3	0.472941	0.179745	15.7992	0.0299346	7.47208
656	6.02	6.06	23.86	11.36	11.36	sp|P28070|PSB4_HUMAN	Proteasome subunit beta type-4 OS=Homo sapiens GN=PSMB4 PE=1 SV=4	HUMAN	6	1.01046
657	6.02	6.02	28.31	18.65	12.13	sp|Q96CS3|FAF2_HUMAN	FAS-associated factor 2 OS=Homo sapiens GN=FAF2 PE=1 SV=2	HUMAN	3	0.74021	0.589201	160.367	0.00461573	118.705
658	6.02	6.02	18.78	10.41	9.05	sp|Q4G0N4|NAKD1_HUMAN	NAD kinase domain-containing protein 1, mitochondrial OS=Homo sapiens GN=NADKD1 PE=1 SV=2	HUMAN	3	0.732781	0.494695	48.6721	0.0150555	35.666
659	6.02	6.02	19.61	12.75	12.75	sp|P61313|RL15_HUMAN	60S ribosomal protein L15 OS=Homo sapiens GN=RPL15 PE=1 SV=2	HUMAN	3	1.7819	0.109341	3.57231	0.498809	6.36552
660	6.02	6.02	38.86	15.17	15.17	sp|P26373|RL13_HUMAN	60S ribosomal protein L13 OS=Homo sapiens GN=RPL13 PE=1 SV=4	HUMAN	4	2.76067
661	6.02	6.02	14.74	11.11	9.829	sp|Q96HE7|ERO1A_HUMAN	ERO1-like protein alpha OS=Homo sapiens GN=ERO1L PE=1 SV=2	HUMAN	5	0.574128	0.278236	5.04851	0.113722	2.89849
662	6.02	6.02	12.24	10.58	9.544	sp|P11182|ODB2_HUMAN	Lipoamide acyltransferase component of branched-chain alpha-keto acid dehydrogenase complex, mitochondrial OS=Homo sapiens GN=DBT PE=1 SV=3	HUMAN	3	0.937375	0.751627	2.15424	0.43513	2.01933
663	6.01	20.22	27.42	25.12	25.12	sp|P13929|ENOB_HUMAN	Beta-enolase OS=Homo sapiens GN=ENO3 PE=1 SV=5	HUMAN	19
664	6.01	12.11	26.85	17	17	sp|P60842|IF4A1_HUMAN	Eukaryotic initiation factor 4A-I OS=Homo sapiens GN=EIF4A1 PE=1 SV=1	HUMAN	7	1.32891	0.0848816	1.46404	0.907702	1.94558
665	6.01	6.54	11.4	11.4	11.4	sp|P54687|BCAT1_HUMAN	Branched-chain-amino-acid aminotransferase, cytosolic OS=Homo sapiens GN=BCAT1 PE=1 SV=3	HUMAN	3	0.927541	0.909104	771.332	0.00120252	715.443
666	6.01	6.07	15.42	12.34	12.34	sp|P62333|PRS10_HUMAN	26S protease regulatory subunit 10B OS=Homo sapiens GN=PSMC6 PE=1 SV=1	HUMAN	5	0.66936	0.255815	2.99321	0.223626	2.00354
667	6.01	6.01	23.11	10.37	10.37	sp|O75306|NDUS2_HUMAN	NADH dehydrogenase [ubiquinone] iron-sulfur protein 2, mitochondrial OS=Homo sapiens GN=NDUFS2 PE=1 SV=2	HUMAN	3	1.10642	0.632374	2.17801	0.507997	2.4098
668	6.01	6.01	12.36	7.337	6.522	sp|O00429|DNM1L_HUMAN	Dynamin-1-like protein OS=Homo sapiens GN=DNM1L PE=1 SV=2	HUMAN	3	0.80946	0.175795	1.55569	0.520322	1.25927
669	6.01	6.01	20.41	17.35	17.35	sp|P45880|VDAC2_HUMAN	Voltage-dependent anion-selective channel protein 2 OS=Homo sapiens GN=VDAC2 PE=1 SV=2	HUMAN	4	1.14777	0.599601	2.61095	0.439599	2.99678
670	6.01	6.01	27.73	27.73	24.22	sp|P30048|PRDX3_HUMAN	Thioredoxin-dependent peroxide reductase, mitochondrial OS=Homo sapiens GN=PRDX3 PE=1 SV=3	HUMAN	4	0.759162	0.537319	51.2936	0.0148003	38.9402
671	6.01	6.01	14.36	9.84	9.84	sp|Q96FC7|PHIPL_HUMAN	Phytanoyl-CoA hydroxylase-interacting protein-like OS=Homo sapiens GN=PHYHIPL PE=1 SV=3	HUMAN	3	0.484178	0.455053	2975.93	0.000162698	1440.88
672	6.01	6.01	42.47	42.47	42.47	sp|O43169|CYB5B_HUMAN	Cytochrome b5 type B OS=Homo sapiens GN=CYB5B PE=1 SV=2	HUMAN	6	0.576744	0.114131	3.5511	0.162413	2.04808
673	6.01	6.01	18.77	18.77	16.92	sp|P08574|CY1_HUMAN	Cytochrome c1, heme protein, mitochondrial OS=Homo sapiens GN=CYC1 PE=1 SV=3	HUMAN	5	0.949153	0.695028	3.58437	0.264803	3.40212
674	6	6.58	12.75	8.82	8.277	sp|Q9NY33|DPP3_HUMAN	Dipeptidyl peptidase 3 OS=Homo sapiens GN=DPP3 PE=1 SV=2	HUMAN	3	0.766328	0.226816	3.52022	0.217693	2.69764
675	6	6.53	17.57	7.242	6.317	sp|P46063|RECQ1_HUMAN	ATP-dependent DNA helicase Q1 OS=Homo sapiens GN=RECQL PE=1 SV=3	HUMAN	3	1.61733	0.187569	2.85721	0.566053	4.62107
676	6	6.14	15.6	6.266	5.627	sp|Q08AM6|VAC14_HUMAN	Protein VAC14 homolog OS=Homo sapiens GN=VAC14 PE=1 SV=1	HUMAN	3	0.538515	0.319235	7.58643	0.0709839	4.0854
677	6	6.14	20.54	7.223	7.223	sp|P61201|CSN2_HUMAN	COP9 signalosome complex subunit 2 OS=Homo sapiens GN=COPS2 PE=1 SV=1	HUMAN	3	0.930723	0.484904	1.43835	0.647076	1.33871
678	6	6.13	20.45	9.726	9.726	sp|Q13561|DCTN2_HUMAN	Dynactin subunit 2 OS=Homo sapiens GN=DCTN2 PE=1 SV=4	HUMAN	4	0.676133	0.169446	3.87955	0.174281	2.62309
679	6	6.12	15.92	2.643	2.643	sp|P30622|CLIP1_HUMAN	CAP-Gly domain-containing linker protein 1 OS=Homo sapiens GN=CLIP1 PE=1 SV=2	HUMAN	3	1.03988	0.772486	3.78352	0.274845	3.93441
680	6	6.09	35.17	21.38	21.38	sp|P61254|RL26_HUMAN	60S ribosomal protein L26 OS=Homo sapiens GN=RPL26 PE=1 SV=1	HUMAN	3	1.28612	0.436441	13.6674	0.0941016	17.5779
681	6	6.08	9.851	8.178	8.178	sp|P10155|RO60_HUMAN	60 kDa SS-A/Ro ribonucleoprotein OS=Homo sapiens GN=TROVE2 PE=1 SV=2	HUMAN	5	0.563302	0.378754	139.088	0.00404996	78.3488
682	6	6.07	30.64	8.092	8.092	sp|P28838|AMPL_HUMAN	Cytosol aminopeptidase OS=Homo sapiens GN=LAP3 PE=1 SV=3	HUMAN	4	0.875593	0.521921	2.10149	0.416653	1.84005
683	6	6.07	14.23	9.897	9.897	sp|P51648|AL3A2_HUMAN	Fatty aldehyde dehydrogenase OS=Homo sapiens GN=ALDH3A2 PE=1 SV=1	HUMAN	3	0.598285	0.122893	3.58171	0.167039	2.14288
684	6	6.06	24.43	11.39	10.35	sp|P49753|ACOT2_HUMAN	Acyl-coenzyme A thioesterase 2, mitochondrial OS=Homo sapiens GN=ACOT2 PE=1 SV=6	HUMAN	3	1.60195	0.372788	53.0175	0.0302156	84.9316
684	0	6.05	23.04	11.88	11.88	sp|Q86TX2|ACOT1_HUMAN	Acyl-coenzyme A thioesterase 1 OS=Homo sapiens GN=ACOT1 PE=1 SV=1	HUMAN	3
685	6	6.06	16.67	7.949	7.308	sp|Q6ZMI0|PPR21_HUMAN	Protein phosphatase 1 regulatory subunit 21 OS=Homo sapiens GN=PPP1R21 PE=1 SV=1	HUMAN	4	0.83784	0.651066	4.24539	0.197353	3.55696
686	6	6.06	38.16	25	25	sp|P61088|UBE2N_HUMAN	Ubiquitin-conjugating enzyme E2 N OS=Homo sapiens GN=UBE2N PE=1 SV=1	HUMAN	4	0.830681	0.549338	3.05898	0.271555	2.54104
686	0	4.05	29.41	11.76	11.76	sp|Q5JXB2|UE2NL_HUMAN	Putative ubiquitin-conjugating enzyme E2 N-like OS=Homo sapiens GN=UBE2NL PE=1 SV=1	HUMAN	2
687	6	6.05	19.9	6.927	6.927	sp|O94874|UFL1_HUMAN	E3 UFM1-protein ligase 1 OS=Homo sapiens GN=UFL1 PE=1 SV=2	HUMAN	3	1.01989	0.83149	1.4199	0.718285	1.44815
688	6	6.05	29.26	18.18	18.18	sp|Q9NYL9|TMOD3_HUMAN	Tropomodulin-3 OS=Homo sapiens GN=TMOD3 PE=1 SV=1	HUMAN	4	0.898346	0.611379	2.167	0.414558	1.94671
689	6	6.05	26.75	18.84	18.84	sp|Q08257|QOR_HUMAN	Quinone oxidoreductase OS=Homo sapiens GN=CRYZ PE=1 SV=1	HUMAN	4	0.488419	0.219581	26.3428	0.0185409	12.8663
690	6	6.04	11.62	6.136	5.091	sp|Q8N568|DCLK2_HUMAN	Serine/threonine-protein kinase DCLK2 OS=Homo sapiens GN=DCLK2 PE=2 SV=4	HUMAN	4	0.691019	0.172872	3.69684	0.186922	2.55459
691	6	6.04	21.13	13.8	13.8	sp|P04899|GNAI2_HUMAN	Guanine nucleotide-binding protein G(i) subunit alpha-2 OS=Homo sapiens GN=GNAI2 PE=1 SV=3	HUMAN	3	0.888328	0.745305	35.0896	0.025316	31.1711
691	0	4.03	14.41	8.757	8.757	sp|P63096|GNAI1_HUMAN	Guanine nucleotide-binding protein G(i) subunit alpha-1 OS=Homo sapiens GN=GNAI1 PE=1 SV=2	HUMAN	2
691	0	4.03	14.41	8.757	8.757	sp|P08754|GNAI3_HUMAN	Guanine nucleotide-binding protein G(k) subunit alpha OS=Homo sapiens GN=GNAI3 PE=1 SV=3	HUMAN	2
692	6	6.03	20.99	16.57	16.57	sp|Q9ULC4|MCTS1_HUMAN	Malignant T-cell-amplified sequence 1 OS=Homo sapiens GN=MCTS1 PE=1 SV=1	HUMAN	6	0.775114
693	6	6.02	40.74	34.57	34.57	sp|Q15843|NEDD8_HUMAN	NEDD8 OS=Homo sapiens GN=NEDD8 PE=1 SV=1	HUMAN	3	0.834632	0.351506	4.11634	0.20276	3.43563
694	6	6.02	25.82	23.08	23.08	sp|P55145|MANF_HUMAN	Mesencephalic astrocyte-derived neurotrophic factor OS=Homo sapiens GN=MANF PE=1 SV=3	HUMAN	4	1.72649	0.173921	3.10661	0.555747	5.36353
695	6	6.01	23.66	19.35	16.13	sp|P54709|AT1B3_HUMAN	Sodium/potassium-transporting ATPase subunit beta-3 OS=Homo sapiens GN=ATP1B3 PE=1 SV=1	HUMAN	3	1.15414	0.70613	38.9199	0.0296542	44.9189
696	6	6.01	31.43	27.86	27.86	sp|P62829|RL23_HUMAN	60S ribosomal protein L23 OS=Homo sapiens GN=RPL23 PE=1 SV=1	HUMAN	3	1.74575	0.503149	1274.05	0.00137024	2224.16
697	6	6	12.1	1.776	1.776	sp|Q96N67|DOCK7_HUMAN	Dedicator of cytokinesis protein 7 OS=Homo sapiens GN=DOCK7 PE=1 SV=4	HUMAN	3	0.862485	0.696114	4.10084	0.210319	3.53691
698	6	6	26.36	9.555	9.555	sp|Q7L775|EPMIP_HUMAN	EPM2A-interacting protein 1 OS=Homo sapiens GN=EPM2AIP1 PE=1 SV=1	HUMAN	3	0.683599	0.192858	2.33154	0.293196	1.59384
699	6	6	12.12	5.725	4.008	sp|P06756|ITAV_HUMAN	Integrin alpha-V OS=Homo sapiens GN=ITGAV PE=1 SV=2	HUMAN	3	0.867625	0.284065	1.52398	0.569315	1.32224
700	6	6	19.12	7.648	7.648	sp|Q8WXF1|PSPC1_HUMAN	Paraspeckle component 1 OS=Homo sapiens GN=PSPC1 PE=1 SV=1	HUMAN	3	0.6665	0.343655	4.13298	0.161264	2.75463
701	6	6	28.16	16.97	16.97	sp|O75828|CBR3_HUMAN	Carbonyl reductase [NADPH] 3 OS=Homo sapiens GN=CBR3 PE=1 SV=3	HUMAN	6	0.883401	0.29109	1.45542	0.606972	1.28572
702	6	6	11.22	3.68	3.68	sp|Q9UIA9|XPO7_HUMAN	Exportin-7 OS=Homo sapiens GN=XPO7 PE=1 SV=3	HUMAN	3	0.766601	0.0910131	1.44895	0.529072	1.11077
703	6	6	37.72	19.3	19.3	sp|Q9HB71|CYBP_HUMAN	Calcyclin-binding protein OS=Homo sapiens GN=CACYBP PE=1 SV=2	HUMAN	3	0.942046	0.802938	2.46876	0.381587	2.32569
704	6	6	46.22	26.89	26.89	sp|P60866|RS20_HUMAN	40S ribosomal protein S20 OS=Homo sapiens GN=RPS20 PE=1 SV=1	HUMAN	4	1.86453	0.113428	2.68877	0.693451	5.0133
705	6	6	11.82	9.366	9.366	sp|P42166|LAP2A_HUMAN	Lamina-associated polypeptide 2, isoform alpha OS=Homo sapiens GN=TMPO PE=1 SV=2	HUMAN	4	1.52402	0.336899	22.898	0.0665566	34.897
705	0.02	4.08	19.82	14.32	14.32	sp|P42167|LAP2B_HUMAN	Lamina-associated polypeptide 2, isoforms beta/gamma OS=Homo sapiens GN=TMPO PE=1 SV=2	HUMAN	4
706	6	6	19.05	8.889	8.889	sp|P05198|IF2A_HUMAN	Eukaryotic translation initiation factor 2 subunit 1 OS=Homo sapiens GN=EIF2S1 PE=1 SV=3	HUMAN	3	0.736014	0.206349	3.70052	0.198895	2.72363
707	6	6	8.864	7.5	7.5	sp|Q13501|SQSTM_HUMAN	Sequestosome-1 OS=Homo sapiens GN=SQSTM1 PE=1 SV=1	HUMAN	3	0.999306	0.997572	10.1003	0.0989383	10.0933
708	6	6	38.66	21.01	21.01	sp|P61769|B2MG_HUMAN	Beta-2-microglobulin OS=Homo sapiens GN=B2M PE=1 SV=1	HUMAN	3	0.875249
709	6	6	36.54	28.85	28.85	sp|P52943|CRIP2_HUMAN	Cysteine-rich protein 2 OS=Homo sapiens GN=CRIP2 PE=1 SV=1	HUMAN	6	0.764905
710	6	6	18.29	13.17	13.17	sp|P43034|LIS1_HUMAN	Platelet-activating factor acetylhydrolase IB subunit alpha OS=Homo sapiens GN=PAFAH1B1 PE=1 SV=2	HUMAN	3	0.95849	0.76438	1.70245	0.563008	1.63178
711	6	6	16.76	14.05	14.05	sp|P83916|CBX1_HUMAN	Chromobox protein homolog 1 OS=Homo sapiens GN=CBX1 PE=1 SV=1	HUMAN	3	0.949454	0.63877	1.50289	0.631754	1.42692
712	6	6	13.36	11.55	11.55	sp|P47756|CAPZB_HUMAN	F-actin-capping protein subunit beta OS=Homo sapiens GN=CAPZB PE=1 SV=4	HUMAN	5	0.987829
713	6	6	29.07	25.58	25.58	sp|O95881|TXD12_HUMAN	Thioredoxin domain-containing protein 12 OS=Homo sapiens GN=TXNDC12 PE=1 SV=1	HUMAN	3	0.561794
714	6	6	13.69	10.04	10.04	sp|O15371|EIF3D_HUMAN	Eukaryotic translation initiation factor 3 subunit D OS=Homo sapiens GN=EIF3D PE=1 SV=1	HUMAN	3	0.903631	0.789367	42.4552	0.0212844	38.3638
715	6	6	11.48	11.48	11.48	sp|P54619|AAKG1_HUMAN	5'-AMP-activated protein kinase subunit gamma-1 OS=Homo sapiens GN=PRKAG1 PE=1 SV=1	HUMAN	3
716	5.97	6.01	56.86	24.02	24.02	sp|P46782|RS5_HUMAN	40S ribosomal protein S5 OS=Homo sapiens GN=RPS5 PE=1 SV=4	HUMAN	3	0.703422
717	5.96	5.96	9.474	9.474	9.474	sp|P50552|VASP_HUMAN	Vasodilator-stimulated phosphoprotein OS=Homo sapiens GN=VASP PE=1 SV=3	HUMAN	3	1.17562	0.730412	95.6684	0.0122885	112.47
718	5.95	5.95	44.37	26.49	26.49	sp|P62263|RS14_HUMAN	40S ribosomal protein S14 OS=Homo sapiens GN=RPS14 PE=1 SV=3	HUMAN	6	1.13124
719	5.89	5.89	6.604	5.66	4.178	sp|P16070|CD44_HUMAN	CD44 antigen OS=Homo sapiens GN=CD44 PE=1 SV=3	HUMAN	3	1.15413	0.580863	2.57225	0.448684	2.96871
720	5.87	5.95	19.83	8.667	4.875	sp|Q3SY69|AL1L2_HUMAN	Mitochondrial 10-formyltetrahydrofolate dehydrogenase OS=Homo sapiens GN=ALDH1L2 PE=1 SV=2	HUMAN	3	1.47154	0.546383	293.361	0.00501616	431.693
721	5.86	5.86	35.75	26.94	20.73	sp|P61586|RHOA_HUMAN	Transforming protein RhoA OS=Homo sapiens GN=RHOA PE=1 SV=1	HUMAN	4	1.05819
721	0	3.73	13.47	13.47	7.254	sp|P08134|RHOC_HUMAN	Rho-related GTP-binding protein RhoC OS=Homo sapiens GN=RHOC PE=1 SV=1	HUMAN	3
722	5.85	5.85	51.85	29.63	29.63	sp|P62942|FKB1A_HUMAN	Peptidyl-prolyl cis-trans isomerase FKBP1A OS=Homo sapiens GN=FKBP1A PE=1 SV=2	HUMAN	5	0.827696
723	5.83	5.92	15.51	5.348	5.348	sp|P08243|ASNS_HUMAN	Asparagine synthetase [glutamine-hydrolyzing] OS=Homo sapiens GN=ASNS PE=1 SV=4	HUMAN	3	1.44983	0.182813	4.03014	0.359746	5.84301
724	5.83	5.83	19.92	16.26	16.26	sp|P51572|BAP31_HUMAN	B-cell receptor-associated protein 31 OS=Homo sapiens GN=BCAP31 PE=1 SV=3	HUMAN	5	0.957579	0.684766	1.48744	0.643775	1.42434
725	5.81	5.81	25.55	23.35	19.82	sp|P22061|PIMT_HUMAN	Protein-L-isoaspartate(D-aspartate) O-methyltransferase OS=Homo sapiens GN=PCMT1 PE=1 SV=4	HUMAN	4	0.519448
726	5.77	5.77	15.97	6.179	4.468	sp|A0AVT1|UBA6_HUMAN	Ubiquitin-like modifier-activating enzyme 6 OS=Homo sapiens GN=UBA6 PE=1 SV=1	HUMAN	3	0.99938	0.997513	7.51558	0.132974	7.51092
727	5.77	5.77	12.67	6.718	6.718	sp|P49748|ACADV_HUMAN	Very long-chain specific acyl-CoA dehydrogenase, mitochondrial OS=Homo sapiens GN=ACADVL PE=1 SV=1	HUMAN	4	1.16203	0.665541	3.62362	0.320683	4.21076
728	5.73	5.74	27.66	12.77	12.77	sp|Q07020|RL18_HUMAN	60S ribosomal protein L18 OS=Homo sapiens GN=RPL18 PE=1 SV=2	HUMAN	4	1.34053	0.24788	4.60843	0.290886	6.17773
729	5.72	5.72	19.17	13.16	13.16	sp|P62424|RL7A_HUMAN	60S ribosomal protein L7a OS=Homo sapiens GN=RPL7A PE=1 SV=2	HUMAN	3	1.63919	0.125958	3.52142	0.465492	5.77229
730	5.68	5.76	15.39	4.354	4.354	sp|O95163|ELP1_HUMAN	Elongator complex protein 1 OS=Homo sapiens GN=IKBKAP PE=1 SV=3	HUMAN	3	0.882409
731	5.68	5.68	18.14	14.36	11.08	sp|P42765|THIM_HUMAN	3-ketoacyl-CoA thiolase, mitochondrial OS=Homo sapiens GN=ACAA2 PE=1 SV=2	HUMAN	3	0.552067
732	5.66	5.68	14.81	13.66	10.19	sp|P23526|SAHH_HUMAN	Adenosylhomocysteinase OS=Homo sapiens GN=AHCY PE=1 SV=4	HUMAN	4	0.870005	0.587536	2.54929	0.341273	2.2179
733	5.66	5.66	31.33	7.562	7.562	sp|Q5T9A4|ATD3B_HUMAN	ATPase family AAA domain-containing protein 3B OS=Homo sapiens GN=ATAD3B PE=1 SV=1	HUMAN	3	1.39089	0.202227	3.96845	0.350487	5.51966
734	5.63	5.89	10.82	4.367	2.282	sp|Q9Y4G6|TLN2_HUMAN	Talin-2 OS=Homo sapiens GN=TLN2 PE=1 SV=4	HUMAN	3	1.1626	0.453865	2.02006	0.575526	2.34852
735	5.6	5.6	19.53	19.53	19.53	sp|Q9Y316|MEMO1_HUMAN	Protein MEMO1 OS=Homo sapiens GN=MEMO1 PE=1 SV=1	HUMAN	4	0.95314	0.744066	1.73597	0.549054	1.65462
736	5.59	6.33	32.86	18.57	18.57	sp|P63173|RL38_HUMAN	60S ribosomal protein L38 OS=Homo sapiens GN=RPL38 PE=1 SV=2	HUMAN	3	0.693501
737	5.59	5.59	45.07	14.78	12.56	sp|Q9BS26|ERP44_HUMAN	Endoplasmic reticulum resident protein 44 OS=Homo sapiens GN=ERP44 PE=1 SV=1	HUMAN	3	0.957358	0.846485	2.34778	0.407772	2.24767
738	5.57	5.64	13.13	11.69	10.1	sp|P49915|GUAA_HUMAN	GMP synthase [glutamine-hydrolyzing] OS=Homo sapiens GN=GMPS PE=1 SV=1	HUMAN	4	0.991444	0.985059	104.704	0.00946905	103.808
739	5.57	5.57	9.792	8.958	7.708	sp|P10619|PPGB_HUMAN	Lysosomal protective protein OS=Homo sapiens GN=CTSA PE=1 SV=2	HUMAN	3	0.656042	0.0455115	1.49297	0.439422	0.97945
740	5.54	5.62	19.76	8.333	4.881	sp|P34932|HSP74_HUMAN	Heat shock 70 kDa protein 4 OS=Homo sapiens GN=HSPA4 PE=1 SV=4	HUMAN	3	1.02085	0.872095	3.62371	0.281714	3.69927
741	5.54	5.54	21.72	15.16	15.16	sp|Q9Y224|CN166_HUMAN	UPF0568 protein C14orf166 OS=Homo sapiens GN=C14orf166 PE=1 SV=1	HUMAN	4	1.0873	0.800636	3.49633	0.310983	3.80155
742	5.54	5.54	26.47	26.47	26.47	sp|P61604|CH10_HUMAN	10 kDa heat shock protein, mitochondrial OS=Homo sapiens GN=HSPE1 PE=1 SV=2	HUMAN	5	0.538117	0.40515	336.445	0.00159942	181.047
743	5.53	5.56	15.45	6.283	5.105	sp|P17480|UBF1_HUMAN	Nucleolar transcription factor 1 OS=Homo sapiens GN=UBTF PE=1 SV=1	HUMAN	3	1.22718	0.286385	3.51149	0.349476	4.30925
744	5.52	6.61	11.8	6.615	4.631	sp|P78344|IF4G2_HUMAN	Eukaryotic translation initiation factor 4 gamma 2 OS=Homo sapiens GN=EIF4G2 PE=1 SV=1	HUMAN	4	1.15499	0.38388	3.5277	0.327408	4.07447
745	5.45	5.56	22.37	17.81	17.81	sp|Q9UKK9|NUDT5_HUMAN	ADP-sugar pyrophosphatase OS=Homo sapiens GN=NUDT5 PE=1 SV=1	HUMAN	3	0.672517	0.155473	3.51179	0.191502	2.36174
746	5.44	6.48	23.25	21.5	21.5	sp|P36507|MP2K2_HUMAN	Dual specificity mitogen-activated protein kinase kinase 2 OS=Homo sapiens GN=MAP2K2 PE=1 SV=1	HUMAN	5	0.731513	0.194991	3.51221	0.208277	2.56923
747	5.43	5.44	36.51	33.86	33.86	sp|Q99497|PARK7_HUMAN	Protein DJ-1 OS=Homo sapiens GN=PARK7 PE=1 SV=2	HUMAN	6	1.18934
748	5.4	5.63	12.01	4.878	2.251	sp|Q04637|IF4G1_HUMAN	Eukaryotic translation initiation factor 4 gamma 1 OS=Homo sapiens GN=EIF4G1 PE=1 SV=4	HUMAN	3	1.05558	0.759397	1.58068	0.667802	1.66853
749	5.38	5.38	25.14	16.47	16.47	sp|P31942|HNRH3_HUMAN	Heterogeneous nuclear ribonucleoprotein H3 OS=Homo sapiens GN=HNRNPH3 PE=1 SV=2	HUMAN	5	0.911726	0.619703	5.61866	0.162267	5.12268
750	5.37	5.37	5.644	4.372	3.259	sp|P20020|AT2B1_HUMAN	Plasma membrane calcium-transporting ATPase 1 OS=Homo sapiens GN=ATP2B1 PE=1 SV=3	HUMAN	3	2.23197
751	5.35	5.35	34.18	22.78	22.78	sp|P62280|RS11_HUMAN	40S ribosomal protein S11 OS=Homo sapiens GN=RPS11 PE=1 SV=3	HUMAN	4	1.72261	0.0432383	1.65379	1.04161	2.84883
752	5.34	5.34	28.91	24.22	24.22	sp|P55769|NH2L1_HUMAN	NHP2-like protein 1 OS=Homo sapiens GN=NHP2L1 PE=1 SV=3	HUMAN	3	1.30799
753	5.33	5.33	52.38	23.81	23.81	sp|P30049|ATPD_HUMAN	ATP synthase subunit delta, mitochondrial OS=Homo sapiens GN=ATP5D PE=1 SV=2	HUMAN	4	1.1886
754	5.31	5.36	37.16	26.05	26.05	sp|Q14847|LASP1_HUMAN	LIM and SH3 domain protein 1 OS=Homo sapiens GN=LASP1 PE=1 SV=2	HUMAN	4	1.24783	0.407731	2.5005	0.499034	3.12021
755	5.27	5.27	24.66	14.84	10.79	sp|Q14554|PDIA5_HUMAN	Protein disulfide-isomerase A5 OS=Homo sapiens GN=PDIA5 PE=1 SV=1	HUMAN	3	0.919693	0.800187	2.62149	0.350828	2.41097
756	5.23	5.6	10.54	5.372	4.752	sp|P19838|NFKB1_HUMAN	Nuclear factor NF-kappa-B p105 subunit OS=Homo sapiens GN=NFKB1 PE=1 SV=2	HUMAN	3	1.34598	0.425547	19.7156	0.0682696	26.5368
757	5.22	5.22	43.48	20.65	20.65	sp|Q04760|LGUL_HUMAN	Lactoylglutathione lyase OS=Homo sapiens GN=GLO1 PE=1 SV=4	HUMAN	4	0.851862	0.414202	4.71466	0.180684	4.01624
758	5.21	5.32	15.42	3.713	3.713	sp|O95819|M4K4_HUMAN	Mitogen-activated protein kinase kinase kinase kinase 4 OS=Homo sapiens GN=MAP4K4 PE=1 SV=2	HUMAN	3	0.911753	0.812951	48.4051	0.0188359	44.1335
759	5.2	5.2	21.57	19.8	19.8	sp|Q92597|NDRG1_HUMAN	Protein NDRG1 OS=Homo sapiens GN=NDRG1 PE=1 SV=1	HUMAN	7	1.51081
760	5.19	5.19	39.11	18.15	18.15	sp|Q2TAA2|IAH1_HUMAN	Isoamyl acetate-hydrolyzing esterase 1 homolog OS=Homo sapiens GN=IAH1 PE=1 SV=1	HUMAN	3	1.14727	0.499465	1.76964	0.648311	2.03026
761	5.16	5.21	26.38	24.41	20.87	sp|O95571|ETHE1_HUMAN	Protein ETHE1, mitochondrial OS=Homo sapiens GN=ETHE1 PE=1 SV=2	HUMAN	3	1.04006
762	5.15	6.28	16.6	9.4	9.4	sp|Q9Y6Y8|S23IP_HUMAN	SEC23-interacting protein OS=Homo sapiens GN=SEC23IP PE=1 SV=1	HUMAN	6	0.719985
763	5.12	5.2	25.39	8.814	7.555	sp|Q14151|SAFB2_HUMAN	Scaffold attachment factor B2 OS=Homo sapiens GN=SAFB2 PE=1 SV=1	HUMAN	3	1.01276	0.938522	1.87077	0.541361	1.89464
763	0	3.72	11.69	6.12	6.12	sp|Q15424|SAFB1_HUMAN	Scaffold attachment factor B1 OS=Homo sapiens GN=SAFB PE=1 SV=4	HUMAN	2
764	5.1	5.1	9.195	2.938	2.339	sp|O15031|PLXB2_HUMAN	Plexin-B2 OS=Homo sapiens GN=PLXNB2 PE=1 SV=3	HUMAN	3	1.06575	0.525563	1.32697	0.803145	1.41422
765	5.08	5.08	14.86	6.528	6.528	sp|O95573|ACSL3_HUMAN	Long-chain-fatty-acid--CoA ligase 3 OS=Homo sapiens GN=ACSL3 PE=1 SV=3	HUMAN	3	1.78248	0.244623	4.59818	0.387649	8.19615
766	5.07	15.39	24.89	13.62	13.62	sp|P41219|PERI_HUMAN	Peripherin OS=Homo sapiens GN=PRPH PE=1 SV=2	HUMAN	11	0.308659	0.0442099	3.00532	0.102704	0.927618
767	5.07	5.11	17.37	9.733	8.397	sp|Q13362|2A5G_HUMAN	Serine/threonine-protein phosphatase 2A 56 kDa regulatory subunit gamma isoform OS=Homo sapiens GN=PPP2R5C PE=1 SV=3	HUMAN	3	0.567839	0.188335	8.9489	0.0634535	5.08154
768	5.07	5.1	12.96	4.402	4.402	sp|Q53EP0|FND3B_HUMAN	Fibronectin type III domain-containing protein 3B OS=Homo sapiens GN=FNDC3B PE=1 SV=2	HUMAN	3	0.770065	0.77733	8966.35	8.58839e-05	6904.67
769	5.04	21.6	40.55	28.8	28.8	sp|P09104|ENOG_HUMAN	Gamma-enolase OS=Homo sapiens GN=ENO2 PE=1 SV=3	HUMAN	24	0.61694	0.434565	146.814	0.00420219	90.5752
770	5.04	5.15	5.707	2.274	1.783	sp|O75165|DJC13_HUMAN	DnaJ homolog subfamily C member 13 OS=Homo sapiens GN=DNAJC13 PE=1 SV=5	HUMAN	3	1.09034	0.545079	3.5494	0.307191	3.87007
771	5.03	5.03	30.73	30.73	30.73	sp|O60888|CUTA_HUMAN	Protein CutA OS=Homo sapiens GN=CUTA PE=1 SV=2	HUMAN	7	0.380808
772	5.01	5.05	16.14	7.431	7.431	sp|Q15233|NONO_HUMAN	Non-POU domain-containing octamer-binding protein OS=Homo sapiens GN=NONO PE=1 SV=4	HUMAN	3	1.41986	0.174943	3.51057	0.404452	4.98451
773	4.98	4.98	35.96	34.83	34.83	sp|O75531|BAF_HUMAN	Barrier-to-autointegration factor OS=Homo sapiens GN=BANF1 PE=1 SV=1	HUMAN	4	0.987185	0.980844	231.497	0.00426436	228.53
774	4.93	7.03	24.14	24.14	24.14	sp|Q9Y3E1|HDGR3_HUMAN	Hepatoma-derived growth factor-related protein 3 OS=Homo sapiens GN=HDGFRP3 PE=1 SV=1	HUMAN	6	0.788121	0.755721	1796.54	0.000438689	1415.89
775	4.93	4.93	20.19	19.23	14.62	sp|Q01581|HMCS1_HUMAN	Hydroxymethylglutaryl-CoA synthase, cytoplasmic OS=Homo sapiens GN=HMGCS1 PE=1 SV=2	HUMAN	3	0.7737
776	4.92	4.92	28.15	17.23	17.23	sp|Q15654|TRIP6_HUMAN	Thyroid receptor-interacting protein 6 OS=Homo sapiens GN=TRIP6 PE=1 SV=3	HUMAN	4	0.968279	0.737077	1.43321	0.675604	1.38774
777	4.91	4.95	17.18	4.618	4.164	sp|O60271|JIP4_HUMAN	C-Jun-amino-terminal kinase-interacting protein 4 OS=Homo sapiens GN=SPAG9 PE=1 SV=4	HUMAN	3	0.690361	0.17247	3.69744	0.186713	2.55257
778	4.88	4.88	39.48	16.08	14.89	sp|Q9BZE1|RM37_HUMAN	39S ribosomal protein L37, mitochondrial OS=Homo sapiens GN=MRPL37 PE=1 SV=2	HUMAN	4	1.20301	0.663667	55.9062	0.0215184	67.2558
779	4.83	4.9	9.973	3.934	3.934	sp|Q9UMS6|SYNP2_HUMAN	Synaptopodin-2 OS=Homo sapiens GN=SYNPO2 PE=1 SV=2	HUMAN	3	1.37687	0.0286127	1.2924	1.06536	1.77947
780	4.8	4.8	16.1	16.1	16.1	sp|P49720|PSB3_HUMAN	Proteasome subunit beta type-3 OS=Homo sapiens GN=PSMB3 PE=1 SV=2	HUMAN	3	0.686903
781	4.79	4.79	11.11	7.026	7.026	sp|Q9UKG9|OCTC_HUMAN	Peroxisomal carnitine O-octanoyltransferase OS=Homo sapiens GN=CROT PE=1 SV=2	HUMAN	3	0.640039
782	4.78	5.01	30.46	23.86	23.86	sp|P12829|MYL4_HUMAN	Myosin light chain 4 OS=Homo sapiens GN=MYL4 PE=1 SV=3	HUMAN	9	3.42931
783	4.77	4.77	22.47	19.66	16.29	sp|O15145|ARPC3_HUMAN	Actin-related protein 2/3 complex subunit 3 OS=Homo sapiens GN=ARPC3 PE=1 SV=3	HUMAN	3	1.24984	0.436623	2.70508	0.462035	3.38092
784	4.73	4.73	27.65	8.407	8.407	sp|Q13418|ILK_HUMAN	Integrin-linked protein kinase OS=Homo sapiens GN=ILK PE=1 SV=2	HUMAN	3	1.37653	0.174894	1.94604	0.707352	2.67879
785	4.72	5.65	18.25	5.353	4.866	sp|Q14683|SMC1A_HUMAN	Structural maintenance of chromosomes protein 1A OS=Homo sapiens GN=SMC1A PE=1 SV=2	HUMAN	5	1.44312	0.175234	3.72958	0.38694	5.38225
786	4.72	4.72	18.2	13.71	10.17	sp|P50440|GATM_HUMAN	Glycine amidinotransferase, mitochondrial OS=Homo sapiens GN=GATM PE=1 SV=1	HUMAN	3	0.480124	0.29	9.15426	0.0524482	4.39518
787	4.67	4.71	11.39	2.033	2.033	sp|Q14980|NUMA1_HUMAN	Nuclear mitotic apparatus protein 1 OS=Homo sapiens GN=NUMA1 PE=1 SV=2	HUMAN	3	1.02919	0.920493	18.3903	0.0559636	18.9271
788	4.67	4.67	22.75	19.16	13.77	sp|Q9Y3C8|UFC1_HUMAN	Ubiquitin-fold modifier-conjugating enzyme 1 OS=Homo sapiens GN=UFC1 PE=1 SV=3	HUMAN	2	1.03756	0.938472	6.17268	0.16809	6.40456
789	4.65	4.65	18.79	16.31	14.18	sp|P10768|ESTD_HUMAN	S-formylglutathione hydrolase OS=Homo sapiens GN=ESD PE=1 SV=2	HUMAN	3
790	4.61	4.65	21.08	11.21	6.129	sp|O94925|GLSK_HUMAN	Glutaminase kidney isoform, mitochondrial OS=Homo sapiens GN=GLS PE=1 SV=1	HUMAN	4	2.40275	0.256629	115.593	0.0207863	277.74
791	4.59	4.59	33.94	19.39	15.76	sp|P60981|DEST_HUMAN	Destrin OS=Homo sapiens GN=DSTN PE=1 SV=3	HUMAN	2	1.01055	0.95595	6.85238	0.147475	6.92469
792	4.58	4.63	21.01	10.12	9.202	sp|Q13492|PICAL_HUMAN	Phosphatidylinositol-binding clathrin assembly protein OS=Homo sapiens GN=PICALM PE=1 SV=2	HUMAN	3	1.11684	0.464709	3.51269	0.317944	3.92309
793	4.55	4.55	9.372	7.415	5.252	sp|P55060|XPO2_HUMAN	Exportin-2 OS=Homo sapiens GN=CSE1L PE=1 SV=3	HUMAN	5
794	4.53	4.61	15.32	9.879	9.879	sp|O60443|DFNA5_HUMAN	Non-syndromic hearing impairment protein 5 OS=Homo sapiens GN=DFNA5 PE=1 SV=2	HUMAN	3	0.859104	0.73862	84.1546	0.0102086	72.2976
795	4.51	4.51	15.5	7	7	sp|Q92734|TFG_HUMAN	Protein TFG OS=Homo sapiens GN=TFG PE=1 SV=2	HUMAN	3	0.881697
796	4.51	4.51	21.98	21.98	21.98	sp|Q9UBQ0|VPS29_HUMAN	Vacuolar protein sorting-associated protein 29 OS=Homo sapiens GN=VPS29 PE=1 SV=1	HUMAN	4	0.734931	0.256269	5.29214	0.138872	3.88936
797	4.49	4.49	17.54	13.85	12	sp|Q13347|EIF3I_HUMAN	Eukaryotic translation initiation factor 3 subunit I OS=Homo sapiens GN=EIF3I PE=1 SV=1	HUMAN	3	0.834838	0.342983	3.93934	0.211923	3.28871
798	4.47	4.47	12.61	6.16	6.16	sp|P02787|TRFE_HUMAN	Serotransferrin OS=Homo sapiens GN=TF PE=1 SV=3	HUMAN	4	0.856998
799	4.46	4.46	9.959	9.959	9.959	sp|P78417|GSTO1_HUMAN	Glutathione S-transferase omega-1 OS=Homo sapiens GN=GSTO1 PE=1 SV=2	HUMAN	3	1.59925	0.126523	2.21735	0.721245	3.54611
800	4.45	4.64	9.452	1.718	0.9603	sp|Q01484|ANK2_HUMAN	Ankyrin-2 OS=Homo sapiens GN=ANK2 PE=1 SV=4	HUMAN	3	0.67956	0.452979	6.04221	0.112469	4.10604
801	4.45	4.46	25.61	12.72	12.72	sp|O95831|AIFM1_HUMAN	Apoptosis-inducing factor 1, mitochondrial OS=Homo sapiens GN=AIFM1 PE=1 SV=1	HUMAN	4	0.924001	0.571169	3.5195	0.262537	3.25202
802	4.43	4.43	18	5.596	5.596	sp|O43747|AP1G1_HUMAN	AP-1 complex subunit gamma-1 OS=Homo sapiens GN=AP1G1 PE=1 SV=5	HUMAN	3	1.01685
803	4.42	4.51	38.27	22.96	16.84	sp|P30085|KCY_HUMAN	UMP-CMP kinase OS=Homo sapiens GN=CMPK1 PE=1 SV=3	HUMAN	3	0.417299
804	4.4	4.4	21.36	13.11	13.11	sp|P30043|BLVRB_HUMAN	Flavin reductase (NADPH) OS=Homo sapiens GN=BLVRB PE=1 SV=3	HUMAN	3	1.05925	0.784355	2.21011	0.479274	2.34106
805	4.39	20.81	37.01	29.4	26.51	sp|P06732|KCRM_HUMAN	Creatine kinase M-type OS=Homo sapiens GN=CKM PE=1 SV=2	HUMAN	16	3.42487
806	4.39	4.48	14.6	4.244	4.244	sp|O75170|PP6R2_HUMAN	Serine/threonine-protein phosphatase 6 regulatory subunit 2 OS=Homo sapiens GN=PPP6R2 PE=1 SV=2	HUMAN	3	0.816892	0.289356	3.51028	0.232714	2.86752
807	4.39	4.43	17.62	7.53	7.53	sp|Q14515|SPRL1_HUMAN	SPARC-like protein 1 OS=Homo sapiens GN=SPARCL1 PE=1 SV=2	HUMAN	4	0.507917	0.0935067	3.57313	0.142149	1.81486
808	4.39	4.39	26.56	16.8	11.72	sp|Q13084|RM28_HUMAN	39S ribosomal protein L28, mitochondrial OS=Homo sapiens GN=MRPL28 PE=1 SV=4	HUMAN	2	1.21222	0.157317	1.45373	0.833865	1.76225
809	4.38	4.58	15.66	5.89	4.135	sp|O75534|CSDE1_HUMAN	Cold shock domain-containing protein E1 OS=Homo sapiens GN=CSDE1 PE=1 SV=2	HUMAN	2	1.14668	0.263764	1.37371	0.834728	1.5752
810	4.38	4.38	43.36	29.02	27.97	sp|O75323|NIPS2_HUMAN	Protein NipSnap homolog 2 OS=Homo sapiens GN=GBAS PE=1 SV=1	HUMAN	6	0.754274	0.411162	14.8872	0.0506658	11.2291
811	4.37	4.39	11.7	4.741	3.556	sp|Q0ZGT2|NEXN_HUMAN	Nexilin OS=Homo sapiens GN=NEXN PE=1 SV=1	HUMAN	2	1.48372	0.618524	1540.69	0.000963023	2285.95
812	4.35	4.35	15.44	7.376	5.832	sp|Q13740|CD166_HUMAN	CD166 antigen OS=Homo sapiens GN=ALCAM PE=1 SV=2	HUMAN	2	1.02144	0.891937	4.81974	0.211929	4.92308
813	4.34	4.38	12.63	4.644	3.024	sp|O14936|CSKP_HUMAN	Peripheral plasma membrane protein CASK OS=Homo sapiens GN=CASK PE=1 SV=3	HUMAN	2	0.791088	0.344665	5.99264	0.13201	4.7407
814	4.33	4.34	8.316	3.499	3.093	sp|Q12888|TP53B_HUMAN	Tumor suppressor p53-binding protein 1 OS=Homo sapiens GN=TP53BP1 PE=1 SV=2	HUMAN	3	0.821005	0.465538	9.47207	0.0866763	7.77661
815	4.33	4.33	22.46	13.04	12.5	sp|P15586|GNS_HUMAN	N-acetylglucosamine-6-sulfatase OS=Homo sapiens GN=GNS PE=1 SV=3	HUMAN	5	0.626607
816	4.33	4.33	17.53	17.21	15.26	sp|O14579|COPE_HUMAN	Coatomer subunit epsilon OS=Homo sapiens GN=COPE PE=1 SV=3	HUMAN	3	1.46848	0.429223	49.4733	0.0296822	72.6504
817	4.32	4.34	20.38	7.17	7.17	sp|O43143|DHX15_HUMAN	Putative pre-mRNA-splicing factor ATP-dependent RNA helicase DHX15 OS=Homo sapiens GN=DHX15 PE=1 SV=2	HUMAN	4	0.958286	0.744079	3.57297	0.268204	3.42393
818	4.32	4.32	14.55	4.738	4.738	sp|Q8N8S7|ENAH_HUMAN	Protein enabled homolog OS=Homo sapiens GN=ENAH PE=1 SV=2	HUMAN	3	0.853437	0.393174	4.17993	0.204175	3.56731
819	4.31	4.61	8.915	5.136	5.136	sp|Q12840|KIF5A_HUMAN	Kinesin heavy chain isoform 5A OS=Homo sapiens GN=KIF5A PE=1 SV=2	HUMAN	4	0.792124	0.256541	3.53345	0.224179	2.79893
819	0	3.08	11.39	3.971	3.239	sp|O60282|KIF5C_HUMAN	Kinesin heavy chain isoform 5C OS=Homo sapiens GN=KIF5C PE=1 SV=1	HUMAN	3
820	4.31	4.35	26	15.43	13.43	sp|P48556|PSMD8_HUMAN	26S proteasome non-ATPase regulatory subunit 8 OS=Homo sapiens GN=PSMD8 PE=1 SV=2	HUMAN	2	0.982983	0.959228	3.59595	0.273358	3.53475
821	4.31	4.31	36.97	10.34	10.34	sp|Q16222|UAP1_HUMAN	UDP-N-acetylhexosamine pyrophosphorylase OS=Homo sapiens GN=UAP1 PE=1 SV=3	HUMAN	4	1.03745
822	4.31	4.31	8.582	7.09	5.97	sp|P04062|GLCM_HUMAN	Glucosylceramidase OS=Homo sapiens GN=GBA PE=1 SV=3	HUMAN	3	0.943483	0.719821	4.80538	0.196339	4.5338
823	4.3	4.31	10.93	5.519	5.519	sp|Q96KP1|EXOC2_HUMAN	Exocyst complex component 2 OS=Homo sapiens GN=EXOC2 PE=1 SV=1	HUMAN	3	0.797949
824	4.29	4.35	9.915	5.005	4.533	sp|Q66K74|MAP1S_HUMAN	Microtubule-associated protein 1S OS=Homo sapiens GN=MAP1S PE=1 SV=2	HUMAN	4	0.873258
825	4.29	4.29	11.06	3.35	2.848	sp|Q7L2E3|DHX30_HUMAN	Putative ATP-dependent RNA helicase DHX30 OS=Homo sapiens GN=DHX30 PE=1 SV=1	HUMAN	2	0.965249	0.908825	2.47015	0.390765	2.38431
826	4.29	4.29	8.403	7.395	7.395	sp|Q5T4B2|GT253_HUMAN	Probable inactive glycosyltransferase 25 family member 3 OS=Homo sapiens GN=CERCAM PE=2 SV=1	HUMAN	4	0.961094	0.863035	10.0478	0.0956525	9.65684
827	4.26	5.26	10.04	2.163	1.227	sp|O75962|TRIO_HUMAN	Triple functional domain protein OS=Homo sapiens GN=TRIO PE=1 SV=2	HUMAN	2	0.764615	0.534612	4.72598	0.16179	3.61355
828	4.26	5.04	47.27	32.73	21.21	sp|P62937|PPIA_HUMAN	Peptidyl-prolyl cis-trans isomerase A OS=Homo sapiens GN=PPIA PE=1 SV=2	HUMAN	4	0.474567	0.131719	7.30032	0.0650064	3.46449
829	4.25	4.43	14.69	8.553	5.921	sp|O00232|PSD12_HUMAN	26S proteasome non-ATPase regulatory subunit 12 OS=Homo sapiens GN=PSMD12 PE=1 SV=3	HUMAN	2	1.13395	0.816605	219.279	0.00517128	248.652
830	4.25	4.32	42.86	33.33	27.62	sp|P99999|CYC_HUMAN	Cytochrome c OS=Homo sapiens GN=CYCS PE=1 SV=2	HUMAN	3	1.29243	0.107957	1.48506	0.870293	1.91934
831	4.25	4.3	11.76	4.436	2.7	sp|Q5JWF2|GNAS1_HUMAN	Guanine nucleotide-binding protein G(s) subunit alpha isoforms XLas OS=Homo sapiens GN=GNAS PE=1 SV=2	HUMAN	2	0.532555
831	0	4.28	24.62	9.391	7.107	sp|P63092|GNAS2_HUMAN	Guanine nucleotide-binding protein G(s) subunit alpha isoforms short OS=Homo sapiens GN=GNAS PE=1 SV=1	HUMAN	2
832	4.25	4.25	51.43	44.29	44.29	sp|Q5EBL8|PDZ11_HUMAN	PDZ domain-containing protein 11 OS=Homo sapiens GN=PDZD11 PE=1 SV=2	HUMAN	4
833	4.23	4.28	16.55	7.218	5.106	sp|O95470|SGPL1_HUMAN	Sphingosine-1-phosphate lyase 1 OS=Homo sapiens GN=SGPL1 PE=1 SV=3	HUMAN	3	0.890016	0.524347	1.92634	0.462024	1.71447
834	4.23	4.23	28.86	24.83	24.83	sp|P16949|STMN1_HUMAN	Stathmin OS=Homo sapiens GN=STMN1 PE=1 SV=3	HUMAN	4	1.36359	0.472537	37.1255	0.0367292	50.624
835	4.2	4.24	33.67	22.45	22.45	sp|Q99584|S10AD_HUMAN	Protein S100-A13 OS=Homo sapiens GN=S100A13 PE=1 SV=1	HUMAN	4	0.935959	0.669841	1.77843	0.526284	1.66454
836	4.2	4.2	30.21	5.74	4.683	sp|O00571|DDX3X_HUMAN	ATP-dependent RNA helicase DDX3X OS=Homo sapiens GN=DDX3X PE=1 SV=3	HUMAN	6	1.01093	0.960474	2.30727	0.43815	2.33248
836	0	4.2	13.94	5.758	4.697	sp|O15523|DDX3Y_HUMAN	ATP-dependent RNA helicase DDX3Y OS=Homo sapiens GN=DDX3Y PE=1 SV=2	HUMAN	6
837	4.2	4.2	27.93	27.93	22.52	sp|P14927|QCR7_HUMAN	Cytochrome b-c1 complex subunit 7 OS=Homo sapiens GN=UQCRB PE=1 SV=2	HUMAN	2	1.01803	0.933717	8.78222	0.115919	8.94055
838	4.19	4.19	17.57	9.846	6.757	sp|Q9NP81|SYSM_HUMAN	Serine--tRNA ligase, mitochondrial OS=Homo sapiens GN=SARS2 PE=1 SV=1	HUMAN	2	0.803674	0.345055	2.15392	0.373121	1.73105
839	4.18	4.18	23	18.44	17.3	sp|P35637|FUS_HUMAN	RNA-binding protein FUS OS=Homo sapiens GN=FUS PE=1 SV=1	HUMAN	4	1.62988
840	4.18	4.18	21.33	10.31	9.04	sp|P20810|ICAL_HUMAN	Calpastatin OS=Homo sapiens GN=CAST PE=1 SV=4	HUMAN	3	1.67817	0.143918	2.58828	0.648371	4.34357
841	4.18	4.18	39.71	13.24	13.24	sp|P62070|RRAS2_HUMAN	Ras-related protein R-Ras2 OS=Homo sapiens GN=RRAS2 PE=1 SV=1	HUMAN	3	0.840143	0.530455	11.4242	0.0735409	9.59793
842	4.18	4.18	19.29	16.75	5.584	sp|O75521|ECI2_HUMAN	Enoyl-CoA delta isomerase 2, mitochondrial OS=Homo sapiens GN=ECI2 PE=1 SV=4	HUMAN	2	0.55027
843	4.17	4.24	10.22	3.579	3.579	sp|Q9UKV3|ACINU_HUMAN	Apoptotic chromatin condensation inducer in the nucleus OS=Homo sapiens GN=ACIN1 PE=1 SV=2	HUMAN	3	1.36175	0.0730416	1.46264	0.931027	1.99175
844	4.16	4.16	24.15	6.377	5.02	sp|P35611|ADDA_HUMAN	Alpha-adducin OS=Homo sapiens GN=ADD1 PE=1 SV=2	HUMAN	2	0.649639	0.498909	235.529	0.00275822	153.009
845	4.15	4.16	13.85	5.826	3.725	sp|Q9Y5B9|SP16H_HUMAN	FACT complex subunit SPT16 OS=Homo sapiens GN=SUPT16H PE=1 SV=1	HUMAN	2	1.11582	0.47767	1.72355	0.647397	1.92318
846	4.14	4.82	29.25	9.748	9.434	sp|Q8WVY7|UBCP1_HUMAN	Ubiquitin-like domain-containing CTD phosphatase 1 OS=Homo sapiens GN=UBLCP1 PE=1 SV=2	HUMAN	3	0.993896	0.980724	13.0426	0.0762037	12.963
847	4.14	4.45	7.999	1.128	0.9625	sp|O94915|FRYL_HUMAN	Protein furry homolog-like OS=Homo sapiens GN=FRYL PE=1 SV=2	HUMAN	2	0.996886	0.993934	63.997	0.0155771	63.7977
848	4.14	4.15	17.34	7.912	7.912	sp|P61764|STXB1_HUMAN	Syntaxin-binding protein 1 OS=Homo sapiens GN=STXBP1 PE=1 SV=1	HUMAN	3	1.01874	0.925942	7.53012	0.135289	7.67124
849	4.14	4.14	15.75	6.862	5.624	sp|P21399|ACOC_HUMAN	Cytoplasmic aconitate hydratase OS=Homo sapiens GN=ACO1 PE=1 SV=3	HUMAN	3	0.893996	0.72595	3.30843	0.270218	2.95772
850	4.13	4.13	24.36	13.35	8.686	sp|P41091|IF2G_HUMAN	Eukaryotic translation initiation factor 2 subunit 3 OS=Homo sapiens GN=EIF2S3 PE=1 SV=3	HUMAN	4	0.734048	0.681524	1321.49	0.000555472	970.035
850	0	4.11	22.67	13.35	8.686	sp|Q2VIR3|IF2GL_HUMAN	Putative eukaryotic translation initiation factor 2 subunit 3-like protein OS=Homo sapiens GN=EIF2S3L PE=5 SV=2	HUMAN	4
851	4.13	4.13	11.36	7.756	7.756	sp|O96008|TOM40_HUMAN	Mitochondrial import receptor subunit TOM40 homolog OS=Homo sapiens GN=TOMM40 PE=1 SV=1	HUMAN	3	1.37394
852	4.12	4.12	11.8	6.599	5.964	sp|P49321|NASP_HUMAN	Nuclear autoantigenic sperm protein OS=Homo sapiens GN=NASP PE=1 SV=2	HUMAN	3	1.44203
853	4.11	4.19	19.3	7.383	7.383	sp|Q96HC4|PDLI5_HUMAN	PDZ and LIM domain protein 5 OS=Homo sapiens GN=PDLIM5 PE=1 SV=5	HUMAN	3	0.747874
854	4.11	4.14	12.08	3.369	2.383	sp|Q9UQE7|SMC3_HUMAN	Structural maintenance of chromosomes protein 3 OS=Homo sapiens GN=SMC3 PE=1 SV=2	HUMAN	2	1.17105	0.851483	4643.29	0.000252202	5437.5
855	4.11	4.11	34.42	13.49	13.49	sp|P67870|CSK2B_HUMAN	Casein kinase II subunit beta OS=Homo sapiens GN=CSNK2B PE=1 SV=1	HUMAN	2	0.999688
856	4.1	4.26	11.2	1.731	1.25	sp|O75923|DYSF_HUMAN	Dysferlin OS=Homo sapiens GN=DYSF PE=1 SV=1	HUMAN	2	1.82283	0.108197	3.70298	0.492259	6.74991
857	4.1	4.1	10.7	9.105	5.911	sp|P43155|CACP_HUMAN	Carnitine O-acetyltransferase OS=Homo sapiens GN=CRAT PE=1 SV=5	HUMAN	3	0.929939	0.848698	45.1464	0.0205983	41.9834
858	4.09	4.13	10.17	2.104	1.695	sp|Q9Y5S2|MRCKB_HUMAN	Serine/threonine-protein kinase MRCK beta OS=Homo sapiens GN=CDC42BPB PE=1 SV=2	HUMAN	2	0.89804	0.792222	56.6499	0.0158525	50.8738
859	4.09	4.13	16.75	4.433	4.433	sp|P02768|ALBU_HUMAN	Serum albumin OS=Homo sapiens GN=ALB PE=1 SV=2	HUMAN	3	2.24316
860	4.09	4.09	10.49	3.558	3.011	sp|Q6PKG0|LARP1_HUMAN	La-related protein 1 OS=Homo sapiens GN=LARP1 PE=1 SV=2	HUMAN	2	0.889532	0.776736	58.3104	0.0152551	51.869
861	4.09	4.09	13.77	6.415	5.094	sp|O43865|SAHH2_HUMAN	Putative adenosylhomocysteinase 2 OS=Homo sapiens GN=AHCYL1 PE=1 SV=2	HUMAN	2	0.739288
862	4.09	4.09	35.24	23.35	20.26	sp|O43809|CPSF5_HUMAN	Cleavage and polyadenylation specificity factor subunit 5 OS=Homo sapiens GN=NUDT21 PE=1 SV=1	HUMAN	3	0.83653	0.722381	129.898	0.0064399	108.664
863	4.08	4.17	11.69	2.619	2.619	sp|Q9Y3P9|RBGP1_HUMAN	Rab GTPase-activating protein 1 OS=Homo sapiens GN=RABGAP1 PE=1 SV=3	HUMAN	2	0.911962	0.851186	136.685	0.00667198	124.652
864	4.08	4.12	9.533	5.794	5.794	sp|Q9UHY1|NRBP_HUMAN	Nuclear receptor-binding protein OS=Homo sapiens GN=NRBP1 PE=1 SV=1	HUMAN	2	0.698742	0.172442	3.54253	0.197244	2.47531
865	4.08	4.1	25	15.22	11.14	sp|P21810|PGS1_HUMAN	Biglycan OS=Homo sapiens GN=BGN PE=1 SV=2	HUMAN	3	3.88298
866	4.08	4.09	9.149	6.959	4.768	sp|Q16799|RTN1_HUMAN	Reticulon-1 OS=Homo sapiens GN=RTN1 PE=1 SV=1	HUMAN	4	1.04179	0.879764	2.79663	0.372514	2.91349
867	4.08	4.08	28.21	15.9	15.9	sp|Q96DE0|NUD16_HUMAN	U8 snoRNA-decapping enzyme OS=Homo sapiens GN=NUDT16 PE=1 SV=2	HUMAN	3	0.852428	0.643918	25.5511	0.0333617	21.7804
868	4.07	19.11	36.27	26.06	26.06	sp|P09493|TPM1_HUMAN	Tropomyosin alpha-1 chain OS=Homo sapiens GN=TPM1 PE=1 SV=2	HUMAN	11	3.57616	0.271229	1553.45	0.00230208	5555.39
869	4.07	4.13	13.11	6.622	3.378	sp|P51812|KS6A3_HUMAN	Ribosomal protein S6 kinase alpha-3 OS=Homo sapiens GN=RPS6KA3 PE=1 SV=1	HUMAN	2	1.1895	0.43667	6.07827	0.195697	7.2301
870	4.07	4.07	2.438	1.01	1.01	sp|P35555|FBN1_HUMAN	Fibrillin-1 OS=Homo sapiens GN=FBN1 PE=1 SV=3	HUMAN	2	5.93717	0.392789	9387244	6.32472e-07	5.57337e+07
871	4.07	4.07	23.76	13.12	10.99	sp|P09012|SNRPA_HUMAN	U1 small nuclear ribonucleoprotein A OS=Homo sapiens GN=SNRPA PE=1 SV=3	HUMAN	2	1.04433	0.757213	3.95218	0.264241	4.12736
872	4.07	4.07	19.49	12.66	10.63	sp|Q13510|ASAH1_HUMAN	Acid ceramidase OS=Homo sapiens GN=ASAH1 PE=1 SV=5	HUMAN	3	0.792883	0.590011	4.81117	0.164801	3.81469
873	4.07	4.07	48.84	15.12	15.12	sp|P51970|NDUA8_HUMAN	NADH dehydrogenase [ubiquinone] 1 alpha subcomplex subunit 8 OS=Homo sapiens GN=NDUFA8 PE=1 SV=3	HUMAN	2	1.23941	0.396193	2.36829	0.523335	2.93529
874	4.07	4.07	33.84	9.596	9.596	sp|Q9NR31|SAR1A_HUMAN	GTP-binding protein SAR1a OS=Homo sapiens GN=SAR1A PE=1 SV=1	HUMAN	2	1.23297	0.243359	1.73434	0.710915	2.13838
874	0	4	9.596	9.596	9.596	sp|Q9Y6B6|SAR1B_HUMAN	GTP-binding protein SAR1b OS=Homo sapiens GN=SAR1B PE=1 SV=1	HUMAN	2
875	4.07	4.07	31.87	31.87	31.87	sp|P36405|ARL3_HUMAN	ADP-ribosylation factor-like protein 3 OS=Homo sapiens GN=ARL3 PE=1 SV=2	HUMAN	3	0.596914	0.125249	3.69416	0.161583	2.20509
876	4.06	17.38	38.6	32.75	32.75	sp|P19105|ML12A_HUMAN	Myosin regulatory light chain 12A OS=Homo sapiens GN=MYL12A PE=1 SV=2	HUMAN	17	2.14148	0.233104	40.8586	0.052412	87.4978
876	0	17.38	38.37	32.56	32.56	sp|O14950|ML12B_HUMAN	Myosin regulatory light chain 12B OS=Homo sapiens GN=MYL12B PE=1 SV=2	HUMAN	17
877	4.06	4.15	9.073	4.373	2.742	sp|P35573|GDE_HUMAN	Glycogen debranching enzyme OS=Homo sapiens GN=AGL PE=1 SV=3	HUMAN	3	1.04946	0.928437	228.953	0.00458373	240.276
878	4.06	4.08	19.23	7.385	5.692	sp|Q9H4A4|AMPB_HUMAN	Aminopeptidase B OS=Homo sapiens GN=RNPEP PE=1 SV=2	HUMAN	2	0.886882	0.44004	3.5324	0.251071	3.13282
879	4.06	4.08	12.34	6.169	6.169	sp|Q9NZ01|TECR_HUMAN	Very-long-chain enoyl-CoA reductase OS=Homo sapiens GN=TECR PE=1 SV=1	HUMAN	2	1.06771	0.939621	26.9926	0.0395556	28.8203
880	4.06	4.07	8.243	6.486	3.649	sp|O15075|DCLK1_HUMAN	Serine/threonine-protein kinase DCLK1 OS=Homo sapiens GN=DCLK1 PE=1 SV=2	HUMAN	5	0.762214	0.653213	9.34196	0.0815904	7.12058
881	4.06	4.06	6.661	3.692	3.05	sp|Q15477|SKIV2_HUMAN	Helicase SKI2W OS=Homo sapiens GN=SKIV2L PE=1 SV=3	HUMAN	2	1.11958
882	4.06	4.06	36.99	26.03	26.03	sp|P49755|TMEDA_HUMAN	Transmembrane emp24 domain-containing protein 10 OS=Homo sapiens GN=TMED10 PE=1 SV=2	HUMAN	6	1.52838	0.186777	5.09549	0.299948	7.78785
883	4.06	4.06	20.52	18.87	18.87	sp|Q15427|SF3B4_HUMAN	Splicing factor 3B subunit 4 OS=Homo sapiens GN=SF3B4 PE=1 SV=1	HUMAN	3	0.915259	0.744954	14.2457	0.0642483	13.0385
884	4.05	4.13	20.35	12.83	10.62	sp|P16401|H15_HUMAN	Histone H1.5 OS=Homo sapiens GN=HIST1H1B PE=1 SV=3	HUMAN	2	2.58897
885	4.05	4.12	10.29	3.676	3.676	sp|O15228|GNPAT_HUMAN	Dihydroxyacetone phosphate acyltransferase OS=Homo sapiens GN=GNPAT PE=1 SV=1	HUMAN	2	1.03316	0.731959	1.31793	0.78392	1.36163
886	4.05	4.07	14.83	6.527	5.399	sp|P23634|AT2B4_HUMAN	Plasma membrane calcium-transporting ATPase 4 OS=Homo sapiens GN=ATP2B4 PE=1 SV=2	HUMAN	4	0.572851	0.193982	9.26562	0.0618255	5.30782
887	4.05	4.05	21.88	6.648	6.648	sp|Q99873|ANM1_HUMAN	Protein arginine N-methyltransferase 1 OS=Homo sapiens GN=PRMT1 PE=1 SV=2	HUMAN	2	1.70532	0.177919	7.00264	0.243525	11.9417
888	4.05	4.05	18.44	5.4	5.4	sp|Q99829|CPNE1_HUMAN	Copine-1 OS=Homo sapiens GN=CPNE1 PE=1 SV=1	HUMAN	3	0.985307	0.90687	3.58388	0.274927	3.53122
889	4.05	4.05	7.773	6.513	4.202	sp|P61619|S61A1_HUMAN	Protein transport protein Sec61 subunit alpha isoform 1 OS=Homo sapiens GN=SEC61A1 PE=1 SV=2	HUMAN	2	1.97532
890	4.05	4.05	20.78	15.29	11.37	sp|P38117|ETFB_HUMAN	Electron transfer flavoprotein subunit beta OS=Homo sapiens GN=ETFB PE=1 SV=3	HUMAN	2	0.984943	0.915981	4.27201	0.230558	4.20768
891	4.05	4.05	10.34	8.429	8.429	sp|Q9UHY7|ENOPH_HUMAN	Enolase-phosphatase E1 OS=Homo sapiens GN=ENOPH1 PE=1 SV=1	HUMAN	3	0.310136
892	4.04	6.09	12.67	7.403	6.775	sp|Q9Y4W6|AFG32_HUMAN	AFG3-like protein 2 OS=Homo sapiens GN=AFG3L2 PE=1 SV=2	HUMAN	4	0.928702	0.596102	3.58601	0.258979	3.33034
893	4.04	4.63	9.939	3.651	2.738	sp|Q92974|ARHG2_HUMAN	Rho guanine nucleotide exchange factor 2 OS=Homo sapiens GN=ARHGEF2 PE=1 SV=4	HUMAN	2	3.65609
894	4.04	4.18	7.129	2.208	1.893	sp|O43432|IF4G3_HUMAN	Eukaryotic translation initiation factor 4 gamma 3 OS=Homo sapiens GN=EIF4G3 PE=1 SV=2	HUMAN	2	0.952594	0.922874	158.963	0.00599254	151.427
895	4.04	4.12	6.312	1.544	1.544	sp|Q8N3C0|ASCC3_HUMAN	Activating signal cointegrator 1 complex subunit 3 OS=Homo sapiens GN=ASCC3 PE=1 SV=3	HUMAN	2	0.748902	0.21151	3.55231	0.210821	2.66033
896	4.04	4.11	3.779	2.429	1.687	sp|P20742|PZP_HUMAN	Pregnancy zone protein OS=Homo sapiens GN=PZP PE=1 SV=4	HUMAN	2	1.89945	0.579942	36575.2	5.19327e-05	69472.6
897	4.04	4.08	20.94	8.867	8.867	sp|Q9BT78|CSN4_HUMAN	COP9 signalosome complex subunit 4 OS=Homo sapiens GN=COPS4 PE=1 SV=1	HUMAN	2	1.40899
898	4.04	4.07	12.92	3.176	3.176	sp|Q13620|CUL4B_HUMAN	Cullin-4B OS=Homo sapiens GN=CUL4B PE=1 SV=4	HUMAN	3	0.856521	0.474657	2.14526	0.399261	1.83746
899	4.04	4.07	12.54	3.364	3.364	sp|Q9Y4E8|UBP15_HUMAN	Ubiquitin carboxyl-terminal hydrolase 15 OS=Homo sapiens GN=USP15 PE=1 SV=3	HUMAN	2	1.52638	0.544945	488.41	0.0031252	745.498
900	4.04	4.04	15.5	8.511	8.511	sp|O00151|PDLI1_HUMAN	PDZ and LIM domain protein 1 OS=Homo sapiens GN=PDLIM1 PE=1 SV=4	HUMAN	3	1.38287	0.39729	19.4094	0.0712472	26.8407
901	4.04	4.04	7.333	4.251	4.251	sp|Q9NZ08|ERAP1_HUMAN	Endoplasmic reticulum aminopeptidase 1 OS=Homo sapiens GN=ERAP1 PE=1 SV=3	HUMAN	2	0.723727	0.189686	3.53136	0.204943	2.55574
902	4.04	4.04	18.27	12.07	12.07	sp|P52895|AK1C2_HUMAN	Aldo-keto reductase family 1 member C2 OS=Homo sapiens GN=AKR1C2 PE=1 SV=3	HUMAN	2	0.971505
903	4.03	4.75	24	12.8	10.4	sp|Q9Y3A5|SBDS_HUMAN	Ribosome maturation protein SBDS OS=Homo sapiens GN=SBDS PE=1 SV=4	HUMAN	2	0.974289	0.936811	27.7563	0.0351015	27.0427
904	4.03	4.14	16.71	9.547	9.547	sp|Q9HCJ6|VAT1L_HUMAN	Synaptic vesicle membrane protein VAT-1 homolog-like OS=Homo sapiens GN=VAT1L PE=1 SV=2	HUMAN	2	0.631407	0.136294	3.56172	0.177276	2.24889
905	4.03	4.11	12.21	4.545	3.896	sp|P83436|COG7_HUMAN	Conserved oligomeric Golgi complex subunit 7 OS=Homo sapiens GN=COG7 PE=1 SV=1	HUMAN	2	0.922095	0.562648	3.51246	0.262521	3.23882
906	4.03	4.1	11.32	1.456	1.078	sp|Q9Y4I1|MYO5A_HUMAN	Unconventional myosin-Va OS=Homo sapiens GN=MYO5A PE=1 SV=2	HUMAN	2	0.856822	0.362265	3.51076	0.244056	3.00809
907	4.03	4.1	8.861	1.981	1.981	sp|P52948|NUP98_HUMAN	Nuclear pore complex protein Nup98-Nup96 OS=Homo sapiens GN=NUP98 PE=1 SV=4	HUMAN	2	1.7424
908	4.03	4.1	28.3	9.198	9.198	sp|P09110|THIK_HUMAN	3-ketoacyl-CoA thiolase, peroxisomal OS=Homo sapiens GN=ACAA1 PE=1 SV=2	HUMAN	2	0.589919	0.208049	3.44899	0.171041	2.03462
909	4.03	4.1	18.21	14.24	12.58	sp|Q8TDX7|NEK7_HUMAN	Serine/threonine-protein kinase Nek7 OS=Homo sapiens GN=NEK7 PE=1 SV=1	HUMAN	3	0.949997	0.828185	10.5495	0.0900511	10.022
910	4.03	4.08	12.12	6.928	4.157	sp|Q9BXJ9|NAA15_HUMAN	N-alpha-acetyltransferase 15, NatA auxiliary subunit OS=Homo sapiens GN=NAA15 PE=1 SV=1	HUMAN	2	0.838218	0.342561	3.81258	0.219856	3.19577
911	4.03	4.07	16.84	3.122	2.649	sp|Q5GLZ8|HERC4_HUMAN	Probable E3 ubiquitin-protein ligase HERC4 OS=Homo sapiens GN=HERC4 PE=1 SV=1	HUMAN	2	0.742723	0.544355	77.1855	0.00962256	57.3274
912	4.03	4.07	47.73	18.94	18.94	sp|P25398|RS12_HUMAN	40S ribosomal protein S12 OS=Homo sapiens GN=RPS12 PE=1 SV=3	HUMAN	2	1.61735	0.610429	6029.98	0.000268217	9752.57
913	4.03	4.04	7.266	5.542	4.187	sp|O94901|SUN1_HUMAN	SUN domain-containing protein 1 OS=Homo sapiens GN=SUN1 PE=1 SV=3	HUMAN	2	1.81227
914	4.03	4.03	32.53	8.219	8.219	sp|P49406|RM19_HUMAN	39S ribosomal protein L19, mitochondrial OS=Homo sapiens GN=MRPL19 PE=1 SV=2	HUMAN	2	1.23165	0.701049	184.389	0.00667967	227.103
915	4.03	4.03	8.818	6.814	4.409	sp|P15170|ERF3A_HUMAN	Eukaryotic peptide chain release factor GTP-binding subunit ERF3A OS=Homo sapiens GN=GSPT1 PE=1 SV=1	HUMAN	2	1.41387
916	4.03	4.03	18.25	18.25	13.5	sp|P15559|NQO1_HUMAN	NAD(P)H dehydrogenase [quinone] 1 OS=Homo sapiens GN=NQO1 PE=1 SV=1	HUMAN	4	1.4226	0.212051	4.70934	0.302081	6.69953
917	4.03	4.03	22.66	16.41	16.41	sp|P0C0S5|H2AZ_HUMAN	Histone H2A.Z OS=Homo sapiens GN=H2AFZ PE=1 SV=2	HUMAN	3	1.06927	0.848823	33.642	0.0317836	35.9722
917	0	4.03	16.41	16.41	16.41	sp|Q71UI9|H2AV_HUMAN	Histone H2A.V OS=Homo sapiens GN=H2AFV PE=1 SV=3	HUMAN	3
918	4.03	4.03	25.6	13.1	13.1	sp|P59998|ARPC4_HUMAN	Actin-related protein 2/3 complex subunit 4 OS=Homo sapiens GN=ARPC4 PE=1 SV=3	HUMAN	2	0.774665
919	4.03	4.03	8.8	6.4	6.4	sp|P53985|MOT1_HUMAN	Monocarboxylate transporter 1 OS=Homo sapiens GN=SLC16A1 PE=1 SV=3	HUMAN	2	1.07639	0.494578	1.46575	0.73436	1.57771
920	4.02	6.07	12.24	4.232	4.232	sp|Q9Y2J2|E41L3_HUMAN	Band 4.1-like protein 3 OS=Homo sapiens GN=EPB41L3 PE=1 SV=2	HUMAN	3	2.10064	0.222626	31.167	0.0673996	65.4707
921	4.02	6.07	27.18	15.77	8.921	sp|Q9UN86|G3BP2_HUMAN	Ras GTPase-activating protein-binding protein 2 OS=Homo sapiens GN=G3BP2 PE=1 SV=2	HUMAN	3	0.808593	0.551301	23.8991	0.0338337	19.3246
922	4.02	4.72	18.45	9.224	6.499	sp|P40123|CAP2_HUMAN	Adenylyl cyclase-associated protein 2 OS=Homo sapiens GN=CAP2 PE=1 SV=1	HUMAN	2	1.58742	0.448774	147.714	0.0107466	234.484
923	4.02	4.61	17.85	5.231	3.897	sp|Q9UI26|IPO11_HUMAN	Importin-11 OS=Homo sapiens GN=IPO11 PE=1 SV=1	HUMAN	2	0.341026
924	4.02	4.56	10.9	3.287	2.941	sp|Q8WUM0|NU133_HUMAN	Nuclear pore complex protein Nup133 OS=Homo sapiens GN=NUP133 PE=1 SV=2	HUMAN	2	1.16113	0.41392	4.23591	0.274117	4.91846
925	4.02	4.12	10.08	3.101	3.101	sp|P19174|PLCG1_HUMAN	1-phosphatidylinositol 4,5-bisphosphate phosphodiesterase gamma-1 OS=Homo sapiens GN=PLCG1 PE=1 SV=1	HUMAN	2	0.564759
926	4.02	4.11	10.64	4.828	3.601	sp|Q15155|NOMO1_HUMAN	Nodal modulator 1 OS=Homo sapiens GN=NOMO1 PE=1 SV=5	HUMAN	4	0.948319	0.916536	166.207	0.00570566	157.617
926	0	4.11	8.603	4.657	3.473	sp|Q5JPE7|NOMO2_HUMAN	Nodal modulator 2 OS=Homo sapiens GN=NOMO2 PE=1 SV=1	HUMAN	4
926	0	4.11	8.92	4.828	3.601	sp|P69849|NOMO3_HUMAN	Nodal modulator 3 OS=Homo sapiens GN=NOMO3 PE=2 SV=2	HUMAN	4
927	4.02	4.1	8.239	3.209	3.209	sp|O14617|AP3D1_HUMAN	AP-3 complex subunit delta-1 OS=Homo sapiens GN=AP3D1 PE=1 SV=1	HUMAN	3	1.10023	0.563994	4.41944	0.248953	4.86241
928	4.02	4.1	14.07	5.71	3.343	sp|Q86VS8|HOOK3_HUMAN	Protein Hook homolog 3 OS=Homo sapiens GN=HOOK3 PE=1 SV=2	HUMAN	2	0.70201
929	4.02	4.06	12.63	10.11	6.316	sp|O75844|FACE1_HUMAN	CAAX prenyl protease 1 homolog OS=Homo sapiens GN=ZMPSTE24 PE=1 SV=2	HUMAN	2	1.1418	0.407804	3.51143	0.325168	4.00936
930	4.02	4.02	12.83	6.356	4.654	sp|Q68EM7|RHG17_HUMAN	Rho GTPase-activating protein 17 OS=Homo sapiens GN=ARHGAP17 PE=1 SV=1	HUMAN	2	0.94629	0.903058	96.6159	0.00979435	91.4267
931	4.02	4.02	12.91	4.762	4.762	sp|Q14694|UBP10_HUMAN	Ubiquitin carboxyl-terminal hydrolase 10 OS=Homo sapiens GN=USP10 PE=1 SV=2	HUMAN	2	0.646159
932	4.02	4.02	13.95	4.742	4.742	sp|Q9H307|PININ_HUMAN	Pinin OS=Homo sapiens GN=PNN PE=1 SV=4	HUMAN	2	1.22356	0.319784	1.93778	0.63142	2.37099
933	4.02	4.02	8.955	6.077	4.371	sp|Q86XP3|DDX42_HUMAN	ATP-dependent RNA helicase DDX42 OS=Homo sapiens GN=DDX42 PE=1 SV=1	HUMAN	2	1.1105	0.693449	12.7878	0.0868404	14.2009
934	4.02	4.02	16.46	7.292	7.292	sp|P11172|UMPS_HUMAN	Uridine 5'-monophosphate synthase OS=Homo sapiens GN=UMPS PE=1 SV=1	HUMAN	2	0.941846	0.653705	3.52063	0.267522	3.31589
935	4.02	4.02	19.5	3.936	3.936	sp|Q9UHX1|PUF60_HUMAN	Poly(U)-binding-splicing factor PUF60 OS=Homo sapiens GN=PUF60 PE=1 SV=1	HUMAN	2	0.849429	0.577204	14.1405	0.0600708	12.0113
936	4.02	4.02	25.95	8.779	8.779	sp|O75494|SRS10_HUMAN	Serine/arginine-rich splicing factor 10 OS=Homo sapiens GN=SRSF10 PE=1 SV=1	HUMAN	2	1.03561
937	4.02	4.02	18.61	13.09	11.04	sp|Q9BR76|COR1B_HUMAN	Coronin-1B OS=Homo sapiens GN=CORO1B PE=1 SV=1	HUMAN	2
938	4.02	4.02	9.641	7.183	7.183	sp|P06865|HEXA_HUMAN	Beta-hexosaminidase subunit alpha OS=Homo sapiens GN=HEXA PE=1 SV=2	HUMAN	2	0.563044
939	4.02	4.02	27.71	15.06	15.06	sp|Q8WUD4|CCD12_HUMAN	Coiled-coil domain-containing protein 12 OS=Homo sapiens GN=CCDC12 PE=1 SV=1	HUMAN	2	0.935259	0.71456	5.85849	0.159642	5.47921
940	4.02	4.02	8.031	6.218	6.218	sp|Q6NVY1|HIBCH_HUMAN	3-hydroxyisobutyryl-CoA hydrolase, mitochondrial OS=Homo sapiens GN=HIBCH PE=1 SV=2	HUMAN	2	0.835768	0.539388	2.86307	0.291913	2.39286
941	4.01	18.62	77.78	77.78	77.78	sp|Q16778|H2B2E_HUMAN	Histone H2B type 2-E OS=Homo sapiens GN=HIST2H2BE PE=1 SV=3	HUMAN	17	1.2203	0.7944	1917.77	0.000636314	2340.26
941	0	16.89	77.78	77.78	69.05	sp|P23527|H2B1O_HUMAN	Histone H2B type 1-O OS=Homo sapiens GN=HIST1H2BO PE=1 SV=3	HUMAN	16
941	0	16.89	69.05	69.05	69.05	sp|P33778|H2B1B_HUMAN	Histone H2B type 1-B OS=Homo sapiens GN=HIST1H2BB PE=1 SV=2	HUMAN	16
941	0	16.52	70.63	70.63	70.63	sp|P06899|H2B1J_HUMAN	Histone H2B type 1-J OS=Homo sapiens GN=HIST1H2BJ PE=1 SV=3	HUMAN	16
942	4.01	7.27	26.22	17.83	17.83	sp|P52907|CAZA1_HUMAN	F-actin-capping protein subunit alpha-1 OS=Homo sapiens GN=CAPZA1 PE=1 SV=3	HUMAN	9	1.0335	0.876013	8.35015	0.12377	8.62986
943	4.01	6.02	13.76	8.991	8.991	sp|Q13153|PAK1_HUMAN	Serine/threonine-protein kinase PAK 1 OS=Homo sapiens GN=PAK1 PE=1 SV=2	HUMAN	3	0.547452	0.372165	158.513	0.00345367	86.7781
944	4.01	6.01	12.27	8.54	7.143	sp|Q96AE4|FUBP1_HUMAN	Far upstream element-binding protein 1 OS=Homo sapiens GN=FUBP1 PE=1 SV=3	HUMAN	3	2.08612
945	4.01	4.16	14.15	5.423	5.423	sp|P51178|PLCD1_HUMAN	1-phosphatidylinositol 4,5-bisphosphate phosphodiesterase delta-1 OS=Homo sapiens GN=PLCD1 PE=1 SV=2	HUMAN	2	0.334013	0.245158	283.585	0.00117782	94.721
946	4.01	4.09	17.94	8.881	8.881	sp|Q8IWE2|NXP20_HUMAN	Protein NOXP20 OS=Homo sapiens GN=FAM114A1 PE=1 SV=2	HUMAN	3	1.44616	0.666954	3385.55	0.000427157	4896.05
947	4.01	4.08	24.88	12.68	10.33	sp|P16403|H12_HUMAN	Histone H1.2 OS=Homo sapiens GN=HIST1H1C PE=1 SV=2	HUMAN	2	1.7222	0.11576	3.56073	0.483664	6.13227
948	4.01	4.05	23.18	11.06	8.788	sp|Q15067|ACOX1_HUMAN	Peroxisomal acyl-coenzyme A oxidase 1 OS=Homo sapiens GN=ACOX1 PE=1 SV=3	HUMAN	6	0.369689	0.124937	12.3502	0.0299338	4.56574
949	4.01	4.05	15.05	8.478	8.478	sp|Q14699|RFTN1_HUMAN	Raftlin OS=Homo sapiens GN=RFTN1 PE=1 SV=4	HUMAN	2	1.05068
950	4.01	4.05	14.45	9.249	7.514	sp|Q9NWY4|CD027_HUMAN	UPF0609 protein C4orf27 OS=Homo sapiens GN=C4orf27 PE=1 SV=2	HUMAN	2	0.763702	0.224337	3.52398	0.216716	2.69127
951	4.01	4.04	10.99	4.612	4.122	sp|P14735|IDE_HUMAN	Insulin-degrading enzyme OS=Homo sapiens GN=IDE PE=1 SV=4	HUMAN	2	0.83724	0.329793	3.62004	0.231279	3.03084
952	4.01	4.04	15.62	5.958	5.958	sp|Q96EK5|KBP_HUMAN	KIF1-binding protein OS=Homo sapiens GN=KIAA1279 PE=1 SV=1	HUMAN	2	1.14896
953	4.01	4.03	33.07	14.4	10.12	sp|Q86V81|THOC4_HUMAN	THO complex subunit 4 OS=Homo sapiens GN=ALYREF PE=1 SV=3	HUMAN	5	1.33001	0.106264	1.5458	0.860402	2.05593
954	4.01	4.03	22.65	10.94	8.651	sp|Q9BWS9|CHID1_HUMAN	Chitinase domain-containing protein 1 OS=Homo sapiens GN=CHID1 PE=1 SV=1	HUMAN	2	0.537279
955	4.01	4.02	18.16	4.802	2.296	sp|Q5VTT5|MYOM3_HUMAN	Myomesin-3 OS=Homo sapiens GN=MYOM3 PE=2 SV=1	HUMAN	2	2.40498	0.477263	32233.2	7.46121e-05	77520.3
956	4.01	4.01	17.85	4.679	4.679	sp|Q96HY7|DHTK1_HUMAN	Probable 2-oxoglutarate dehydrogenase E1 component DHKTD1, mitochondrial OS=Homo sapiens GN=DHTKD1 PE=2 SV=2	HUMAN	2	0.539974	0.102056	3.54688	0.152239	1.91522
957	4.01	4.01	8.186	2.14	2.14	sp|Q8WWM7|ATX2L_HUMAN	Ataxin-2-like protein OS=Homo sapiens GN=ATXN2L PE=1 SV=2	HUMAN	2	1.60057	0.192217	6.43259	0.248821	10.2958
958	4.01	4.01	19.16	7.243	7.243	sp|Q14254|FLOT2_HUMAN	Flotillin-2 OS=Homo sapiens GN=FLOT2 PE=1 SV=2	HUMAN	3	0.730106
959	4.01	4.01	13.41	11.11	9.579	sp|P00390|GSHR_HUMAN	Glutathione reductase, mitochondrial OS=Homo sapiens GN=GSR PE=1 SV=2	HUMAN	3	1.00441	0.995986	7125.97	0.000140951	7157.41
960	4.01	4.01	12.63	7.579	4.211	sp|Q9ULA0|DNPEP_HUMAN	Aspartyl aminopeptidase OS=Homo sapiens GN=DNPEP PE=1 SV=1	HUMAN	2	0.863167
961	4.01	4.01	8.929	6.548	5.357	sp|Q16401|PSMD5_HUMAN	26S proteasome non-ATPase regulatory subunit 5 OS=Homo sapiens GN=PSMD5 PE=1 SV=3	HUMAN	2	1.25108	0.371284	6.53958	0.191309	8.18155
962	4.01	4.01	15.42	4.583	4.583	sp|Q12849|GRSF1_HUMAN	G-rich sequence factor 1 OS=Homo sapiens GN=GRSF1 PE=1 SV=3	HUMAN	3	0.697325
963	4.01	4.01	30.06	26.59	26.59	sp|Q969H8|CS010_HUMAN	UPF0556 protein C19orf10 OS=Homo sapiens GN=C19orf10 PE=1 SV=1	HUMAN	3	1.58469
964	4.01	4.01	9.808	8.846	7.692	sp|P55809|SCOT1_HUMAN	Succinyl-CoA:3-ketoacid coenzyme A transferase 1, mitochondrial OS=Homo sapiens GN=OXCT1 PE=1 SV=1	HUMAN	2
965	4.01	4.01	48.25	34.21	34.21	sp|O75368|SH3L1_HUMAN	SH3 domain-binding glutamic acid-rich-like protein OS=Homo sapiens GN=SH3BGRL PE=1 SV=1	HUMAN	3	0.391939	0.078468	4.36827	0.0897239	1.71209
966	4.01	4.01	9.244	9.244	9.244	sp|O00303|EIF3F_HUMAN	Eukaryotic translation initiation factor 3 subunit F OS=Homo sapiens GN=EIF3F PE=1 SV=1	HUMAN	2	1.12053
967	4.01	4.01	30.26	23.59	23.59	sp|O00264|PGRC1_HUMAN	Membrane-associated progesterone receptor component 1 OS=Homo sapiens GN=PGRMC1 PE=1 SV=3	HUMAN	2	0.799873	0.330323	5.05442	0.158252	4.0429
968	4.01	4.01	14.81	14.81	12.59	sp|Q9Y478|AAKB1_HUMAN	5'-AMP-activated protein kinase subunit beta-1 OS=Homo sapiens GN=PRKAB1 PE=1 SV=4	HUMAN	2	0.922801	0.56904	3.56177	0.259085	3.2868
969	4.01	4.01	15.3	11.48	11.48	sp|P02794|FRIH_HUMAN	Ferritin heavy chain OS=Homo sapiens GN=FTH1 PE=1 SV=2	HUMAN	2	1.28268
970	4.01	4.01	21.05	21.05	16.45	sp|O14880|MGST3_HUMAN	Microsomal glutathione S-transferase 3 OS=Homo sapiens GN=MGST3 PE=1 SV=1	HUMAN	2	1.72718
971	4	8.94	25.82	10.8	9.703	sp|P54652|HSP72_HUMAN	Heat shock-related 70 kDa protein 2 OS=Homo sapiens GN=HSPA2 PE=1 SV=1	HUMAN	6	1.35878	0.326378	8.95926	0.151662	12.1737
972	4	8.04	11.14	4.913	4.913	sp|P07197|NFM_HUMAN	Neurofilament medium polypeptide OS=Homo sapiens GN=NEFM PE=1 SV=3	HUMAN	6	1.00366	0.988581	13.3109	0.0754017	13.3596
973	4	7.92	24.33	14.36	14.36	sp|P38919|IF4A3_HUMAN	Eukaryotic initiation factor 4A-III OS=Homo sapiens GN=EIF4A3 PE=1 SV=4	HUMAN	5	1.11365	0.802319	70.9523	0.0156957	79.0157
974	4	7.47	12.02	5.67	5.67	sp|P05023|AT1A1_HUMAN	Sodium/potassium-transporting ATPase subunit alpha-1 OS=Homo sapiens GN=ATP1A1 PE=1 SV=1	HUMAN	4	0.755869	0.219419	3.58466	0.210862	2.70953
975	4	6.15	21.48	10.49	10.49	sp|P38159|RBMX_HUMAN	RNA-binding motif protein, X chromosome OS=Homo sapiens GN=RBMX PE=1 SV=3	HUMAN	4	1.07967
975	0	4.11	14.62	7.179	7.179	sp|Q96E39|RMXL1_HUMAN	RNA binding motif protein, X-linked-like-1 OS=Homo sapiens GN=RBMXL1 PE=1 SV=1	HUMAN	3
976	4	5.88	29.81	20.19	17.31	sp|P14649|MYL6B_HUMAN	Myosin light chain 6B OS=Homo sapiens GN=MYL6B PE=1 SV=1	HUMAN	4	6.64886	0.103556	51.9568	0.127969	345.454
977	4	5.57	29.77	13.92	13.92	sp|Q99439|CNN2_HUMAN	Calponin-2 OS=Homo sapiens GN=CNN2 PE=1 SV=4	HUMAN	12	1.88232	0.10203	3.66619	0.513426	6.90093
978	4	4.44	12.16	12.16	12.16	sp|Q96GA7|SDSL_HUMAN	Serine dehydratase-like OS=Homo sapiens GN=SDSL PE=1 SV=1	HUMAN	2	0.773241	0.236901	3.57994	0.215993	2.76816
979	4	4.25	15.61	5.92	4.629	sp|Q6P3W7|SCYL2_HUMAN	SCY1-like protein 2 OS=Homo sapiens GN=SCYL2 PE=1 SV=1	HUMAN	2	0.814283
980	4	4.14	13.76	2.123	2.123	sp|O60610|DIAP1_HUMAN	Protein diaphanous homolog 1 OS=Homo sapiens GN=DIAPH1 PE=1 SV=2	HUMAN	2	1.2367	0.278093	3.52663	0.350674	4.36138
981	4	4.12	28.19	20.7	20.7	sp|Q7Z7H5|TMED4_HUMAN	Transmembrane emp24 domain-containing protein 4 OS=Homo sapiens GN=TMED4 PE=1 SV=1	HUMAN	3	0.886094	0.444762	3.63511	0.24376	3.22105
982	4	4.11	18.12	9.382	9.382	sp|Q53EL6|PDCD4_HUMAN	Programmed cell death protein 4 OS=Homo sapiens GN=PDCD4 PE=1 SV=2	HUMAN	2	0.80515	0.272721	3.51682	0.228943	2.83156
983	4	4.09	10.75	4.356	4.356	sp|Q9Y6R1|S4A4_HUMAN	Electrogenic sodium bicarbonate cotransporter 1 OS=Homo sapiens GN=SLC4A4 PE=1 SV=1	HUMAN	2	0.239951	0.391911	372258	6.44583e-07	89323.8
984	4	4.09	22.06	7.018	7.018	sp|O14958|CASQ2_HUMAN	Calsequestrin-2 OS=Homo sapiens GN=CASQ2 PE=1 SV=2	HUMAN	3	3.40365	0.107834	14.3197	0.23769	48.7392
985	4	4.08	20.31	16.41	14.06	sp|Q8TAA3|PSA7L_HUMAN	Proteasome subunit alpha type-7-like OS=Homo sapiens GN=PSMA8 PE=1 SV=3	HUMAN	3	0.823734	0.459603	8.753	0.0941088	7.21014
985	0	4.01	31.45	16.94	14.52	sp|O14818|PSA7_HUMAN	Proteasome subunit alpha type-7 OS=Homo sapiens GN=PSMA7 PE=1 SV=1	HUMAN	3
986	4	4.07	18.71	6.052	6.052	sp|P43304|GPDM_HUMAN	Glycerol-3-phosphate dehydrogenase, mitochondrial OS=Homo sapiens GN=GPD2 PE=1 SV=3	HUMAN	3	1.03181	0.809588	3.63443	0.283899	3.75005
987	4	4.07	15.69	3.001	3.001	sp|P02461|CO3A1_HUMAN	Collagen alpha-1(III) chain OS=Homo sapiens GN=COL3A1 PE=1 SV=4	HUMAN	5	1.99631	0.632081	706174	2.82694e-06	1.40974e+06
988	4	4.07	18.77	4.527	4.527	sp|Q96RP9|EFGM_HUMAN	Elongation factor G, mitochondrial OS=Homo sapiens GN=GFM1 PE=1 SV=2	HUMAN	2	0.903771	0.662977	8.99967	0.100423	8.13364
989	4	4.07	7.847	1.435	1.435	sp|P35658|NU214_HUMAN	Nuclear pore complex protein Nup214 OS=Homo sapiens GN=NUP214 PE=1 SV=2	HUMAN	2	0.855695	0.620844	18.578	0.0460597	15.8971
990	4	4.07	14.12	4.058	4.058	sp|P27694|RFA1_HUMAN	Replication protein A 70 kDa DNA-binding subunit OS=Homo sapiens GN=RPA1 PE=1 SV=2	HUMAN	2	0.795852	0.569498	37.1734	0.0214092	29.5845
991	4	4.06	13.37	3.629	3.629	sp|P20936|RASA1_HUMAN	Ras GTPase-activating protein 1 OS=Homo sapiens GN=RASA1 PE=1 SV=1	HUMAN	2	1.09352
992	4	4.06	38.07	13.71	13.71	sp|P61758|PFD3_HUMAN	Prefoldin subunit 3 OS=Homo sapiens GN=VBP1 PE=1 SV=3	HUMAN	4	1.00745	0.960056	4.48774	0.22449	4.52118
993	4	4.05	17.13	15.73	13.76	sp|Q9H3Q1|BORG4_HUMAN	Cdc42 effector protein 4 OS=Homo sapiens GN=CDC42EP4 PE=1 SV=1	HUMAN	3	0.624297
994	4	4.05	5.464	2.318	2.318	sp|Q69YN4|VIR_HUMAN	Protein virilizer homolog OS=Homo sapiens GN=KIAA1429 PE=1 SV=2	HUMAN	2	1.286	0.334136	6.36353	0.202088	8.18349
995	4	4.05	8.101	6.704	6.704	sp|Q15257|PTPA_HUMAN	Serine/threonine-protein phosphatase 2A activator OS=Homo sapiens GN=PPP2R4 PE=1 SV=3	HUMAN	2	0.793315
996	4	4.05	9.901	8.663	8.663	sp|P13861|KAP2_HUMAN	cAMP-dependent protein kinase type II-alpha regulatory subunit OS=Homo sapiens GN=PRKAR2A PE=1 SV=2	HUMAN	2	1.22551	0.2922	3.58546	0.341799	4.39401
996	0	2.03	10.29	3.589	3.589	sp|P31323|KAP3_HUMAN	cAMP-dependent protein kinase type II-beta regulatory subunit OS=Homo sapiens GN=PRKAR2B PE=1 SV=3	HUMAN	1
997	4	4.04	11.59	6.164	5.704	sp|Q14157|UBP2L_HUMAN	Ubiquitin-associated protein 2-like OS=Homo sapiens GN=UBAP2L PE=1 SV=2	HUMAN	3	0.720014
998	4	4.04	20.47	7.047	7.047	sp|P45379|TNNT2_HUMAN	Troponin T, cardiac muscle OS=Homo sapiens GN=TNNT2 PE=1 SV=3	HUMAN	2	4.82305	0.135193	74.4742	0.0647613	359.192
998	0	2.02	10.79	2.878	2.878	sp|P13805|TNNT1_HUMAN	Troponin T, slow skeletal muscle OS=Homo sapiens GN=TNNT1 PE=1 SV=4	HUMAN	1
999	4	4.04	33.98	14.67	14.67	sp|Q9H0R4|HDHD2_HUMAN	Haloacid dehalogenase-like hydrolase domain-containing protein 2 OS=Homo sapiens GN=HDHD2 PE=1 SV=1	HUMAN	2	0.383833	0.393265	5678.19	6.75979e-05	2179.48
1000	4	4.04	15.46	6.458	6.458	sp|P48444|COPD_HUMAN	Coatomer subunit delta OS=Homo sapiens GN=ARCN1 PE=1 SV=1	HUMAN	2	0.90447
1001	4	4.04	24.38	9.894	9.894	sp|Q9Y277|VDAC3_HUMAN	Voltage-dependent anion-selective channel protein 3 OS=Homo sapiens GN=VDAC3 PE=1 SV=1	HUMAN	2	1.30762	0.614068	136.371	0.0095887	178.322
1002	4	4.04	13.7	9.589	9.589	sp|P23368|MAOM_HUMAN	NAD-dependent malic enzyme, mitochondrial OS=Homo sapiens GN=ME2 PE=1 SV=1	HUMAN	5	0.546645	0.254919	25.7468	0.0212315	14.0744
1003	4	4.04	9.656	3.571	3.571	sp|O60645|EXOC3_HUMAN	Exocyst complex component 3 OS=Homo sapiens GN=EXOC3 PE=1 SV=2	HUMAN	2
1004	4	4.04	16.82	12.15	12.15	sp|P30044|PRDX5_HUMAN	Peroxiredoxin-5, mitochondrial OS=Homo sapiens GN=PRDX5 PE=1 SV=4	HUMAN	3	0.842912	0.554757	13.2122	0.063798	11.1367
1005	4	4.04	15.29	8.252	8.252	sp|P00966|ASSY_HUMAN	Argininosuccinate synthase OS=Homo sapiens GN=ASS1 PE=1 SV=2	HUMAN	2	4.57414	0.298271	17628	0.000259482	80632.8
1006	4	4.04	12.13	9.901	9.901	sp|Q9GZZ9|UBA5_HUMAN	Ubiquitin-like modifier-activating enzyme 5 OS=Homo sapiens GN=UBA5 PE=1 SV=1	HUMAN	2	0.870688	0.394918	3.51471	0.247726	3.06022
1007	4	4.04	19.81	9.907	9.907	sp|P82673|RT35_HUMAN	28S ribosomal protein S35, mitochondrial OS=Homo sapiens GN=MRPS35 PE=1 SV=1	HUMAN	2
1008	4	4.03	5.273	1.451	1.451	sp|O00468|AGRIN_HUMAN	Agrin OS=Homo sapiens GN=AGRN PE=1 SV=5	HUMAN	2	0.694898	0.278152	8.67044	0.0801456	6.02507
1009	4	4.03	10.67	5.548	5.548	sp|O95352|ATG7_HUMAN	Ubiquitin-like modifier-activating enzyme ATG7 OS=Homo sapiens GN=ATG7 PE=1 SV=1	HUMAN	2
1010	4	4.03	11.79	4.103	2.906	sp|Q9BY44|EIF2A_HUMAN	Eukaryotic translation initiation factor 2A OS=Homo sapiens GN=EIF2A PE=1 SV=3	HUMAN	2	0.743099	0.387904	13.9157	0.0534002	10.3407
1011	4	4.03	7.873	4.818	4.113	sp|P52630|STAT2_HUMAN	Signal transducer and activator of transcription 2 OS=Homo sapiens GN=STAT2 PE=1 SV=1	HUMAN	2	0.709676
1012	4	4.03	14.57	7.714	7.714	sp|Q9Y3F4|STRAP_HUMAN	Serine-threonine kinase receptor-associated protein OS=Homo sapiens GN=STRAP PE=1 SV=1	HUMAN	2	1.15642	0.767925	126.36	0.00915181	146.126
1013	4	4.03	17.75	10.79	10.79	sp|Q9NZ32|ARP10_HUMAN	Actin-related protein 10 OS=Homo sapiens GN=ACTR10 PE=1 SV=1	HUMAN	2	0.835959	0.498029	9.60758	0.0870104	8.03154
1014	4	4.03	12	8.706	8.706	sp|P22234|PUR6_HUMAN	Multifunctional protein ADE2 OS=Homo sapiens GN=PAICS PE=1 SV=3	HUMAN	2	0.492121	0.356676	284.714	0.00172848	140.114
1015	4	4.03	21.67	8.374	8.374	sp|P07203|GPX1_HUMAN	Glutathione peroxidase 1 OS=Homo sapiens GN=GPX1 PE=1 SV=4	HUMAN	2	0.568542
1016	4	4.03	10.26	7.532	7.532	sp|O43252|PAPS1_HUMAN	Bifunctional 3'-phosphoadenosine 5'-phosphosulfate synthase 1 OS=Homo sapiens GN=PAPSS1 PE=1 SV=2	HUMAN	2	1.32229
1017	4	4.02	20.27	3.537	3.537	sp|Q9UPT5|EXOC7_HUMAN	Exocyst complex component 7 OS=Homo sapiens GN=EXOC7 PE=1 SV=3	HUMAN	2	0.880697	0.797046	133.039	0.00661984	117.167
1018	4	4.02	7.805	3.089	3.089	sp|Q96CM8|ACSF2_HUMAN	Acyl-CoA synthetase family member 2, mitochondrial OS=Homo sapiens GN=ACSF2 PE=1 SV=2	HUMAN	2	1.16431
1019	4	4.02	16.29	10.67	10.67	sp|Q14558|KPRA_HUMAN	Phosphoribosyl pyrophosphate synthase-associated protein 1 OS=Homo sapiens GN=PRPSAP1 PE=1 SV=2	HUMAN	3	1.00997	0.942963	4.06566	0.248414	4.10618
1019	0	2	15.45	3.794	3.794	sp|O60256|KPRB_HUMAN	Phosphoribosyl pyrophosphate synthase-associated protein 2 OS=Homo sapiens GN=PRPSAP2 PE=1 SV=1	HUMAN	1
1020	4	4.02	18.2	7	7	sp|Q9Y5X9|LIPE_HUMAN	Endothelial lipase OS=Homo sapiens GN=LIPG PE=1 SV=1	HUMAN	2	0.750503	0.218768	3.68749	0.203527	2.76748
1021	4	4.02	19.11	13.33	13.33	sp|Q13637|RAB32_HUMAN	Ras-related protein Rab-32 OS=Homo sapiens GN=RAB32 PE=1 SV=3	HUMAN	2	1.21474
1022	4	4.02	13.28	8.203	8.203	sp|P24539|AT5F1_HUMAN	ATP synthase subunit b, mitochondrial OS=Homo sapiens GN=ATP5F1 PE=1 SV=2	HUMAN	2	0.955621
1023	4	4.02	28.36	24.63	24.63	sp|Q9NQP4|PFD4_HUMAN	Prefoldin subunit 4 OS=Homo sapiens GN=PFDN4 PE=1 SV=1	HUMAN	2	1.25075
1024	4	4.01	31.12	7.867	6.643	sp|Q96I24|FUBP3_HUMAN	Far upstream element-binding protein 3 OS=Homo sapiens GN=FUBP3 PE=1 SV=2	HUMAN	2	0.896326	0.732606	22.51	0.039819	20.1763
1025	4	4.01	17.35	6.782	5.836	sp|Q9BZE4|NOG1_HUMAN	Nucleolar GTP-binding protein 1 OS=Homo sapiens GN=GTPBP4 PE=1 SV=3	HUMAN	2	1.39531	0.252844	5.90262	0.236389	8.236
1026	4	4.01	13.59	4.738	4.738	sp|Q99459|CDC5L_HUMAN	Cell division cycle 5-like protein OS=Homo sapiens GN=CDC5L PE=1 SV=2	HUMAN	2	0.991431
1027	4	4.01	5.253	2.304	2.304	sp|Q9UP95|S12A4_HUMAN	Solute carrier family 12 member 4 OS=Homo sapiens GN=SLC12A4 PE=1 SV=2	HUMAN	3	1.17586	0.68811	47.4543	0.0247787	55.7995
1027	0	2.01	3.913	0.9565	0.9565	sp|Q9UHW9|S12A6_HUMAN	Solute carrier family 12 member 6 OS=Homo sapiens GN=SLC12A6 PE=1 SV=2	HUMAN	2
1028	4	4.01	11.15	5.675	5.675	sp|P21281|VATB2_HUMAN	V-type proton ATPase subunit B, brain isoform OS=Homo sapiens GN=ATP6V1B2 PE=1 SV=3	HUMAN	3	0.652942
1029	4	4.01	11.67	9.339	8.366	sp|O60832|DKC1_HUMAN	H/ACA ribonucleoprotein complex subunit 4 OS=Homo sapiens GN=DKC1 PE=1 SV=3	HUMAN	2	1.08706	0.553727	3.51371	0.309376	3.81961
1030	4	4.01	26.63	9.907	9.907	sp|O15121|DEGS1_HUMAN	Sphingolipid delta(4)-desaturase DES1 OS=Homo sapiens GN=DEGS1 PE=1 SV=1	HUMAN	2	0.991418	0.969697	9.96506	0.0994894	9.87954
1031	4	4	24.72	2.809	2.809	sp|Q5M775|CYTSB_HUMAN	Cytospin-B OS=Homo sapiens GN=SPECC1 PE=1 SV=1	HUMAN	3	0.63679	0.248399	10.574	0.0602223	6.73341
1032	4	4	13.71	3.323	3.323	sp|Q13107|UBP4_HUMAN	Ubiquitin carboxyl-terminal hydrolase 4 OS=Homo sapiens GN=USP4 PE=1 SV=3	HUMAN	2
1033	4	4	12.07	3.473	3.473	sp|P53992|SC24C_HUMAN	Protein transport protein Sec24C OS=Homo sapiens GN=SEC24C PE=1 SV=3	HUMAN	2	1.11852
1034	4	4	18.56	4.249	4.249	sp|Q8IWA5|CTL2_HUMAN	Choline transporter-like protein 2 OS=Homo sapiens GN=SLC44A2 PE=1 SV=3	HUMAN	2	0.226667
1035	4	4	9.684	3.364	3.364	sp|Q15042|RB3GP_HUMAN	Rab3 GTPase-activating protein catalytic subunit OS=Homo sapiens GN=RAB3GAP1 PE=1 SV=3	HUMAN	2	1.47011
1036	4	4	13.16	3.291	3.291	sp|Q09161|NCBP1_HUMAN	Nuclear cap-binding protein subunit 1 OS=Homo sapiens GN=NCBP1 PE=1 SV=1	HUMAN	2	0.451561
1037	4	4	50.93	24.07	24.07	sp|O75347|TBCA_HUMAN	Tubulin-specific chaperone A OS=Homo sapiens GN=TBCA PE=1 SV=3	HUMAN	2	0.871927	0.762768	86.0259	0.0101356	75.0083
1038	4	4	16.71	7.671	7.671	sp|Q9Y2Z0|SUGT1_HUMAN	Suppressor of G2 allele of SKP1 homolog OS=Homo sapiens GN=SUGT1 PE=1 SV=3	HUMAN	3	0.591487	0.126108	3.81617	0.154995	2.25721
1039	4	4	9.135	5.128	5.128	sp|Q9UHD9|UBQL2_HUMAN	Ubiquilin-2 OS=Homo sapiens GN=UBQLN2 PE=1 SV=2	HUMAN	3	0.851342
1040	4	4	7.352	2.427	2.427	sp|Q6P2E9|EDC4_HUMAN	Enhancer of mRNA-decapping protein 4 OS=Homo sapiens GN=EDC4 PE=1 SV=1	HUMAN	2	0.893071	0.754974	34.7142	0.0257264	31.0022
1041	4	4	17.08	3.552	3.552	sp|P48449|ERG7_HUMAN	Lanosterol synthase OS=Homo sapiens GN=LSS PE=1 SV=1	HUMAN	2	0.950449
1042	4	4	13.55	7.389	7.389	sp|P48426|PI42A_HUMAN	Phosphatidylinositol 5-phosphate 4-kinase type-2 alpha OS=Homo sapiens GN=PIP4K2A PE=1 SV=2	HUMAN	2	1.42192
1043	4	4	9.187	2.827	2.827	sp|P46379|BAG6_HUMAN	Large proline-rich protein BAG6 OS=Homo sapiens GN=BAG6 PE=1 SV=2	HUMAN	3	0.703561	0.317745	11.4207	0.0616042	8.03514
1044	4	4	30.95	12.2	7.44	sp|P31937|3HIDH_HUMAN	3-hydroxyisobutyrate dehydrogenase, mitochondrial OS=Homo sapiens GN=HIBADH PE=1 SV=2	HUMAN	2	0.583587	0.258394	18.93	0.0308288	11.0473
1045	4	4	7.863	4.957	3.419	sp|P07996|TSP1_HUMAN	Thrombospondin-1 OS=Homo sapiens GN=THBS1 PE=1 SV=2	HUMAN	3	1.09793
1046	4	4	39.49	11.28	11.28	sp|Q9UBI1|COMD3_HUMAN	COMM domain-containing protein 3 OS=Homo sapiens GN=COMMD3 PE=1 SV=1	HUMAN	2	0.681678
1047	4	4	16.45	6.764	6.764	sp|Q9H9T3|ELP3_HUMAN	Elongator complex protein 3 OS=Homo sapiens GN=ELP3 PE=1 SV=2	HUMAN	2	0.84232	0.333283	3.52035	0.239272	2.96526
1048	4	4	13.26	9.284	9.284	sp|Q96RQ1|ERGI2_HUMAN	Endoplasmic reticulum-Golgi intermediate compartment protein 2 OS=Homo sapiens GN=ERGIC2 PE=1 SV=2	HUMAN	3	1.2375
1049	4	4	20.64	9.018	7.615	sp|Q8WWY3|PRP31_HUMAN	U4/U6 small nuclear ribonucleoprotein Prp31 OS=Homo sapiens GN=PRPF31 PE=1 SV=2	HUMAN	4	1.17828	0.346678	3.53404	0.333408	4.16407
1050	4	4	28.53	8.777	8.777	sp|Q8TB03|CX038_HUMAN	Uncharacterized protein CXorf38 OS=Homo sapiens GN=CXorf38 PE=1 SV=1	HUMAN	2	0.605933	0.251117	14.151	0.0428191	8.57454
1051	4	4	18.91	6.628	6.628	sp|Q2TAY7|SMU1_HUMAN	WD40 repeat-containing protein SMU1 OS=Homo sapiens GN=SMU1 PE=1 SV=2	HUMAN	2	1.02726	0.934114	26.8293	0.0382885	27.5606
1052	4	4	14.24	9.722	9.722	sp|P61266|STX1B_HUMAN	Syntaxin-1B OS=Homo sapiens GN=STX1B PE=1 SV=1	HUMAN	2	0.732016	0.233219	4.5754	0.159989	3.34927
1053	4	4	5.946	4	4	sp|P57737|CORO7_HUMAN	Coronin-7 OS=Homo sapiens GN=CORO7 PE=1 SV=2	HUMAN	2	0.899098	0.614993	7.06635	0.127237	6.35334
1054	4	4	37.67	21.08	21.08	sp|P27144|KAD4_HUMAN	Adenylate kinase isoenzyme 4, mitochondrial OS=Homo sapiens GN=AK4 PE=1 SV=1	HUMAN	3	0.582208	0.627664	32208.3	1.80763e-05	18752
1055	4	4	27.8	13.69	13.69	sp|P20618|PSB1_HUMAN	Proteasome subunit beta type-1 OS=Homo sapiens GN=PSMB1 PE=1 SV=2	HUMAN	3	0.86324	0.749838	90.7305	0.00951433	78.3222
1056	4	4	16.39	8.506	8.506	sp|P19971|TYPH_HUMAN	Thymidine phosphorylase OS=Homo sapiens GN=TYMP PE=1 SV=2	HUMAN	2	1.32373
1057	4	4	10.67	8	8	sp|Q9Y6N5|SQRD_HUMAN	Sulfide:quinone oxidoreductase, mitochondrial OS=Homo sapiens GN=SQRDL PE=1 SV=1	HUMAN	2	1.75971	0.315943	48.8278	0.0360392	85.9229
1058	4	4	18.63	12.93	12.93	sp|Q9NVZ3|NECP2_HUMAN	Adaptin ear-binding coat-associated protein 2 OS=Homo sapiens GN=NECAP2 PE=1 SV=1	HUMAN	2	0.993417	0.97894	12.6252	0.0786852	12.5421
1059	4	4	8.444	6.889	6.889	sp|Q9NS86|LANC2_HUMAN	LanC-like protein 2 OS=Homo sapiens GN=LANCL2 PE=1 SV=1	HUMAN	2	0.637072	0.139463	3.58036	0.177935	2.28095
1060	4	4	17.74	8.602	8.602	sp|Q9NPH2|INO1_HUMAN	Inositol-3-phosphate synthase 1 OS=Homo sapiens GN=ISYNA1 PE=1 SV=1	HUMAN	4	0.908105	0.622458	6.15511	0.147537	5.58949
1061	4	4	14.29	11.48	11.48	sp|Q96DI7|SNR40_HUMAN	U5 small nuclear ribonucleoprotein 40 kDa protein OS=Homo sapiens GN=SNRNP40 PE=1 SV=1	HUMAN	2	1.4055	0.398147	22.7164	0.0618714	31.9278
1062	4	4	10.76	6.178	6.178	sp|Q92791|SC65_HUMAN	Synaptonemal complex protein SC65 OS=Homo sapiens GN=LEPREL4 PE=1 SV=1	HUMAN	3	1.87549	0.192972	12.1711	0.154093	22.8268
1062	0	2.01	4.738	3.741	3.741	sp|O75718|CRTAP_HUMAN	Cartilage-associated protein OS=Homo sapiens GN=CRTAP PE=1 SV=1	HUMAN	2
1063	4	4	13.02	13.02	13.02	sp|Q8NBU5|ATAD1_HUMAN	ATPase family AAA domain-containing protein 1 OS=Homo sapiens GN=ATAD1 PE=1 SV=1	HUMAN	2	0.900647
1064	4	4	34.36	20.86	20.86	sp|Q13526|PIN1_HUMAN	Peptidyl-prolyl cis-trans isomerase NIMA-interacting 1 OS=Homo sapiens GN=PIN1 PE=1 SV=1	HUMAN	5	0.655682	0.146646	3.51726	0.186419	2.3062
1065	4	4	14.29	6.944	6.944	sp|P61011|SRP54_HUMAN	Signal recognition particle 54 kDa protein OS=Homo sapiens GN=SRP54 PE=1 SV=1	HUMAN	2	0.784974
1066	4	4	30.13	17.99	17.99	sp|P54819|KAD2_HUMAN	Adenylate kinase 2, mitochondrial OS=Homo sapiens GN=AK2 PE=1 SV=2	HUMAN	2	0.688994
1067	4	4	18.56	11.34	11.34	sp|P46781|RS9_HUMAN	40S ribosomal protein S9 OS=Homo sapiens GN=RPS9 PE=1 SV=3	HUMAN	2	1.48677	0.155844	3.52141	0.422209	5.23553
1068	4	4	25.21	14.1	14.1	sp|P25787|PSA2_HUMAN	Proteasome subunit alpha type-2 OS=Homo sapiens GN=PSMA2 PE=1 SV=2	HUMAN	2	1.0425	0.89145	21.5749	0.0483201	22.4918
1069	4	4	10.13	8.818	6.191	sp|P15848|ARSB_HUMAN	Arylsulfatase B OS=Homo sapiens GN=ARSB PE=1 SV=1	HUMAN	2	0.819949	0.71852	206.028	0.0039798	168.932
1070	4	4	29.13	19.9	19.9	sp|P11233|RALA_HUMAN	Ras-related protein Ral-A OS=Homo sapiens GN=RALA PE=1 SV=1	HUMAN	2	0.757918	0.3877	11.6609	0.0649964	8.83801
1070	0	2	12.62	12.62	12.62	sp|P11234|RALB_HUMAN	Ras-related protein Ral-B OS=Homo sapiens GN=RALB PE=1 SV=1	HUMAN	1
1071	4	4	34.33	20.15	20.15	sp|P00167|CYB5_HUMAN	Cytochrome b5 OS=Homo sapiens GN=CYB5A PE=1 SV=2	HUMAN	2	1.33439	0.239645	4.25816	0.313371	5.68203
1072	4	4	6.742	4.719	4.719	sp|O95674|CDS2_HUMAN	Phosphatidate cytidylyltransferase 2 OS=Homo sapiens GN=CDS2 PE=1 SV=1	HUMAN	2	0.536748
1073	4	4	16.5	9.571	9.571	sp|Q9Y6C9|MTCH2_HUMAN	Mitochondrial carrier homolog 2 OS=Homo sapiens GN=MTCH2 PE=1 SV=1	HUMAN	2	0.647287	0.370053	37.7507	0.0171464	24.4355
1074	4	4	35.27	21.32	21.32	sp|Q9UKY7|CDV3_HUMAN	Protein CDV3 homolog OS=Homo sapiens GN=CDV3 PE=1 SV=1	HUMAN	3	1.56206	0.139367	3.52825	0.44273	5.51135
1075	4	4	13.45	8.48	8.48	sp|Q9NRS6|SNX15_HUMAN	Sorting nexin-15 OS=Homo sapiens GN=SNX15 PE=1 SV=1	HUMAN	2	1.06869	0.638479	3.75469	0.284627	4.01258
1076	4	4	18.01	14.69	14.69	sp|Q9GZP4|PITH1_HUMAN	PITH domain-containing protein 1 OS=Homo sapiens GN=PITHD1 PE=1 SV=1	HUMAN	2	0.625354	0.164732	4.84921	0.12896	3.03247
1077	4	4	18.66	12.31	12.31	sp|Q9BTT0|AN32E_HUMAN	Acidic leucine-rich nuclear phosphoprotein 32 family member E OS=Homo sapiens GN=ANP32E PE=1 SV=1	HUMAN	2	0.715987	0.186017	3.58553	0.199688	2.5672
1078	4	4	28.42	12.11	12.11	sp|Q9BSD7|NTPCR_HUMAN	Cancer-related nucleoside-triphosphatase OS=Homo sapiens GN=NTPCR PE=1 SV=1	HUMAN	2	0.783989	0.303622	4.9419	0.158641	3.87439
1079	4	4	14.15	10.85	10.85	sp|Q96GC5|RM48_HUMAN	39S ribosomal protein L48, mitochondrial OS=Homo sapiens GN=MRPL48 PE=1 SV=2	HUMAN	2	1.3339	0.217432	3.67399	0.363066	4.90074
1080	4	4	11.95	9.748	9.748	sp|P60891|PRPS1_HUMAN	Ribose-phosphate pyrophosphokinase 1 OS=Homo sapiens GN=PRPS1 PE=1 SV=2	HUMAN	3	0.674262
1080	0.01	4	11.95	9.748	9.748	sp|P11908|PRPS2_HUMAN	Ribose-phosphate pyrophosphokinase 2 OS=Homo sapiens GN=PRPS2 PE=1 SV=2	HUMAN	2
1080	0	2	5.346	3.145	3.145	sp|P21108|PRPS3_HUMAN	Ribose-phosphate pyrophosphokinase 3 OS=Homo sapiens GN=PRPS1L1 PE=1 SV=2	HUMAN	2
1081	4	4	6.864	5.384	5.384	sp|P54802|ANAG_HUMAN	Alpha-N-acetylglucosaminidase OS=Homo sapiens GN=NAGLU PE=1 SV=2	HUMAN	3	1.00834	0.982146	42.9795	0.0234609	43.3378
1082	4	4	19.37	13.75	13.75	sp|P46778|RL21_HUMAN	60S ribosomal protein L21 OS=Homo sapiens GN=RPL21 PE=1 SV=2	HUMAN	3	1.23946
1083	4	4	26.55	26.55	26.55	sp|P41567|EIF1_HUMAN	Eukaryotic translation initiation factor 1 OS=Homo sapiens GN=EIF1 PE=1 SV=1	HUMAN	2	1.30238	0.681078	459.755	0.00283278	598.777
1083	0.01	2.02	18.58	14.16	14.16	sp|O60739|EIF1B_HUMAN	Eukaryotic translation initiation factor 1b OS=Homo sapiens GN=EIF1B PE=1 SV=2	HUMAN	1
1084	4	4	23.61	20.83	20.83	sp|P41223|BUD31_HUMAN	Protein BUD31 homolog OS=Homo sapiens GN=BUD31 PE=1 SV=2	HUMAN	3	1.32006	0.226227	3.7037	0.356416	4.88909
1085	4	4	40.74	24.44	24.44	sp|P0CW22|RS17L_HUMAN	40S ribosomal protein S17-like OS=Homo sapiens GN=RPS17L PE=3 SV=1	HUMAN	2	0.767156	0.266024	4.46123	0.171961	3.42246
1085	0	4	40.74	24.44	24.44	sp|P08708|RS17_HUMAN	40S ribosomal protein S17 OS=Homo sapiens GN=RPS17 PE=1 SV=2	HUMAN	2
1086	4	4	12.39	12.39	12.39	sp|P00492|HPRT_HUMAN	Hypoxanthine-guanine phosphoribosyltransferase OS=Homo sapiens GN=HPRT1 PE=1 SV=2	HUMAN	2	0.732304	0.202594	3.68442	0.198757	2.69812
1087	4	4	32.56	27.91	27.91	sp|O15212|PFD6_HUMAN	Prefoldin subunit 6 OS=Homo sapiens GN=PFDN6 PE=1 SV=1	HUMAN	2	0.622244	0.165618	4.97571	0.125056	3.0961
1088	4	4	8.637	7.294	7.294	sp|O00629|IMA4_HUMAN	Importin subunit alpha-4 OS=Homo sapiens GN=KPNA4 PE=1 SV=1	HUMAN	2	1.55363
1088	0	2	6.91	4.798	3.839	sp|O00505|IMA3_HUMAN	Importin subunit alpha-3 OS=Homo sapiens GN=KPNA3 PE=1 SV=2	HUMAN	1
1089	4	4	6.071	5.228	5.228	sp|O00499|BIN1_HUMAN	Myc box-dependent-interacting protein 1 OS=Homo sapiens GN=BIN1 PE=1 SV=1	HUMAN	2	1.40297
1090	4	4	6.49	6.49	6.49	sp|Q9Y394|DHRS7_HUMAN	Dehydrogenase/reductase SDR family member 7 OS=Homo sapiens GN=DHRS7 PE=1 SV=1	HUMAN	2	0.866064	0.383596	3.51423	0.246445	3.04355
1091	4	4	25.58	25.58	25.58	sp|Q9UMX5|NENF_HUMAN	Neudesin OS=Homo sapiens GN=NENF PE=1 SV=1	HUMAN	3	0.721742	0.360109	13.8793	0.0520013	10.0173
1092	4	4	11.24	11.24	11.24	sp|Q9P0L0|VAPA_HUMAN	Vesicle-associated membrane protein-associated protein A OS=Homo sapiens GN=VAPA PE=1 SV=3	HUMAN	2	0.81053	0.635205	62.5924	0.0129493	50.733
1093	4	4	6.61	6.61	6.61	sp|Q9NUQ7|UFSP2_HUMAN	Ufm1-specific protease 2 OS=Homo sapiens GN=UFSP2 PE=2 SV=3	HUMAN	3	0.885737	0.748393	40.2672	0.0219965	35.6662
1094	4	4	23.68	23.68	23.68	sp|Q96AT9|RPE_HUMAN	Ribulose-phosphate 3-epimerase OS=Homo sapiens GN=RPE PE=1 SV=1	HUMAN	3	0.940657	0.678685	4.08378	0.23034	3.84144
1095	4	4	13.99	13.99	13.99	sp|Q16527|CSRP2_HUMAN	Cysteine and glycine-rich protein 2 OS=Homo sapiens GN=CSRP2 PE=1 SV=3	HUMAN	2	3.4435	0.120091	20.0721	0.171557	69.118
1096	4	4	15.75	15.75	15.75	sp|P62249|RS16_HUMAN	40S ribosomal protein S16 OS=Homo sapiens GN=RPS16 PE=1 SV=2	HUMAN	2	1.10771
1097	4	4	19.87	19.87	19.87	sp|P61916|NPC2_HUMAN	Epididymal secretory protein E1 OS=Homo sapiens GN=NPC2 PE=1 SV=1	HUMAN	3	0.229912	0.271542	4857.16	4.73347e-05	1116.72
1098	4	4	8.374	8.374	8.374	sp|P40429|RL13A_HUMAN	60S ribosomal protein L13a OS=Homo sapiens GN=RPL13A PE=1 SV=2	HUMAN	2	1.67286	0.130986	3.91355	0.427453	6.5468
1099	4	4	19.8	19.8	19.8	sp|P26447|S10A4_HUMAN	Protein S100-A4 OS=Homo sapiens GN=S100A4 PE=1 SV=1	HUMAN	3	1.21002	0.697465	110.764	0.0109243	134.026
1100	4	4	10.42	10.42	10.42	sp|P09601|HMOX1_HUMAN	Heme oxygenase 1 OS=Homo sapiens GN=HMOX1 PE=1 SV=1	HUMAN	2	0.837836
1101	4	4	17.99	17.99	17.99	sp|P01116|RASK_HUMAN	GTPase KRas OS=Homo sapiens GN=KRAS PE=1 SV=1	HUMAN	2	0.748588
1101	0	2	10.05	10.05	10.05	sp|P01112|RASH_HUMAN	GTPase HRas OS=Homo sapiens GN=HRAS PE=1 SV=1	HUMAN	1
1101	0	2	10.05	10.05	10.05	sp|P01111|RASN_HUMAN	GTPase NRas OS=Homo sapiens GN=NRAS PE=1 SV=1	HUMAN	1
1102	4	4	8.899	8.899	8.899	sp|O75955|FLOT1_HUMAN	Flotillin-1 OS=Homo sapiens GN=FLOT1 PE=1 SV=3	HUMAN	2	0.652104
1103	3.89	4.04	15.97	3.047	3.047	sp|Q9UPQ0|LIMC1_HUMAN	LIM and calponin homology domains-containing protein 1 OS=Homo sapiens GN=LIMCH1 PE=1 SV=4	HUMAN	2	0.536491	0.40107	320.156	0.00167572	171.761
1104	3.83	3.83	15.84	15.84	12.53	sp|P34949|MPI_HUMAN	Mannose-6-phosphate isomerase OS=Homo sapiens GN=MPI PE=1 SV=2	HUMAN	3	0.724776	0.192439	3.58017	0.202442	2.59482
1105	3.82	3.86	38.24	38.24	38.24	sp|O00244|ATOX1_HUMAN	Copper transport protein ATOX1 OS=Homo sapiens GN=ATOX1 PE=1 SV=1	HUMAN	2	1.00541	0.990308	90.4227	0.011119	90.9121
1106	3.82	3.85	15.08	9.836	9.836	sp|Q9UHQ9|NB5R1_HUMAN	NADH-cytochrome b5 reductase 1 OS=Homo sapiens GN=CYB5R1 PE=1 SV=1	HUMAN	3	1.1108	0.50886	3.94664	0.281455	4.38394
1107	3.82	3.84	23.58	18.87	18.87	sp|O43920|NDUS5_HUMAN	NADH dehydrogenase [ubiquinone] iron-sulfur protein 5 OS=Homo sapiens GN=NDUFS5 PE=1 SV=3	HUMAN	2	1.24556	0.315773	4.52581	0.275212	5.63716
1108	3.82	3.82	18.82	18.82	18.82	sp|Q9UBY9|HSPB7_HUMAN	Heat shock protein beta-7 OS=Homo sapiens GN=HSPB7 PE=1 SV=1	HUMAN	2	1.65398	0.123564	3.514	0.470682	5.81207
1109	3.78	3.78	32.5	13.06	13.06	sp|Q15435|PP1R7_HUMAN	Protein phosphatase 1 regulatory subunit 7 OS=Homo sapiens GN=PPP1R7 PE=1 SV=1	HUMAN	2	2.11993
1110	3.72	3.72	13.29	6.312	6.312	sp|Q9Y314|NOSIP_HUMAN	Nitric oxide synthase-interacting protein OS=Homo sapiens GN=NOSIP PE=1 SV=1	HUMAN	2	1.08169
1111	3.71	3.77	63.21	19.81	19.81	sp|P83881|RL36A_HUMAN	60S ribosomal protein L36a OS=Homo sapiens GN=RPL36A PE=1 SV=2	HUMAN	2	1.36136	0.249016	2.28259	0.596411	3.10744
1111	0	3.76	48.11	19.81	19.81	sp|Q969Q0|RL36L_HUMAN	60S ribosomal protein L36a-like OS=Homo sapiens GN=RPL36AL PE=1 SV=3	HUMAN	2
1112	3.7	3.85	16.16	1.776	1.358	sp|P15924|DESP_HUMAN	Desmoplakin OS=Homo sapiens GN=DSP PE=1 SV=3	HUMAN	2	0.713276	0.260526	6.43686	0.110811	4.59126
1113	3.7	3.75	7.56	2.749	2.749	sp|Q5H9R7|PP6R3_HUMAN	Serine/threonine-protein phosphatase 6 regulatory subunit 3 OS=Homo sapiens GN=PPP6R3 PE=1 SV=2	HUMAN	2	0.983279
1114	3.68	3.72	11.99	3.651	3.651	sp|Q08J23|NSUN2_HUMAN	tRNA (cytosine(34)-C(5))-methyltransferase OS=Homo sapiens GN=NSUN2 PE=1 SV=2	HUMAN	2	0.855494
1115	3.68	3.72	8.78	2.537	2.537	sp|Q9H0A0|NAT10_HUMAN	N-acetyltransferase 10 OS=Homo sapiens GN=NAT10 PE=1 SV=2	HUMAN	2	1.21819	0.139901	1.42786	0.853162	1.7394
1116	3.68	3.68	22.79	7.721	7.721	sp|Q13243|SRSF5_HUMAN	Serine/arginine-rich splicing factor 5 OS=Homo sapiens GN=SRSF5 PE=1 SV=1	HUMAN	2	1.25964	0.303203	4.54047	0.277426	5.71937
1117	3.68	3.68	14.73	10.14	10.14	sp|Q13572|ITPK1_HUMAN	Inositol-tetrakisphosphate 1-kinase OS=Homo sapiens GN=ITPK1 PE=1 SV=2	HUMAN	2
1118	3.67	3.84	8.996	0.753	0.317	sp|Q03001|DYST_HUMAN	Dystonin OS=Homo sapiens GN=DST PE=1 SV=4	HUMAN	2	0.734494
1119	3.67	3.73	6.921	1.303	1.303	sp|P27708|PYR1_HUMAN	CAD protein OS=Homo sapiens GN=CAD PE=1 SV=3	HUMAN	2	1.02337
1120	3.66	3.66	11.45	6.608	6.608	sp|Q9UIJ7|KAD3_HUMAN	GTP:AMP phosphotransferase, mitochondrial OS=Homo sapiens GN=AK3 PE=1 SV=4	HUMAN	2	0.955287	0.778914	4.98177	0.191757	4.75902
1121	3.64	3.72	6.952	1.279	1.279	sp|P55268|LAMB2_HUMAN	Laminin subunit beta-2 OS=Homo sapiens GN=LAMB2 PE=1 SV=2	HUMAN	2	1.15061
1122	3.63	3.65	12.12	6.061	6.061	sp|O00170|AIP_HUMAN	AH receptor-interacting protein OS=Homo sapiens GN=AIP PE=1 SV=2	HUMAN	2	0.847772	0.522168	9.48563	0.0893744	8.04165
1123	3.62	3.63	9.467	7.101	7.101	sp|P13073|COX41_HUMAN	Cytochrome c oxidase subunit 4 isoform 1, mitochondrial OS=Homo sapiens GN=COX4I1 PE=1 SV=1	HUMAN	2	0.988262	0.936617	4.49034	0.220086	4.43763
1124	3.61	3.64	12.81	7.882	7.882	sp|Q15041|AR6P1_HUMAN	ADP-ribosylation factor-like protein 6-interacting protein 1 OS=Homo sapiens GN=ARL6IP1 PE=1 SV=2	HUMAN	2	0.78731	0.408309	2.69485	0.292153	2.12169
1125	3.59	3.61	7.153	3.504	3.504	sp|P54803|GALC_HUMAN	Galactocerebrosidase OS=Homo sapiens GN=GALC PE=1 SV=2	HUMAN	2	1.04424	0.820668	6.68997	0.15609	6.98593
1126	3.57	11.79	25.79	20.56	19.44	sp|Q9NZN3|EHD3_HUMAN	EH domain-containing protein 3 OS=Homo sapiens GN=EHD3 PE=1 SV=2	HUMAN	9	0.927903	0.599701	3.69627	0.251038	3.42978
1127	3.57	3.6	9.209	4.55	4.55	sp|Q8N163|K1967_HUMAN	DBIRD complex subunit KIAA1967 OS=Homo sapiens GN=KIAA1967 PE=1 SV=2	HUMAN	2	1.04284	0.936124	199.107	0.00523758	207.636
1128	3.57	3.59	18.67	5.118	5.118	sp|P26639|SYTC_HUMAN	Threonine--tRNA ligase, cytoplasmic OS=Homo sapiens GN=TARS PE=1 SV=3	HUMAN	3	1.18142	0.576795	2.96237	0.398809	3.49979
1129	3.57	3.57	11.03	9.231	6.923	sp|Q99816|TS101_HUMAN	Tumor susceptibility gene 101 protein OS=Homo sapiens GN=TSG101 PE=1 SV=2	HUMAN	2	1.07112	0.804797	2.85857	0.374705	3.06187
1130	3.55	3.55	15.64	14.11	14.11	sp|Q15717|ELAV1_HUMAN	ELAV-like protein 1 OS=Homo sapiens GN=ELAVL1 PE=1 SV=2	HUMAN	3	1.15776
1131	3.53	3.64	12.7	1.994	1.994	sp|Q13464|ROCK1_HUMAN	Rho-associated protein kinase 1 OS=Homo sapiens GN=ROCK1 PE=1 SV=1	HUMAN	2	0.979035
1132	3.53	3.53	18.28	14.52	14.52	sp|O75935|DCTN3_HUMAN	Dynactin subunit 3 OS=Homo sapiens GN=DCTN3 PE=1 SV=1	HUMAN	2
1133	3.52	3.54	11.8	3.392	3.392	sp|O00469|PLOD2_HUMAN	Procollagen-lysine,2-oxoglutarate 5-dioxygenase 2 OS=Homo sapiens GN=PLOD2 PE=1 SV=2	HUMAN	2	2.38712	0.332675	582.642	0.00409706	1390.84
1134	3.52	3.52	10.93	4.267	4.267	sp|P35659|DEK_HUMAN	Protein DEK OS=Homo sapiens GN=DEK PE=1 SV=1	HUMAN	2	1.23618
1135	3.51	4.07	23.77	23.77	23.77	sp|Q8IZQ5|SELH_HUMAN	Selenoprotein H OS=Homo sapiens GN=SELH PE=1 SV=2	HUMAN	2	0.887234
1136	3.51	3.51	19.44	16.62	15.21	sp|O95299|NDUAA_HUMAN	NADH dehydrogenase [ubiquinone] 1 alpha subcomplex subunit 10, mitochondrial OS=Homo sapiens GN=NDUFA10 PE=1 SV=1	HUMAN	4	0.948492	0.687277	3.51138	0.27012	3.33051
1137	3.51	3.51	13.31	6.502	6.502	sp|Q13642|FHL1_HUMAN	Four and a half LIM domains protein 1 OS=Homo sapiens GN=FHL1 PE=1 SV=4	HUMAN	2	0.841626	0.662573	42.0467	0.0200165	35.3876
1138	3.49	3.58	16.97	3.589	3.589	sp|P55265|DSRAD_HUMAN	Double-stranded RNA-specific adenosine deaminase OS=Homo sapiens GN=ADAR PE=1 SV=4	HUMAN	2	0.692832
1139	3.47	3.58	20.21	6.037	4.724	sp|P10644|KAP0_HUMAN	cAMP-dependent protein kinase type I-alpha regulatory subunit OS=Homo sapiens GN=PRKAR1A PE=1 SV=1	HUMAN	2	1.09842
1140	3.47	3.47	16.31	5.036	3.597	sp|P11279|LAMP1_HUMAN	Lysosome-associated membrane glycoprotein 1 OS=Homo sapiens GN=LAMP1 PE=1 SV=3	HUMAN	2	0.662274	0.177511	4.4771	0.147925	2.96506
1141	3.47	3.47	18.72	8.462	8.462	sp|P08559|ODPA_HUMAN	Pyruvate dehydrogenase E1 component subunit alpha, somatic form, mitochondrial OS=Homo sapiens GN=PDHA1 PE=1 SV=3	HUMAN	2
1142	3.44	3.44	13.6	8.621	8.621	sp|P37198|NUP62_HUMAN	Nuclear pore glycoprotein p62 OS=Homo sapiens GN=NUP62 PE=1 SV=3	HUMAN	3	1.03817
1143	3.44	3.44	23.88	14.43	14.43	sp|Q8TCD5|NT5C_HUMAN	5'(3')-deoxyribonucleotidase, cytosolic type OS=Homo sapiens GN=NT5C PE=1 SV=2	HUMAN	2	0.918643	0.55144	3.55447	0.258447	3.26529
1144	3.42	3.42	24.44	10.37	10.37	sp|Q9H008|LHPP_HUMAN	Phospholysine phosphohistidine inorganic pyrophosphate phosphatase OS=Homo sapiens GN=LHPP PE=1 SV=2	HUMAN	2	0.428626
1145	3.4	3.4	32.3	23.74	21.01	sp|P62917|RL8_HUMAN	60S ribosomal protein L8 OS=Homo sapiens GN=RPL8 PE=1 SV=2	HUMAN	4	1.13769
1146	3.4	3.4	8.924	8.924	8.924	sp|Q9UN37|VPS4A_HUMAN	Vacuolar protein sorting-associated protein 4A OS=Homo sapiens GN=VPS4A PE=1 SV=1	HUMAN	3	0.965943
1147	3.4	3.4	8.765	6.574	6.574	sp|Q14938|NFIX_HUMAN	Nuclear factor 1 X-type OS=Homo sapiens GN=NFIX PE=1 SV=2	HUMAN	2	1.21573
1147	0	2	9.449	3.74	3.74	sp|P08651|NFIC_HUMAN	Nuclear factor 1 C-type OS=Homo sapiens GN=NFIC PE=1 SV=2	HUMAN	1
1147	0	2	5.894	3.733	3.733	sp|Q12857|NFIA_HUMAN	Nuclear factor 1 A-type OS=Homo sapiens GN=NFIA PE=1 SV=2	HUMAN	1
1147	0	2	7.143	4.524	4.524	sp|O00712|NFIB_HUMAN	Nuclear factor 1 B-type OS=Homo sapiens GN=NFIB PE=1 SV=2	HUMAN	1
1148	3.38	3.38	18.29	18.29	18.29	sp|Q96F85|CNRP1_HUMAN	CB1 cannabinoid receptor-interacting protein 1 OS=Homo sapiens GN=CNRIP1 PE=1 SV=1	HUMAN	2	0.632057	0.404731	73.8256	0.00856149	46.662
1149	3.37	3.39	43.94	17.68	17.68	sp|O15498|YKT6_HUMAN	Synaptobrevin homolog YKT6 OS=Homo sapiens GN=YKT6 PE=1 SV=1	HUMAN	3	0.910811
1150	3.37	3.37	11.89	11.89	11.89	sp|O75781|PALM_HUMAN	Paralemmin-1 OS=Homo sapiens GN=PALM PE=1 SV=2	HUMAN	3	0.443312
1151	3.36	5.89	16.89	5.482	4.319	sp|P12107|COBA1_HUMAN	Collagen alpha-1(XI) chain OS=Homo sapiens GN=COL11A1 PE=1 SV=4	HUMAN	3	2.83465	0.0884413	6.36664	0.445234	18.0472
1152	3.36	3.38	12.08	5.684	5.684	sp|Q8WYA6|CTBL1_HUMAN	Beta-catenin-like protein 1 OS=Homo sapiens GN=CTNNBL1 PE=1 SV=1	HUMAN	2	1.59287	0.0510802	1.60157	0.99457	2.55108
1153	3.32	3.4	15.19	8.861	8.861	sp|Q92665|RT31_HUMAN	28S ribosomal protein S31, mitochondrial OS=Homo sapiens GN=MRPS31 PE=1 SV=3	HUMAN	2	1.10564	0.627487	6.8618	0.16113	7.58671
1154	3.31	3.37	13.27	6.637	6.637	sp|Q9H8Y8|GORS2_HUMAN	Golgi reassembly-stacking protein 2 OS=Homo sapiens GN=GORASP2 PE=1 SV=3	HUMAN	2	1.50258
1155	3.28	3.32	12.89	5.326	5.326	sp|Q9NPI6|DCP1A_HUMAN	mRNA-decapping enzyme 1A OS=Homo sapiens GN=DCP1A PE=1 SV=2	HUMAN	2	0.72946
1156	3.28	3.31	47.35	20.87	10.28	sp|P22087|FBRL_HUMAN	rRNA 2'-O-methyltransferase fibrillarin OS=Homo sapiens GN=FBL PE=1 SV=2	HUMAN	3	1.64387	0.331317	37.3258	0.0440412	61.3589
1157	3.26	5.43	8.949	7.386	7.386	sp|Q12931|TRAP1_HUMAN	Heat shock protein 75 kDa, mitochondrial OS=Homo sapiens GN=TRAP1 PE=1 SV=3	HUMAN	5	0.514083	0.359293	211.04	0.00243595	108.492
1158	3.26	3.32	4.587	1.089	1.089	sp|P0C0L5|CO4B_HUMAN	Complement C4-B OS=Homo sapiens GN=C4B PE=1 SV=1	HUMAN	2	1.63369
1158	0	3.32	4.587	1.089	1.089	sp|P0C0L4|CO4A_HUMAN	Complement C4-A OS=Homo sapiens GN=C4A PE=1 SV=1	HUMAN	2
1159	3.26	3.29	12.05	4.367	4.367	sp|P31040|DHSA_HUMAN	Succinate dehydrogenase [ubiquinone] flavoprotein subunit, mitochondrial OS=Homo sapiens GN=SDHA PE=1 SV=2	HUMAN	3	1.22913	0.545971	20.6988	0.0593814	25.4415
1160	3.23	3.26	9.212	4.708	3.582	sp|O95782|AP2A1_HUMAN	AP-2 complex subunit alpha-1 OS=Homo sapiens GN=AP2A1 PE=1 SV=3	HUMAN	2	0.989619	0.936254	3.74224	0.264446	3.70339
1161	3.2	3.2	27.46	14.08	14.08	sp|P26885|FKBP2_HUMAN	Peptidyl-prolyl cis-trans isomerase FKBP2 OS=Homo sapiens GN=FKBP2 PE=1 SV=2	HUMAN	2	1.13092	0.552712	6.33584	0.178496	7.16534
1162	3.19	3.22	24.36	7.932	6.232	sp|Q8TDN6|BRX1_HUMAN	Ribosome biogenesis protein BRX1 homolog OS=Homo sapiens GN=BRIX1 PE=1 SV=2	HUMAN	2	1.38964	0.488498	56.3997	0.0246392	78.3755
1163	3.19	3.19	31.44	13.4	13.4	sp|P00568|KAD1_HUMAN	Adenylate kinase isoenzyme 1 OS=Homo sapiens GN=AK1 PE=1 SV=3	HUMAN	2	0.849298
1164	3.19	3.19	16.7	6.517	4.684	sp|Q13188|STK3_HUMAN	Serine/threonine-protein kinase 3 OS=Homo sapiens GN=STK3 PE=1 SV=2	HUMAN	2	1.27039	0.621216	89.3758	0.014214	113.542
1164	0	1.17	14.17	4.723	4.723	sp|Q13043|STK4_HUMAN	Serine/threonine-protein kinase 4 OS=Homo sapiens GN=STK4 PE=1 SV=2	HUMAN	2
1165	3.18	3.18	9.827	6.936	6.936	sp|O60749|SNX2_HUMAN	Sorting nexin-2 OS=Homo sapiens GN=SNX2 PE=1 SV=2	HUMAN	2	0.666419
1166	3.17	3.21	24.28	11.82	11.82	sp|O75569|PRKRA_HUMAN	Interferon-inducible double stranded RNA-dependent protein kinase activator A OS=Homo sapiens GN=PRKRA PE=1 SV=1	HUMAN	3	0.805372
1167	3.13	3.74	7.048	7.048	7.048	sp|Q96JJ7|TMX3_HUMAN	Protein disulfide-isomerase TMX3 OS=Homo sapiens GN=TMX3 PE=1 SV=2	HUMAN	3	1.87476
1168	3.13	3.13	13.39	7.48	7.48	sp|Q8IZP0|ABI1_HUMAN	Abl interactor 1 OS=Homo sapiens GN=ABI1 PE=1 SV=4	HUMAN	3	0.717157	0.207433	4.16732	0.172091	2.98863
1169	3.12	3.16	9.091	4.662	4.662	sp|Q8NBX0|SCPDL_HUMAN	Saccharopine dehydrogenase-like oxidoreductase OS=Homo sapiens GN=SCCPDH PE=1 SV=1	HUMAN	2	1.09584
1170	3.1	3.11	12.57	11.4	9.942	sp|Q9GZY8|MFF_HUMAN	Mitochondrial fission factor OS=Homo sapiens GN=MFF PE=1 SV=1	HUMAN	2
1171	3.09	3.09	23.24	3.928	3.928	sp|P23588|IF4B_HUMAN	Eukaryotic translation initiation factor 4B OS=Homo sapiens GN=EIF4B PE=1 SV=2	HUMAN	2	1.10863	0.781463	39.0909	0.0283603	43.3373
1172	3.07	3.07	6.22	2.164	1.69	sp|Q9UBG0|MRC2_HUMAN	C-type mannose receptor 2 OS=Homo sapiens GN=MRC2 PE=1 SV=2	HUMAN	3	1.05288	0.874182	26.3049	0.0400262	27.696
1173	3.06	3.58	6.347	3.066	1.99	sp|Q92538|GBF1_HUMAN	Golgi-specific brefeldin A-resistance guanine nucleotide exchange factor 1 OS=Homo sapiens GN=GBF1 PE=1 SV=2	HUMAN	3
1174	3.04	3.04	17.99	10.37	10.37	sp|Q13011|ECH1_HUMAN	Delta(3,5)-Delta(2,4)-dienoyl-CoA isomerase, mitochondrial OS=Homo sapiens GN=ECH1 PE=1 SV=2	HUMAN	2	0.507508	0.0612229	2.13263	0.237973	1.08233
1175	3.03	3.03	12.01	2.976	2.976	sp|O94906|PRP6_HUMAN	Pre-mRNA-processing factor 6 OS=Homo sapiens GN=PRPF6 PE=1 SV=1	HUMAN	2	1.42481	0.184144	3.81413	0.37356	5.43439
1176	3.02	5.3	12.8	11.47	9.867	sp|Q99733|NP1L4_HUMAN	Nucleosome assembly protein 1-like 4 OS=Homo sapiens GN=NAP1L4 PE=1 SV=1	HUMAN	3	0.783562
1177	3.02	3.06	8.065	4.839	4.839	sp|Q9NVD7|PARVA_HUMAN	Alpha-parvin OS=Homo sapiens GN=PARVA PE=1 SV=1	HUMAN	2	0.92325	0.816817	30.8257	0.0299507	28.4598
1177	0	2.05	5.22	5.22	3.571	sp|Q9HBI1|PARVB_HUMAN	Beta-parvin OS=Homo sapiens GN=PARVB PE=1 SV=1	HUMAN	1
1178	3.01	3.01	13.57	9.524	9.524	sp|O14979|HNRDL_HUMAN	Heterogeneous nuclear ribonucleoprotein D-like OS=Homo sapiens GN=HNRPDL PE=1 SV=3	HUMAN	3	1.16567
1179	3	3	54.29	36.19	36.19	sp|Q53QV2|LBH_HUMAN	Protein LBH OS=Homo sapiens GN=LBH PE=1 SV=1	HUMAN	3	1.20363
1180	2.98	3.07	9.513	5.973	5.973	sp|O43615|TIM44_HUMAN	Mitochondrial import inner membrane translocase subunit TIM44 OS=Homo sapiens GN=TIMM44 PE=1 SV=2	HUMAN	2	0.841136	0.449484	6.51646	0.129079	5.48123
1181	2.98	3.01	15.47	15.47	15.47	sp|Q9BRK5|CAB45_HUMAN	45 kDa calcium-binding protein OS=Homo sapiens GN=SDF4 PE=1 SV=1	HUMAN	3	0.992096
1182	2.97	3	34.37	4.535	4.535	sp|Q7L1Q6|BZW1_HUMAN	Basic leucine zipper and W2 domain-containing protein 1 OS=Homo sapiens GN=BZW1 PE=1 SV=1	HUMAN	3	1.10207	0.812071	58.0291	0.0189916	63.9519
1183	2.95	5.17	19.72	4.604	4.014	sp|P06737|PYGL_HUMAN	Glycogen phosphorylase, liver form OS=Homo sapiens GN=PYGL PE=1 SV=4	HUMAN	3	0.886306	0.503478	4.71327	0.188045	4.1774
1184	2.95	3	20.87	8.514	7.346	sp|P61221|ABCE1_HUMAN	ATP-binding cassette sub-family E member 1 OS=Homo sapiens GN=ABCE1 PE=1 SV=1	HUMAN	4	0.788558	0.312084	5.00672	0.1575	3.94809
1185	2.93	3	27.97	18.77	16.86	sp|P30040|ERP29_HUMAN	Endoplasmic reticulum resident protein 29 OS=Homo sapiens GN=ERP29 PE=1 SV=4	HUMAN	3	0.947084	0.813109	2.38579	0.396969	2.25954
1186	2.93	2.93	13.41	5.016	4.144	sp|P19367|HXK1_HUMAN	Hexokinase-1 OS=Homo sapiens GN=HK1 PE=1 SV=3	HUMAN	4	0.584665	0.118657	3.61824	0.161588	2.11546
1187	2.92	2.97	15.54	5.036	5.036	sp|P49418|AMPH_HUMAN	Amphiphysin OS=Homo sapiens GN=AMPH PE=1 SV=1	HUMAN	2
1188	2.92	2.92	15.99	5.376	3.763	sp|Q9C040|TRIM2_HUMAN	Tripartite motif-containing protein 2 OS=Homo sapiens GN=TRIM2 PE=1 SV=1	HUMAN	2	0.664386	0.274463	10.9112	0.0608901	7.24927
1189	2.91	2.94	9.021	6.186	6.186	sp|Q9H488|OFUT1_HUMAN	GDP-fucose protein O-fucosyltransferase 1 OS=Homo sapiens GN=POFUT1 PE=1 SV=1	HUMAN	3
1190	2.89	2.91	18.05	4.372	4.372	sp|Q08945|SSRP1_HUMAN	FACT complex subunit SSRP1 OS=Homo sapiens GN=SSRP1 PE=1 SV=1	HUMAN	3	0.993293	0.945921	1.45951	0.680564	1.44972
1191	2.89	2.89	16.25	11.03	11.03	sp|P05091|ALDH2_HUMAN	Aldehyde dehydrogenase, mitochondrial OS=Homo sapiens GN=ALDH2 PE=1 SV=2	HUMAN	3	1.63287
1192	2.87	2.89	10.1	4.281	4.281	sp|A1X283|SPD2B_HUMAN	SH3 and PX domain-containing protein 2B OS=Homo sapiens GN=SH3PXD2B PE=1 SV=3	HUMAN	2	0.740053
1193	2.85	2.85	19.4	7.96	7.96	sp|P51151|RAB9A_HUMAN	Ras-related protein Rab-9A OS=Homo sapiens GN=RAB9A PE=1 SV=1	HUMAN	2	0.306194
1194	2.84	2.84	43.12	43.12	43.12	sp|P12074|CX6A1_HUMAN	Cytochrome c oxidase subunit 6A1, mitochondrial OS=Homo sapiens GN=COX6A1 PE=1 SV=4	HUMAN	2	0.803343	0.302385	4.18204	0.192093	3.35961
1195	2.81	2.81	16.84	8.418	8.418	sp|P49903|SPS1_HUMAN	Selenide, water dikinase 1 OS=Homo sapiens GN=SEPHS1 PE=1 SV=2	HUMAN	2	1.11226
1196	2.8	2.8	20.43	20.43	20.43	sp|Q9H299|SH3L3_HUMAN	SH3 domain-binding glutamic acid-rich-like protein 3 OS=Homo sapiens GN=SH3BGRL3 PE=1 SV=1	HUMAN	5	0.818833
1197	2.79	31	64.36	55.85	53.46	sp|Q562R1|ACTBL_HUMAN	Beta-actin-like protein 2 OS=Homo sapiens GN=ACTBL2 PE=1 SV=2	HUMAN	59	1.14431	0.35882	1.63378	0.700406	1.86956
1198	2.78	2.89	21.05	13.26	12	sp|P26368|U2AF2_HUMAN	Splicing factor U2AF 65 kDa subunit OS=Homo sapiens GN=U2AF2 PE=1 SV=4	HUMAN	6	1.53377
1199	2.78	2.79	38.02	25	19.79	sp|P63000|RAC1_HUMAN	Ras-related C3 botulinum toxin substrate 1 OS=Homo sapiens GN=RAC1 PE=1 SV=1	HUMAN	3	0.521018
1199	0	2	14.06	11.98	11.98	sp|P60763|RAC3_HUMAN	Ras-related C3 botulinum toxin substrate 3 OS=Homo sapiens GN=RAC3 PE=1 SV=1	HUMAN	1
1200	2.78	2.79	16.06	6.827	6.827	sp|P62753|RS6_HUMAN	40S ribosomal protein S6 OS=Homo sapiens GN=RPS6 PE=1 SV=1	HUMAN	3	1.12205	0.656151	11.4776	0.0977602	12.8785
1201	2.77	2.81	21.25	4.803	4.803	sp|P21980|TGM2_HUMAN	Protein-glutamine gamma-glutamyltransferase 2 OS=Homo sapiens GN=TGM2 PE=1 SV=2	HUMAN	2	1.23743	0.308888	4.16677	0.296975	5.15608
1202	2.75	2.82	13.86	5.027	4.212	sp|Q8IVL6|P3H3_HUMAN	Prolyl 3-hydroxylase 3 OS=Homo sapiens GN=LEPREL2 PE=1 SV=1	HUMAN	2	1.22297	0.584797	3.82626	0.319626	4.67941
1203	2.74	2.8	9.677	6.048	6.048	sp|P09496|CLCA_HUMAN	Clathrin light chain A OS=Homo sapiens GN=CLTA PE=1 SV=1	HUMAN	2	1.22462	0.355623	4.99869	0.244988	6.1215
1204	2.74	2.74	2.84	1.868	1.868	sp|O15067|PUR4_HUMAN	Phosphoribosylformylglycinamidine synthase OS=Homo sapiens GN=PFAS PE=1 SV=4	HUMAN	2	0.989457
1205	2.72	2.72	6.276	4.229	4.229	sp|P85037|FOXK1_HUMAN	Forkhead box protein K1 OS=Homo sapiens GN=FOXK1 PE=1 SV=1	HUMAN	2	1.13799
1206	2.72	2.72	22.22	22.22	22.22	sp|Q9P000|COMD9_HUMAN	COMM domain-containing protein 9 OS=Homo sapiens GN=COMMD9 PE=1 SV=2	HUMAN	2	0.836752	0.361278	4.23557	0.197554	3.54412
1207	2.7	2.75	10.81	6.588	4.223	sp|P32455|GBP1_HUMAN	Interferon-induced guanylate-binding protein 1 OS=Homo sapiens GN=GBP1 PE=1 SV=2	HUMAN	2	1.86496	0.0660566	2.06623	0.902593	3.85343
1207	0	2.07	5.922	2.707	2.707	sp|P32456|GBP2_HUMAN	Interferon-induced guanylate-binding protein 2 OS=Homo sapiens GN=GBP2 PE=1 SV=3	HUMAN	1
1208	2.7	2.75	6.633	3.878	3.878	sp|Q9P0K7|RAI14_HUMAN	Ankycorbin OS=Homo sapiens GN=RAI14 PE=1 SV=2	HUMAN	3	1.54563	0.456973	125.348	0.0123307	193.742
1209	2.69	2.75	7.038	3.016	1.828	sp|O00203|AP3B1_HUMAN	AP-3 complex subunit beta-1 OS=Homo sapiens GN=AP3B1 PE=1 SV=3	HUMAN	2	1.19796	0.411001	5.63371	0.212642	6.74896
1210	2.67	3.29	6.849	0.9752	0.3251	sp|Q8NCM8|DYHC2_HUMAN	Cytoplasmic dynein 2 heavy chain 1 OS=Homo sapiens GN=DYNC2H1 PE=1 SV=4	HUMAN	1	1.18372	0.624275	24.5168	0.0482821	29.021
1211	2.67	2.69	17.96	5.671	5.671	sp|Q9Y2X3|NOP58_HUMAN	Nucleolar protein 58 OS=Homo sapiens GN=NOP58 PE=1 SV=1	HUMAN	2	1.32269	0.278358	5.26419	0.251261	6.96287
1212	2.67	2.67	17.01	13.19	13.19	sp|Q53H82|LACB2_HUMAN	Beta-lactamase-like protein 2 OS=Homo sapiens GN=LACTB2 PE=1 SV=2	HUMAN	2	0.780174	0.319283	5.63711	0.1384	4.39793
1213	2.66	2.66	17.51	12.9	5.53	sp|P62993|GRB2_HUMAN	Growth factor receptor-bound protein 2 OS=Homo sapiens GN=GRB2 PE=1 SV=1	HUMAN	1	1.01741
1214	2.65	2.65	16.71	10.2	10.2	sp|Q3ZCQ8|TIM50_HUMAN	Mitochondrial import inner membrane translocase subunit TIM50 OS=Homo sapiens GN=TIMM50 PE=1 SV=2	HUMAN	2	1.26525
1215	2.64	2.68	11.47	2.509	2.509	sp|Q8IUD2|RB6I2_HUMAN	ELKS/Rab6-interacting/CAST family member 1 OS=Homo sapiens GN=ERC1 PE=1 SV=1	HUMAN	2	0.779356	0.541218	36.8422	0.0211539	28.7132
1216	2.63	2.67	9.235	6.205	5.339	sp|Q9Y653|GPR56_HUMAN	G-protein coupled receptor 56 OS=Homo sapiens GN=GPR56 PE=1 SV=2	HUMAN	2	0.385532
1217	2.63	2.63	20.98	14.15	14.15	sp|P62820|RAB1A_HUMAN	Ras-related protein Rab-1A OS=Homo sapiens GN=RAB1A PE=1 SV=3	HUMAN	2	0.927473
1218	2.6	2.6	5.685	3.936	3.936	sp|Q969X6|CIR1A_HUMAN	Cirhin OS=Homo sapiens GN=CIRH1A PE=1 SV=1	HUMAN	2	1.71753
1219	2.6	2.6	14.67	11.96	11.96	sp|P61224|RAP1B_HUMAN	Ras-related protein Rap-1b OS=Homo sapiens GN=RAP1B PE=1 SV=1	HUMAN	3	0.892091	0.772862	49.0297	0.0181949	43.7389
1219	0	2.6	14.67	11.96	11.96	sp|A6NIZ1|RP1BL_HUMAN	Ras-related protein Rap-1b-like protein OS=Homo sapiens PE=2 SV=1	HUMAN	3
1220	2.59	2.59	10.16	8.824	8.824	sp|Q9HCN4|GPN1_HUMAN	GPN-loop GTPase 1 OS=Homo sapiens GN=GPN1 PE=1 SV=1	HUMAN	3	0.974301
1221	2.59	2.59	5.989	4.9	4.9	sp|Q04206|TF65_HUMAN	Transcription factor p65 OS=Homo sapiens GN=RELA PE=1 SV=2	HUMAN	2	1.22014	0.298557	3.5998	0.338945	4.39225
1222	2.58	2.58	35.69	12.86	10.61	sp|Q9BYD3|RM04_HUMAN	39S ribosomal protein L4, mitochondrial OS=Homo sapiens GN=MRPL4 PE=1 SV=1	HUMAN	2	1.19808
1223	2.57	2.61	8.906	5	5	sp|O15484|CAN5_HUMAN	Calpain-5 OS=Homo sapiens GN=CAPN5 PE=1 SV=2	HUMAN	2	0.549364	0.104138	3.51206	0.156422	1.9294
1224	2.56	2.56	12.82	9.295	9.295	sp|Q53GQ0|DHB12_HUMAN	Estradiol 17-beta-dehydrogenase 12 OS=Homo sapiens GN=HSD17B12 PE=1 SV=2	HUMAN	2	0.326324	0.414642	51357.2	6.354e-06	16759.1
1225	2.56	2.56	7.919	2.64	2.64	sp|Q14166|TTL12_HUMAN	Tubulin--tyrosine ligase-like protein 12 OS=Homo sapiens GN=TTLL12 PE=1 SV=2	HUMAN	2	0.646342
1226	2.55	2.55	14.21	4.235	4.235	sp|P13798|ACPH_HUMAN	Acylamino-acid-releasing enzyme OS=Homo sapiens GN=APEH PE=1 SV=4	HUMAN	2	0.5532
1227	2.55	2.55	23.31	19.55	19.55	sp|P62847|RS24_HUMAN	40S ribosomal protein S24 OS=Homo sapiens GN=RPS24 PE=1 SV=1	HUMAN	3	2.05046
1228	2.53	2.57	10.88	5.215	3.628	sp|Q9H993|CF211_HUMAN	UPF0364 protein C6orf211 OS=Homo sapiens GN=C6orf211 PE=1 SV=1	HUMAN	2	1.36767	0.195952	3.5422	0.386109	4.84457
1229	2.53	2.53	39.61	20.39	20.39	sp|P25788|PSA3_HUMAN	Proteasome subunit alpha type-3 OS=Homo sapiens GN=PSMA3 PE=1 SV=2	HUMAN	4	0.821423
1230	2.52	2.52	26.17	7.944	5.14	sp|P27635|RL10_HUMAN	60S ribosomal protein L10 OS=Homo sapiens GN=RPL10 PE=1 SV=4	HUMAN	1	1.67777	0.0337074	1.57221	1.06714	2.63781
1230	0	2.52	23.36	7.944	5.14	sp|Q96L21|RL10L_HUMAN	60S ribosomal protein L10-like OS=Homo sapiens GN=RPL10L PE=1 SV=3	HUMAN	1
1231	2.51	2.51	27.35	7.977	5.698	sp|Q8NE86|MCU_HUMAN	Calcium uniporter protein, mitochondrial OS=Homo sapiens GN=MCU PE=1 SV=1	HUMAN	3	2.51415	0.364517	1902.82	0.00132127	4783.98
1232	2.5	2.5	32	21.33	21.33	sp|P09669|COX6C_HUMAN	Cytochrome c oxidase subunit 6C OS=Homo sapiens GN=COX6C PE=1 SV=2	HUMAN	2	1.3944
1233	2.49	2.49	20.71	5.892	5.892	sp|O00567|NOP56_HUMAN	Nucleolar protein 56 OS=Homo sapiens GN=NOP56 PE=1 SV=4	HUMAN	2	1.50878
1234	2.48	2.49	17.6	10.61	10.61	sp|Q9UBS4|DJB11_HUMAN	DnaJ homolog subfamily B member 11 OS=Homo sapiens GN=DNAJB11 PE=1 SV=1	HUMAN	3	1.25186
1235	2.47	2.58	34	17	7.5	sp|P61026|RAB10_HUMAN	Ras-related protein Rab-10 OS=Homo sapiens GN=RAB10 PE=1 SV=1	HUMAN	2	3.12768	0.416939	68002.9	4.59933e-05	212691
1236	2.46	12.38	45.56	26.61	26.61	sp|P67936|TPM4_HUMAN	Tropomyosin alpha-4 chain OS=Homo sapiens GN=TPM4 PE=1 SV=3	HUMAN	8	0.901904
1237	2.45	2.84	9.736	3.66	3.367	sp|Q8IY17|PLPL6_HUMAN	Neuropathy target esterase OS=Homo sapiens GN=PNPLA6 PE=1 SV=2	HUMAN	2	0.375427
1238	2.42	2.45	24.6	6.15	6.15	sp|P04181|OAT_HUMAN	Ornithine aminotransferase, mitochondrial OS=Homo sapiens GN=OAT PE=1 SV=1	HUMAN	3	0.567972
1239	2.42	2.44	20.07	12.04	9.489	sp|P47985|UCRI_HUMAN	Cytochrome b-c1 complex subunit Rieske, mitochondrial OS=Homo sapiens GN=UQCRFS1 PE=1 SV=2	HUMAN	1	0.927385	0.770603	12.7075	0.0729793	11.7848
1239	0	2.44	22.61	11.66	9.187	sp|P0C7P4|UCRIL_HUMAN	Putative cytochrome b-c1 complex subunit Rieske-like protein 1 OS=Homo sapiens GN=UQCRFS1P1 PE=5 SV=1	HUMAN	1
1240	2.42	2.42	20.89	16.1	13.01	sp|Q14165|MLEC_HUMAN	Malectin OS=Homo sapiens GN=MLEC PE=1 SV=1	HUMAN	2	0.935164
1241	2.41	2.41	16.54	8.02	8.02	sp|O43813|LANC1_HUMAN	LanC-like protein 1 OS=Homo sapiens GN=LANCL1 PE=1 SV=1	HUMAN	2
1242	2.4	2.44	30.7	11.16	5.581	sp|P50914|RL14_HUMAN	60S ribosomal protein L14 OS=Homo sapiens GN=RPL14 PE=1 SV=4	HUMAN	2	1.12284	0.475055	3.90033	0.287884	4.37944
1243	2.4	2.41	10.47	6.219	5.401	sp|P09960|LKHA4_HUMAN	Leukotriene A-4 hydrolase OS=Homo sapiens GN=LTA4H PE=1 SV=2	HUMAN	3	1.02179
1244	2.4	2.4	14.93	13.43	6.567	sp|Q16698|DECR_HUMAN	2,4-dienoyl-CoA reductase, mitochondrial OS=Homo sapiens GN=DECR1 PE=1 SV=1	HUMAN	2	1.03159	0.848145	5.07825	0.203138	5.23866
1245	2.38	2.94	15.82	12.24	8.673	sp|P84098|RL19_HUMAN	60S ribosomal protein L19 OS=Homo sapiens GN=RPL19 PE=1 SV=1	HUMAN	2	1.80175
1246	2.37	4.58	25.53	5.545	3.633	sp|Q9UDT6|CLIP2_HUMAN	CAP-Gly domain-containing linker protein 2 OS=Homo sapiens GN=CLIP2 PE=1 SV=1	HUMAN	3	0.574462	0.133476	4.47598	0.128343	2.57128
1247	2.36	2.36	20.99	11.05	7.735	sp|P40616|ARL1_HUMAN	ADP-ribosylation factor-like protein 1 OS=Homo sapiens GN=ARL1 PE=1 SV=1	HUMAN	1	1.57569	0.272884	3.69226	0.426755	5.81787
1248	2.34	2.34	15.72	5.841	4.451	sp|P33993|MCM7_HUMAN	DNA replication licensing factor MCM7 OS=Homo sapiens GN=MCM7 PE=1 SV=4	HUMAN	3	1.31253
1249	2.32	2.32	26.88	16.88	16.88	sp|Q15185|TEBP_HUMAN	Prostaglandin E synthase 3 OS=Homo sapiens GN=PTGES3 PE=1 SV=1	HUMAN	3	1.3617
1250	2.31	2.34	14.85	3.495	1.845	sp|O14974|MYPT1_HUMAN	Protein phosphatase 1 regulatory subunit 12A OS=Homo sapiens GN=PPP1R12A PE=1 SV=1	HUMAN	2	1.03527
1251	2.31	2.33	9.053	3.704	2.263	sp|Q9UNF0|PACN2_HUMAN	Protein kinase C and casein kinase substrate in neurons protein 2 OS=Homo sapiens GN=PACSIN2 PE=1 SV=2	HUMAN	1	1.19774
1252	2.29	2.66	8.343	4.648	2.265	sp|Q9H269|VPS16_HUMAN	Vacuolar protein sorting-associated protein 16 homolog OS=Homo sapiens GN=VPS16 PE=1 SV=2	HUMAN	1	0.760862
1253	2.29	2.33	18.33	3.641	2.791	sp|Q8TD16|BICD2_HUMAN	Protein bicaudal D homolog 2 OS=Homo sapiens GN=BICD2 PE=1 SV=1	HUMAN	1	0.828541
1254	2.29	2.29	20.63	3.725	3.725	sp|Q9H1E5|TMX4_HUMAN	Thioredoxin-related transmembrane protein 4 OS=Homo sapiens GN=TMX4 PE=1 SV=1	HUMAN	2	0.629845
1255	2.29	2.29	8.108	8.108	6.634	sp|Q96EP5|DAZP1_HUMAN	DAZ-associated protein 1 OS=Homo sapiens GN=DAZAP1 PE=1 SV=1	HUMAN	1	1.53649	0.340073	25.2349	0.0608875	38.7731
1256	2.28	2.32	11.72	1.151	1.151	sp|Q13085|ACACA_HUMAN	Acetyl-CoA carboxylase 1 OS=Homo sapiens GN=ACACA PE=1 SV=2	HUMAN	2	1.07777	0.769535	12.3397	0.0873419	13.2993
1257	2.27	2.43	8.823	0.9827	0.5023	sp|Q9NZJ4|SACS_HUMAN	Sacsin OS=Homo sapiens GN=SACS PE=1 SV=2	HUMAN	2	0.600003
1258	2.26	2.27	37.12	37.12	13.64	sp|O15540|FABP7_HUMAN	Fatty acid-binding protein, brain OS=Homo sapiens GN=FABP7 PE=1 SV=3	HUMAN	1	0.880339	0.419907	3.51037	0.250782	3.09032
1259	2.25	2.49	7.107	2.584	2.154	sp|Q9H2M9|RBGPR_HUMAN	Rab3 GTPase-activating protein non-catalytic subunit OS=Homo sapiens GN=RAB3GAP2 PE=1 SV=1	HUMAN	2	1.32808
1260	2.25	2.3	23.74	17.17	17.17	sp|Q9H3Z4|DNJC5_HUMAN	DnaJ homolog subfamily C member 5 OS=Homo sapiens GN=DNAJC5 PE=1 SV=1	HUMAN	3	0.715501
1261	2.25	2.27	9.789	4.316	2.947	sp|Q9H0D6|XRN2_HUMAN	5'-3' exoribonuclease 2 OS=Homo sapiens GN=XRN2 PE=1 SV=1	HUMAN	1	1.15904	0.37583	3.51335	0.329896	4.07211
1262	2.25	2.27	40.21	35.05	28.87	sp|P60903|S10AA_HUMAN	Protein S100-A10 OS=Homo sapiens GN=S100A10 PE=1 SV=2	HUMAN	4	10.4876
1263	2.24	2.24	13.21	5.873	5.873	sp|Q6UVY6|MOXD1_HUMAN	DBH-like monooxygenase protein 1 OS=Homo sapiens GN=MOXD1 PE=2 SV=1	HUMAN	2	0.396801
1264	2.24	2.24	6.69	4.974	2.23	sp|P29353|SHC1_HUMAN	SHC-transforming protein 1 OS=Homo sapiens GN=SHC1 PE=1 SV=4	HUMAN	1	1.91682	0.311187	81.2165	0.0236014	155.678
1265	2.24	2.24	14.29	6.633	4.082	sp|O15382|BCAT2_HUMAN	Branched-chain-amino-acid aminotransferase, mitochondrial OS=Homo sapiens GN=BCAT2 PE=1 SV=2	HUMAN	1	0.863102	0.380029	3.5658	0.24205	3.07765
1266	2.24	2.24	30.25	23.53	15.97	sp|Q16864|VATF_HUMAN	V-type proton ATPase subunit F OS=Homo sapiens GN=ATP6V1F PE=1 SV=2	HUMAN	1	0.677484	0.413318	42.7357	0.0158529	28.9528
1267	2.23	3.74	29.61	17.76	13.82	sp|P62269|RS18_HUMAN	40S ribosomal protein S18 OS=Homo sapiens GN=RPS18 PE=1 SV=3	HUMAN	3	1.77085	0.10917	3.51657	0.503572	6.22731
1268	2.23	2.28	16.69	5.342	3.506	sp|Q9Y6M1|IF2B2_HUMAN	Insulin-like growth factor 2 mRNA-binding protein 2 OS=Homo sapiens GN=IGF2BP2 PE=1 SV=2	HUMAN	2	1.14573
1269	2.23	2.23	9.653	8.108	5.019	sp|Q96GG9|DCNL1_HUMAN	DCN1-like protein 1 OS=Homo sapiens GN=DCUN1D1 PE=1 SV=1	HUMAN	1	0.908129	0.836391	105.548	0.00860393	95.8513
1270	2.23	2.23	16.94	13.71	4.032	sp|Q07955|SRSF1_HUMAN	Serine/arginine-rich splicing factor 1 OS=Homo sapiens GN=SRSF1 PE=1 SV=2	HUMAN	1	0.963318	0.787252	3.92605	0.245366	3.78203
1271	2.22	2.23	12.72	3.043	2.174	sp|Q9NYF8|BCLF1_HUMAN	Bcl-2-associated transcription factor 1 OS=Homo sapiens GN=BCLAF1 PE=1 SV=2	HUMAN	2	1.27158	0.55414	4.33879	0.293072	5.5171
1272	2.22	2.22	8.055	5.328	4.585	sp|P22059|OSBP1_HUMAN	Oxysterol-binding protein 1 OS=Homo sapiens GN=OSBP PE=1 SV=1	HUMAN	2	1.00972
1273	2.21	2.5	6.065	2.235	1.836	sp|Q7L576|CYFP1_HUMAN	Cytoplasmic FMR1-interacting protein 1 OS=Homo sapiens GN=CYFIP1 PE=1 SV=1	HUMAN	2	0.643429
1273	0	2.5	4.695	2.191	1.8	sp|Q96F07|CYFP2_HUMAN	Cytoplasmic FMR1-interacting protein 2 OS=Homo sapiens GN=CYFIP2 PE=1 SV=2	HUMAN	2
1274	2.21	2.24	20.62	6.215	6.215	sp|Q96EM0|T3HPD_HUMAN	Trans-L-3-hydroxyproline dehydratase OS=Homo sapiens GN=L3HYPDH PE=1 SV=2	HUMAN	2	1.10278
1275	2.21	2.21	34.57	26.54	20.37	sp|O60493|SNX3_HUMAN	Sorting nexin-3 OS=Homo sapiens GN=SNX3 PE=1 SV=3	HUMAN	1	1.06315	0.911276	256.357	0.00414714	272.546
1276	2.21	2.21	8.06	5.793	5.793	sp|Q9UBV2|SE1L1_HUMAN	Protein sel-1 homolog 1 OS=Homo sapiens GN=SEL1L PE=1 SV=3	HUMAN	2	1.0932
1277	2.2	2.2	14.56	11.6	5.274	sp|P48637|GSHB_HUMAN	Glutathione synthetase OS=Homo sapiens GN=GSS PE=1 SV=1	HUMAN	2	0.554218
1278	2.2	2.2	7.229	5.422	5.422	sp|O60551|NMT2_HUMAN	Glycylpeptide N-tetradecanoyltransferase 2 OS=Homo sapiens GN=NMT2 PE=1 SV=1	HUMAN	2
1279	2.18	2.25	22.72	8.587	3.041	sp|Q13131|AAPK1_HUMAN	5'-AMP-activated protein kinase catalytic subunit alpha-1 OS=Homo sapiens GN=PRKAA1 PE=1 SV=4	HUMAN	1	1.04002
1280	2.17	2.21	13.03	3.507	2.004	sp|P78347|GTF2I_HUMAN	General transcription factor II-I OS=Homo sapiens GN=GTF2I PE=1 SV=2	HUMAN	1	1.00343
1281	2.17	2.2	14.45	9.44	3.245	sp|O94905|ERLN2_HUMAN	Erlin-2 OS=Homo sapiens GN=ERLIN2 PE=1 SV=1	HUMAN	1	0.786923
1282	2.16	2.2	5.088	2.7	2.077	sp|Q6VY07|PACS1_HUMAN	Phosphofurin acidic cluster sorting protein 1 OS=Homo sapiens GN=PACS1 PE=1 SV=2	HUMAN	2	0.489088
1283	2.16	2.19	6.995	2.137	1.36	sp|Q9NZN5|ARHGC_HUMAN	Rho guanine nucleotide exchange factor 12 OS=Homo sapiens GN=ARHGEF12 PE=1 SV=1	HUMAN	1	1.0568
1284	2.16	2.17	9.87	8.571	8.571	sp|P35613|BASI_HUMAN	Basigin OS=Homo sapiens GN=BSG PE=1 SV=2	HUMAN	3	0.689193
1285	2.15	2.19	22.46	9.503	9.503	sp|Q9Y230|RUVB2_HUMAN	RuvB-like 2 OS=Homo sapiens GN=RUVBL2 PE=1 SV=3	HUMAN	3	0.890954
1286	2.15	2.15	9.599	2.967	1.309	sp|Q9H6R4|NOL6_HUMAN	Nucleolar protein 6 OS=Homo sapiens GN=NOL6 PE=1 SV=2	HUMAN	1	0.854428	0.37087	3.73213	0.228939	3.18883
1287	2.15	2.15	12.37	4.878	3.833	sp|P21589|5NTD_HUMAN	5'-nucleotidase OS=Homo sapiens GN=NT5E PE=1 SV=1	HUMAN	1	2.16022	0.335291	13.9292	0.155086	30.09
1288	2.15	2.15	21.85	8.551	3.325	sp|Q5SQI0|ATAT_HUMAN	Alpha-tubulin N-acetyltransferase OS=Homo sapiens GN=ATAT1 PE=1 SV=1	HUMAN	2	0.62355
1289	2.14	2.14	16.86	5.714	2.571	sp|Q9BW91|NUDT9_HUMAN	ADP-ribose pyrophosphatase, mitochondrial OS=Homo sapiens GN=NUDT9 PE=1 SV=1	HUMAN	1	0.792572	0.25806	3.55214	0.223125	2.81533
1290	2.13	4.31	34.3	22.69	15.3	sp|P27361|MK03_HUMAN	Mitogen-activated protein kinase 3 OS=Homo sapiens GN=MAPK3 PE=1 SV=4	HUMAN	4	0.792551
1291	2.13	2.18	21.12	16.15	8.075	sp|O75947|ATP5H_HUMAN	ATP synthase subunit d, mitochondrial OS=Homo sapiens GN=ATP5H PE=1 SV=3	HUMAN	1	1.16626
1292	2.13	2.13	13.89	4.388	2.011	sp|P22307|NLTP_HUMAN	Non-specific lipid-transfer protein OS=Homo sapiens GN=SCP2 PE=1 SV=2	HUMAN	1	0.556196
1293	2.13	2.13	11.6	11.6	9.641	sp|Q93052|LPP_HUMAN	Lipoma-preferred partner OS=Homo sapiens GN=LPP PE=1 SV=1	HUMAN	2	2.01058
1294	2.13	2.13	9.251	4.626	3.304	sp|Q6YP21|KAT3_HUMAN	Kynurenine--oxoglutarate transaminase 3 OS=Homo sapiens GN=CCBL2 PE=1 SV=1	HUMAN	1	1.1258	0.791528	84.1069	0.0133853	94.6874
1295	2.13	2.13	14.2	14.2	9.467	sp|Q99643|C560_HUMAN	Succinate dehydrogenase cytochrome b560 subunit, mitochondrial OS=Homo sapiens GN=SDHC PE=1 SV=1	HUMAN	1	1.2112	0.350623	4.46023	0.271555	5.40222
1296	2.12	3.76	11.88	11.88	9.241	sp|P11802|CDK4_HUMAN	Cyclin-dependent kinase 4 OS=Homo sapiens GN=CDK4 PE=1 SV=2	HUMAN	3	1.31487
1297	2.12	2.21	9.16	3.986	2.884	sp|Q92896|GSLG1_HUMAN	Golgi apparatus protein 1 OS=Homo sapiens GN=GLG1 PE=1 SV=2	HUMAN	3	1.57022
1298	2.12	2.13	15.08	4	1.333	sp|Q6ZMZ3|SYNE3_HUMAN	Nesprin-3 OS=Homo sapiens GN=SYNE3 PE=1 SV=2	HUMAN	1	1.94635
1299	2.12	2.12	13.12	2.468	1.558	sp|P98082|DAB2_HUMAN	Disabled homolog 2 OS=Homo sapiens GN=DAB2 PE=1 SV=3	HUMAN	1	1.9931
1300	2.12	2.12	9.141	7.756	5.817	sp|P08397|HEM3_HUMAN	Porphobilinogen deaminase OS=Homo sapiens GN=HMBS PE=1 SV=2	HUMAN	1
1301	2.11	2.36	5.23	3.975	2.72	sp|O43670|ZN207_HUMAN	Zinc finger protein 207 OS=Homo sapiens GN=ZNF207 PE=1 SV=1	HUMAN	1	0.892705
1302	2.11	2.14	24.01	6.631	2.151	sp|Q9NUQ6|SPS2L_HUMAN	SPATS2-like protein OS=Homo sapiens GN=SPATS2L PE=1 SV=2	HUMAN	1	2.50887
1303	2.11	2.13	8.901	4.974	3.665	sp|P17302|CXA1_HUMAN	Gap junction alpha-1 protein OS=Homo sapiens GN=GJA1 PE=1 SV=2	HUMAN	1
1304	2.11	2.12	7.932	6.799	5.382	sp|O00139|KIF2A_HUMAN	Kinesin-like protein KIF2A OS=Homo sapiens GN=KIF2A PE=1 SV=3	HUMAN	1	0.720337
1305	2.11	2.11	8.485	3.545	2.47	sp|Q8TCY9|URGCP_HUMAN	Up-regulator of cell proliferation OS=Homo sapiens GN=URGCP PE=1 SV=2	HUMAN	1	1.2254
1306	2.1	2.16	11.79	1.789	1.789	sp|Q9BXW6|OSBL1_HUMAN	Oxysterol-binding protein-related protein 1 OS=Homo sapiens GN=OSBPL1A PE=1 SV=2	HUMAN	1	1.05517
1307	2.1	2.13	8.917	4.246	4.246	sp|P48723|HSP13_HUMAN	Heat shock 70 kDa protein 13 OS=Homo sapiens GN=HSPA13 PE=1 SV=1	HUMAN	2	1.06042	0.880177	50.0729	0.0211775	53.0984
1308	2.1	2.1	21.9	11.76	6.536	sp|Q9UKM9|RALY_HUMAN	RNA-binding protein Raly OS=Homo sapiens GN=RALY PE=1 SV=1	HUMAN	2	1.20852
1309	2.1	2.1	7.393	7.393	7.393	sp|Q969M3|YIPF5_HUMAN	Protein YIPF5 OS=Homo sapiens GN=YIPF5 PE=1 SV=1	HUMAN	2	2.04199
1310	2.09	2.12	14.36	5.235	5.235	sp|Q13617|CUL2_HUMAN	Cullin-2 OS=Homo sapiens GN=CUL2 PE=1 SV=2	HUMAN	2	0.832568
1311	2.09	2.12	17.06	7.775	7.775	sp|Q9P2R7|SUCB1_HUMAN	Succinyl-CoA ligase [ADP-forming] subunit beta, mitochondrial OS=Homo sapiens GN=SUCLA2 PE=1 SV=3	HUMAN	2	0.605951
1312	2.09	2.12	10.4	6.752	6.752	sp|O43776|SYNC_HUMAN	Asparagine--tRNA ligase, cytoplasmic OS=Homo sapiens GN=NARS PE=1 SV=1	HUMAN	3	0.809494
1313	2.09	2.11	8.522	3.478	2.696	sp|Q8IX12|CCAR1_HUMAN	Cell division cycle and apoptosis regulator protein 1 OS=Homo sapiens GN=CCAR1 PE=1 SV=2	HUMAN	2	1.13607
1314	2.09	2.09	23.8	7.212	5.529	sp|Q14CZ8|HECAM_HUMAN	Hepatocyte cell adhesion molecule OS=Homo sapiens GN=HEPACAM PE=1 SV=1	HUMAN	1	0.390657
1315	2.09	2.09	20.5	18.01	18.01	sp|P04216|THY1_HUMAN	Thy-1 membrane glycoprotein OS=Homo sapiens GN=THY1 PE=1 SV=2	HUMAN	3	1.25307
1316	2.08	2.38	9.833	1.799	1.241	sp|P49792|RBP2_HUMAN	E3 SUMO-protein ligase RanBP2 OS=Homo sapiens GN=RANBP2 PE=1 SV=2	HUMAN	3	1.38988	0.34848	3.21038	0.432934	4.46204
1317	2.08	2.11	10.61	2.941	1.407	sp|Q9UID3|VPS51_HUMAN	Vacuolar protein sorting-associated protein 51 homolog OS=Homo sapiens GN=VPS51 PE=1 SV=2	HUMAN	1	0.754569
1318	2.08	2.08	17.23	4.096	3.107	sp|P49959|MRE11_HUMAN	Double-strand break repair protein MRE11A OS=Homo sapiens GN=MRE11A PE=1 SV=3	HUMAN	1	0.809641
1319	2.08	2.08	15.64	9.509	4.601	sp|Q9NQG5|RPR1B_HUMAN	Regulation of nuclear pre-mRNA domain-containing protein 1B OS=Homo sapiens GN=RPRD1B PE=1 SV=1	HUMAN	1	0.654917	0.146878	3.53682	0.185171	2.31632
1320	2.08	2.08	8.993	5.396	5.396	sp|Q9BT09|CNPY3_HUMAN	Protein canopy homolog 3 OS=Homo sapiens GN=CNPY3 PE=1 SV=1	HUMAN	2	1.1675
1321	2.08	2.08	19.69	19.69	12.6	sp|P61970|NTF2_HUMAN	Nuclear transport factor 2 OS=Homo sapiens GN=NUTF2 PE=1 SV=1	HUMAN	2	0.387717
1322	2.07	6.25	34.45	24.4	13.88	sp|P26583|HMGB2_HUMAN	High mobility group protein B2 OS=Homo sapiens GN=HMGB2 PE=1 SV=2	HUMAN	3	1.03906	0.765415	3.5287	0.294461	3.66653
1323	2.07	2.07	8.951	2.472	0.7673	sp|Q2M389|WASH7_HUMAN	WASH complex subunit 7 OS=Homo sapiens GN=KIAA1033 PE=1 SV=2	HUMAN	1	1.32944	0.312843	2.49936	0.53191	3.32274
1324	2.07	2.07	25.28	5.398	5.398	sp|Q96JY6|PDLI2_HUMAN	PDZ and LIM domain protein 2 OS=Homo sapiens GN=PDLIM2 PE=1 SV=1	HUMAN	2	1.1235
1325	2.07	2.07	23.73	7.022	7.022	sp|P17174|AATC_HUMAN	Aspartate aminotransferase, cytoplasmic OS=Homo sapiens GN=GOT1 PE=1 SV=3	HUMAN	3	0.772574	0.615597	115.945	0.00666331	89.5758
1326	2.07	2.07	11.72	2.993	2.993	sp|Q96I25|SPF45_HUMAN	Splicing factor 45 OS=Homo sapiens GN=RBM17 PE=1 SV=1	HUMAN	1	1.25715
1327	2.06	2.65	6.342	0.8527	0.6928	sp|Q709C8|VP13C_HUMAN	Vacuolar protein sorting-associated protein 13C OS=Homo sapiens GN=VPS13C PE=1 SV=1	HUMAN	1	0.804307	0.80594	6597.39	0.000121913	5306.33
1328	2.06	2.5	16.07	12.95	10.27	sp|Q9Y235|ABEC2_HUMAN	Probable C->U-editing enzyme APOBEC-2 OS=Homo sapiens GN=APOBEC2 PE=1 SV=1	HUMAN	1	8.3181	0.0566562	11.0432	0.753231	91.8587
1329	2.06	2.1	5.766	3.063	2.162	sp|Q96K49|TM87B_HUMAN	Transmembrane protein 87B OS=Homo sapiens GN=TMEM87B PE=1 SV=1	HUMAN	1
1330	2.06	2.09	17.3	12.8	10.03	sp|P46926|GNPI1_HUMAN	Glucosamine-6-phosphate isomerase 1 OS=Homo sapiens GN=GNPDA1 PE=1 SV=1	HUMAN	1	0.70705	0.538253	143.807	0.00491667	101.678
1331	2.06	2.08	28.53	5	2.941	sp|Q96IZ0|PAWR_HUMAN	PRKC apoptosis WT1 regulator protein OS=Homo sapiens GN=PAWR PE=1 SV=1	HUMAN	1	1.0771
1332	2.06	2.07	5.817	5.817	2.216	sp|Q9NV96|CC50A_HUMAN	Cell cycle control protein 50A OS=Homo sapiens GN=TMEM30A PE=1 SV=1	HUMAN	1	1.52678	0.30798	16.8608	0.0905521	25.7427
1333	2.06	2.06	4.769	0.666	0.2578	sp|P98164|LRP2_HUMAN	Low-density lipoprotein receptor-related protein 2 OS=Homo sapiens GN=LRP2 PE=1 SV=3	HUMAN	1	0.920129	0.917678	3406.9	0.000270078	3134.79
1334	2.06	2.06	11.16	1.637	1.637	sp|P17252|KPCA_HUMAN	Protein kinase C alpha type OS=Homo sapiens GN=PRKCA PE=1 SV=4	HUMAN	1	1.23645	0.904735	58635992	2.10869e-08	7.25005e+07
1335	2.06	2.06	33.71	14.86	8.571	sp|P62330|ARF6_HUMAN	ADP-ribosylation factor 6 OS=Homo sapiens GN=ARF6 PE=1 SV=2	HUMAN	1	0.917584
1336	2.06	2.06	8.237	4.283	2.801	sp|P52306|GDS1_HUMAN	Rap1 GTPase-GDP dissociation stimulator 1 OS=Homo sapiens GN=RAP1GDS1 PE=1 SV=3	HUMAN	2	0.776249
1337	2.05	2.18	18.02	1.501	0.5362	sp|Q14185|DOCK1_HUMAN	Dedicator of cytokinesis protein 1 OS=Homo sapiens GN=DOCK1 PE=1 SV=2	HUMAN	1
1338	2.05	2.12	11.12	1.6	1.04	sp|Q66K14|TBC9B_HUMAN	TBC1 domain family member 9B OS=Homo sapiens GN=TBC1D9B PE=1 SV=3	HUMAN	1	0.66548
1339	2.05	2.1	9.189	1.244	0.9631	sp|P46100|ATRX_HUMAN	Transcriptional regulator ATRX OS=Homo sapiens GN=ATRX PE=1 SV=5	HUMAN	1	0.99516
1340	2.05	2.1	20.14	4.286	3.286	sp|O15254|ACOX3_HUMAN	Peroxisomal acyl-coenzyme A oxidase 3 OS=Homo sapiens GN=ACOX3 PE=1 SV=2	HUMAN	1	0.928062	0.711968	7.03965	0.131834	6.53323
1341	2.05	2.1	8.978	3.315	2.486	sp|Q6SZW1|SARM1_HUMAN	Sterile alpha and TIR motif-containing protein 1 OS=Homo sapiens GN=SARM1 PE=1 SV=1	HUMAN	1	0.529576
1342	2.05	2.1	7.474	2.663	1.031	sp|Q92574|TSC1_HUMAN	Hamartin OS=Homo sapiens GN=TSC1 PE=1 SV=2	HUMAN	1	1.10952
1343	2.05	2.07	16.76	4.595	4.595	sp|Q08752|PPID_HUMAN	Peptidyl-prolyl cis-trans isomerase D OS=Homo sapiens GN=PPID PE=1 SV=3	HUMAN	2	1.14967
1344	2.05	2.07	14.49	10.87	10.87	sp|Q9Y3E0|GOT1B_HUMAN	Vesicle transport protein GOT1B OS=Homo sapiens GN=GOLT1B PE=1 SV=1	HUMAN	2	0.58972
1345	2.05	2.06	9.984	3.588	2.652	sp|O60476|MA1A2_HUMAN	Mannosyl-oligosaccharide 1,2-alpha-mannosidase IB OS=Homo sapiens GN=MAN1A2 PE=2 SV=1	HUMAN	1	2.32547
1346	2.05	2.05	9.508	4.59	4.59	sp|Q14232|EI2BA_HUMAN	Translation initiation factor eIF-2B subunit alpha OS=Homo sapiens GN=EIF2B1 PE=1 SV=1	HUMAN	1	0.847605
1347	2.05	2.05	25	25	25	sp|Q9UBI6|GBG12_HUMAN	Guanine nucleotide-binding protein G(I)/G(S)/G(O) subunit gamma-12 OS=Homo sapiens GN=GNG12 PE=1 SV=3	HUMAN	2	0.377981
1348	2.05	2.05	9.39	9.39	6.573	sp|P48047|ATPO_HUMAN	ATP synthase subunit O, mitochondrial OS=Homo sapiens GN=ATP5O PE=1 SV=1	HUMAN	2	0.676926
1349	2.04	2.84	60.92	41.38	22.99	sp|P07108|ACBP_HUMAN	Acyl-CoA-binding protein OS=Homo sapiens GN=DBI PE=1 SV=2	HUMAN	1	0.345425
1350	2.04	2.23	16.6	2.064	1.595	sp|Q14139|UBE4A_HUMAN	Ubiquitin conjugation factor E4 A OS=Homo sapiens GN=UBE4A PE=1 SV=2	HUMAN	1	0.884703
1351	2.04	2.1	23.94	3.723	3.723	sp|P35237|SPB6_HUMAN	Serpin B6 OS=Homo sapiens GN=SERPINB6 PE=1 SV=3	HUMAN	2	0.896204	0.803045	77.9599	0.0114957	69.8679
1352	2.04	2.09	11.3	2.232	2.232	sp|Q9UH99|SUN2_HUMAN	SUN domain-containing protein 2 OS=Homo sapiens GN=SUN2 PE=1 SV=3	HUMAN	1	0.858811
1353	2.04	2.07	14.91	1.107	1.107	sp|P30876|RPB2_HUMAN	DNA-directed RNA polymerase II subunit RPB2 OS=Homo sapiens GN=POLR2B PE=1 SV=1	HUMAN	1	1.24976
1354	2.04	2.07	33.14	12.13	5.621	sp|O95433|AHSA1_HUMAN	Activator of 90 kDa heat shock protein ATPase homolog 1 OS=Homo sapiens GN=AHSA1 PE=1 SV=1	HUMAN	1	1.40042
1355	2.04	2.06	13.67	2.569	2.569	sp|Q9P253|VPS18_HUMAN	Vacuolar protein sorting-associated protein 18 homolog OS=Homo sapiens GN=VPS18 PE=1 SV=2	HUMAN	2	0.826842
1356	2.04	2.06	7.399	1.297	1.297	sp|O14976|GAK_HUMAN	Cyclin-G-associated kinase OS=Homo sapiens GN=GAK PE=1 SV=2	HUMAN	1	0.496214
1357	2.04	2.05	16.13	0.9448	0.9448	sp|Q9UQ35|SRRM2_HUMAN	Serine/arginine repetitive matrix protein 2 OS=Homo sapiens GN=SRRM2 PE=1 SV=2	HUMAN	2	1.90436
1358	2.04	2.05	6.6	1.23	1.23	sp|Q9NV70|EXOC1_HUMAN	Exocyst complex component 1 OS=Homo sapiens GN=EXOC1 PE=1 SV=4	HUMAN	1	1.10728
1359	2.04	2.05	17.01	12.89	8.247	sp|Q9BY32|ITPA_HUMAN	Inosine triphosphate pyrophosphatase OS=Homo sapiens GN=ITPA PE=1 SV=2	HUMAN	1	0.687302
1360	2.04	2.05	19.67	8.743	8.743	sp|P52788|SPSY_HUMAN	Spermine synthase OS=Homo sapiens GN=SMS PE=1 SV=2	HUMAN	3	0.597012
1361	2.04	2.04	19.24	6.186	2.577	sp|P50281|MMP14_HUMAN	Matrix metalloproteinase-14 OS=Homo sapiens GN=MMP14 PE=1 SV=3	HUMAN	1	2.07462	0.136055	7.48144	0.277302	15.5212
1362	2.04	2.04	59.05	32.38	32.38	sp|Q96B45|CJ032_HUMAN	UPF0693 protein C10orf32 OS=Homo sapiens GN=C10orf32 PE=1 SV=1	HUMAN	3	0.853476	0.369393	3.742	0.22808	3.19371
1363	2.04	2.04	12.54	3.943	3.943	sp|Q14192|FHL2_HUMAN	Four and a half LIM domains protein 2 OS=Homo sapiens GN=FHL2 PE=1 SV=3	HUMAN	2	1.42826	0.538435	165.98	0.00860497	237.062
1364	2.04	2.04	17.19	8.854	8.854	sp|Q15126|PMVK_HUMAN	Phosphomevalonate kinase OS=Homo sapiens GN=PMVK PE=1 SV=3	HUMAN	1	0.649816
1365	2.03	2.99	8.402	1.4	0.8618	sp|O75691|UTP20_HUMAN	Small subunit processome component 20 homolog OS=Homo sapiens GN=UTP20 PE=1 SV=3	HUMAN	2	1.49656
1366	2.03	2.12	14.88	0.9536	0.9536	sp|O43426|SYNJ1_HUMAN	Synaptojanin-1 OS=Homo sapiens GN=SYNJ1 PE=1 SV=2	HUMAN	1	0.540929
1367	2.03	2.1	13.12	1.016	0.7617	sp|P12270|TPR_HUMAN	Nucleoprotein TPR OS=Homo sapiens GN=TPR PE=1 SV=3	HUMAN	1	1.07513
1368	2.03	2.1	27.46	5.373	3.881	sp|O76003|GLRX3_HUMAN	Glutaredoxin-3 OS=Homo sapiens GN=GLRX3 PE=1 SV=2	HUMAN	1
1369	2.03	2.08	9.879	3.813	3.813	sp|O95793|STAU1_HUMAN	Double-stranded RNA-binding protein Staufen homolog 1 OS=Homo sapiens GN=STAU1 PE=1 SV=2	HUMAN	1	1.14421
1370	2.03	2.07	7.23	0.8089	0.8089	sp|Q14966|ZN638_HUMAN	Zinc finger protein 638 OS=Homo sapiens GN=ZNF638 PE=1 SV=2	HUMAN	1	1.28965
1371	2.03	2.07	13.38	2.987	2.987	sp|Q93050|VPP1_HUMAN	V-type proton ATPase 116 kDa subunit a isoform 1 OS=Homo sapiens GN=ATP6V0A1 PE=1 SV=3	HUMAN	2	0.482962
1372	2.03	2.07	17.12	2.494	2.494	sp|P29590|PML_HUMAN	Protein PML OS=Homo sapiens GN=PML PE=1 SV=3	HUMAN	1	1.57896
1373	2.03	2.05	10.02	5.772	3.905	sp|Q8NHP8|PLBL2_HUMAN	Putative phospholipase B-like 2 OS=Homo sapiens GN=PLBD2 PE=1 SV=2	HUMAN	1	0.720661
1374	2.03	2.05	19.58	7.692	7.692	sp|P62266|RS23_HUMAN	40S ribosomal protein S23 OS=Homo sapiens GN=RPS23 PE=1 SV=3	HUMAN	1	1.40276	0.469832	49.9393	0.0280892	70.0526
1375	2.03	2.04	41.67	28.57	28.57	sp|O95167|NDUA3_HUMAN	NADH dehydrogenase [ubiquinone] 1 alpha subcomplex subunit 3 OS=Homo sapiens GN=NDUFA3 PE=1 SV=1	HUMAN	1
1376	2.03	2.03	9.45	1.246	1.246	sp|Q9P0V3|SH3B4_HUMAN	SH3 domain-binding protein 4 OS=Homo sapiens GN=SH3BP4 PE=1 SV=1	HUMAN	1
1377	2.03	2.03	9.565	2.971	2.536	sp|O75976|CBPD_HUMAN	Carboxypeptidase D OS=Homo sapiens GN=CPD PE=1 SV=2	HUMAN	1	1.26063
1378	2.03	2.03	27.01	8.516	2.92	sp|Q969G3|SMCE1_HUMAN	SWI/SNF-related matrix-associated actin-dependent regulator of chromatin subfamily E member 1 OS=Homo sapiens GN=SMARCE1 PE=1 SV=2	HUMAN	1	0.940405
1379	2.03	2.03	14	3.778	3.778	sp|Q00653|NFKB2_HUMAN	Nuclear factor NF-kappa-B p100 subunit OS=Homo sapiens GN=NFKB2 PE=1 SV=4	HUMAN	2	0.840716
1380	2.03	2.03	10.85	3.812	3.812	sp|Q9Y376|CAB39_HUMAN	Calcium-binding protein 39 OS=Homo sapiens GN=CAB39 PE=1 SV=1	HUMAN	1	0.792464
1381	2.03	2.03	8.307	6.113	2.821	sp|Q13409|DC1I2_HUMAN	Cytoplasmic dynein 1 intermediate chain 2 OS=Homo sapiens GN=DYNC1I2 PE=1 SV=3	HUMAN	2	0.613905
1382	2.03	2.03	14.04	4.167	4.167	sp|P30520|PURA2_HUMAN	Adenylosuccinate synthetase isozyme 2 OS=Homo sapiens GN=ADSS PE=1 SV=3	HUMAN	2	0.861903	0.398374	3.91397	0.220212	3.37346
1383	2.03	2.03	16.51	8.962	8.962	sp|P24390|ERD21_HUMAN	ER lumen protein retaining receptor 1 OS=Homo sapiens GN=KDELR1 PE=1 SV=1	HUMAN	1	1.47486	0.206277	5.24968	0.280944	7.74257
1384	2.03	2.03	24.18	19.78	19.78	sp|P07919|QCR6_HUMAN	Cytochrome b-c1 complex subunit 6, mitochondrial OS=Homo sapiens GN=UQCRH PE=1 SV=2	HUMAN	3	1.67176
1385	2.03	2.03	20.47	20.47	20.47	sp|P61289|PSME3_HUMAN	Proteasome activator complex subunit 3 OS=Homo sapiens GN=PSME3 PE=1 SV=1	HUMAN	3	0.753001
1386	2.03	2.03	4.478	4.478	2.736	sp|P05121|PAI1_HUMAN	Plasminogen activator inhibitor 1 OS=Homo sapiens GN=SERPINE1 PE=1 SV=1	HUMAN	1	1.30842
1387	2.02	5.04	9.167	7.167	5.667	sp|Q03252|LMNB2_HUMAN	Lamin-B2 OS=Homo sapiens GN=LMNB2 PE=1 SV=3	HUMAN	4	0.789445
1388	2.02	3.55	11.37	11.37	11.37	sp|O95816|BAG2_HUMAN	BAG family molecular chaperone regulator 2 OS=Homo sapiens GN=BAG2 PE=1 SV=1	HUMAN	3
1389	2.02	2.65	20.24	5.952	5.952	sp|Q13217|DNJC3_HUMAN	DnaJ homolog subfamily C member 3 OS=Homo sapiens GN=DNAJC3 PE=1 SV=1	HUMAN	2	1.33998	0.208866	3.54567	0.377921	4.75114
1390	2.02	2.39	11.52	1.299	0.5647	sp|Q9ULH0|KDIS_HUMAN	Kinase D-interacting substrate of 220 kDa OS=Homo sapiens GN=KIDINS220 PE=1 SV=3	HUMAN	1	0.381924
1391	2.02	2.39	9.319	1.912	1.434	sp|Q5VSL9|STRP1_HUMAN	Striatin-interacting protein 1 OS=Homo sapiens GN=STRIP1 PE=1 SV=1	HUMAN	1	1.0475
1392	2.02	2.37	10.5	0.8097	0.2399	sp|P20929|NEBU_HUMAN	Nebulin OS=Homo sapiens GN=NEB PE=1 SV=4	HUMAN	1	1.42838
1393	2.02	2.13	14.1	1.524	1.524	sp|Q13576|IQGA2_HUMAN	Ras GTPase-activating-like protein IQGAP2 OS=Homo sapiens GN=IQGAP2 PE=1 SV=4	HUMAN	1	0.560275
1394	2.02	2.13	7.396	2.3	2.3	sp|P11047|LAMC1_HUMAN	Laminin subunit gamma-1 OS=Homo sapiens GN=LAMC1 PE=1 SV=3	HUMAN	3	1.2294
1395	2.02	2.1	13.17	1.846	1.846	sp|Q9BTW9|TBCD_HUMAN	Tubulin-specific chaperone D OS=Homo sapiens GN=TBCD PE=1 SV=2	HUMAN	1	1.04209
1396	2.02	2.1	8.678	3.338	1.335	sp|Q9Y3T9|NOC2L_HUMAN	Nucleolar complex protein 2 homolog OS=Homo sapiens GN=NOC2L PE=1 SV=4	HUMAN	1	1.37228
1397	2.02	2.1	14.41	5.508	5.508	sp|Q96N66|MBOA7_HUMAN	Lysophospholipid acyltransferase 7 OS=Homo sapiens GN=MBOAT7 PE=1 SV=2	HUMAN	2
1398	2.02	2.09	8.379	1.869	0.8439	sp|Q8TCU6|PREX1_HUMAN	Phosphatidylinositol 3,4,5-trisphosphate-dependent Rac exchanger 1 protein OS=Homo sapiens GN=PREX1 PE=1 SV=3	HUMAN	1	0.788773
1399	2.02	2.09	10.22	3.846	3.846	sp|Q4KMQ2|ANO6_HUMAN	Anoctamin-6 OS=Homo sapiens GN=ANO6 PE=1 SV=2	HUMAN	2	0.921024	0.850889	79.9176	0.0115247	73.606
1400	2.02	2.09	15.34	2.983	2.983	sp|Q9BYT8|NEUL_HUMAN	Neurolysin, mitochondrial OS=Homo sapiens GN=NLN PE=1 SV=1	HUMAN	2	0.598909
1401	2.02	2.09	11.53	3.509	3.509	sp|Q5TDH0|DDI2_HUMAN	Protein DDI1 homolog 2 OS=Homo sapiens GN=DDI2 PE=1 SV=1	HUMAN	1	0.660949
1402	2.02	2.08	11.26	1.501	0.7506	sp|Q5VT25|MRCKA_HUMAN	Serine/threonine-protein kinase MRCK alpha OS=Homo sapiens GN=CDC42BPA PE=1 SV=1	HUMAN	1	1.47262
1403	2.02	2.08	10.28	1.658	0.5968	sp|Q8TEQ6|GEMI5_HUMAN	Gem-associated protein 5 OS=Homo sapiens GN=GEMIN5 PE=1 SV=3	HUMAN	1	0.69294
1404	2.02	2.07	8.647	1.256	0.813	sp|Q9ULU8|CAPS1_HUMAN	Calcium-dependent secretion activator 1 OS=Homo sapiens GN=CADPS PE=1 SV=3	HUMAN	1	1.41883
1405	2.02	2.07	20.42	6.101	4.775	sp|P16333|NCK1_HUMAN	Cytoplasmic protein NCK1 OS=Homo sapiens GN=NCK1 PE=1 SV=1	HUMAN	1	1.01598
1406	2.02	2.07	5.792	0.9955	0.9955	sp|Q92922|SMRC1_HUMAN	SWI/SNF complex subunit SMARCC1 OS=Homo sapiens GN=SMARCC1 PE=1 SV=3	HUMAN	1	0.98721
1406	0	2.09	5.601	1.812	0.9061	sp|Q8TAQ2|SMRC2_HUMAN	SWI/SNF complex subunit SMARCC2 OS=Homo sapiens GN=SMARCC2 PE=1 SV=1	HUMAN	1
1407	2.02	2.07	16.55	5.91	5.91	sp|Q9UNS2|CSN3_HUMAN	COP9 signalosome complex subunit 3 OS=Homo sapiens GN=COPS3 PE=1 SV=3	HUMAN	1	0.518007
1408	2.02	2.07	10.54	6.928	5.422	sp|Q53FA7|QORX_HUMAN	Quinone oxidoreductase PIG3 OS=Homo sapiens GN=TP53I3 PE=1 SV=2	HUMAN	1
1409	2.02	2.06	13.71	2.632	1.864	sp|Q15139|KPCD1_HUMAN	Serine/threonine-protein kinase D1 OS=Homo sapiens GN=PRKD1 PE=1 SV=2	HUMAN	1	1.31688
1410	2.02	2.06	11.21	2.877	1.984	sp|Q9H2U1|DHX36_HUMAN	Probable ATP-dependent RNA helicase DHX36 OS=Homo sapiens GN=DHX36 PE=1 SV=2	HUMAN	1	0.696551
1411	2.02	2.06	17.6	2.551	2.551	sp|Q96P15|SPB11_HUMAN	Serpin B11 OS=Homo sapiens GN=SERPINB11 PE=2 SV=1	HUMAN	1
1411	1.47	1.48	9.499	4.485	4.485	sp|P30740|ILEU_HUMAN	Leukocyte elastase inhibitor OS=Homo sapiens GN=SERPINB1 PE=1 SV=1	HUMAN	2
1411	0	2	28.97	2.519	2.519	sp|P48595|SPB10_HUMAN	Serpin B10 OS=Homo sapiens GN=SERPINB10 PE=1 SV=1	HUMAN	1
1411	0	2	19.51	2.469	2.469	sp|Q96P63|SPB12_HUMAN	Serpin B12 OS=Homo sapiens GN=SERPINB12 PE=1 SV=1	HUMAN	1
1411	0	0.03	8.289	2.674	2.674	sp|P50452|SPB8_HUMAN	Serpin B8 OS=Homo sapiens GN=SERPINB8 PE=1 SV=2	HUMAN	1
1411	0	0.02	5.319	2.66	2.66	sp|P50453|SPB9_HUMAN	Serpin B9 OS=Homo sapiens GN=SERPINB9 PE=1 SV=1	HUMAN	1
1412	2.02	2.05	11.08	1.936	1.535	sp|Q08378|GOGA3_HUMAN	Golgin subfamily A member 3 OS=Homo sapiens GN=GOLGA3 PE=1 SV=2	HUMAN	2	3.81193
1413	2.02	2.05	6.402	2.744	2.744	sp|Q16513|PKN2_HUMAN	Serine/threonine-protein kinase N2 OS=Homo sapiens GN=PKN2 PE=1 SV=1	HUMAN	1	0.7909
1414	2.02	2.05	3.947	1.579	1.579	sp|Q12884|SEPR_HUMAN	Seprase OS=Homo sapiens GN=FAP PE=1 SV=5	HUMAN	1	1.31488	0.392886	11.8008	0.111423	15.5167
1415	2.02	2.04	10.83	1.164	1.164	sp|Q12979|ABR_HUMAN	Active breakpoint cluster region-related protein OS=Homo sapiens GN=ABR PE=2 SV=2	HUMAN	1	0.904588
1415	0.01	2.03	3.541	1.338	0.7868	sp|P11274|BCR_HUMAN	Breakpoint cluster region protein OS=Homo sapiens GN=BCR PE=1 SV=2	HUMAN	1
1416	2.02	2.04	25	6.641	6.641	sp|O00584|RNT2_HUMAN	Ribonuclease T2 OS=Homo sapiens GN=RNASET2 PE=1 SV=2	HUMAN	1	0.365555
1417	2.02	2.04	7.165	3.115	3.115	sp|Q9Y6Y0|NS1BP_HUMAN	Influenza virus NS1A-binding protein OS=Homo sapiens GN=IVNS1ABP PE=1 SV=3	HUMAN	1	0.729795
1418	2.02	2.04	9.756	4.472	4.472	sp|Q6DKI1|RL7L_HUMAN	60S ribosomal protein L7-like 1 OS=Homo sapiens GN=RPL7L1 PE=1 SV=1	HUMAN	1	1.50404
1419	2.02	2.04	17	2.429	2.429	sp|P49189|AL9A1_HUMAN	4-trimethylaminobutyraldehyde dehydrogenase OS=Homo sapiens GN=ALDH9A1 PE=1 SV=3	HUMAN	1	0.523011	0.199559	14.4334	0.0362361	7.54885
1420	2.02	2.04	7.568	3.784	3.784	sp|Q8NBN3|TM87A_HUMAN	Transmembrane protein 87A OS=Homo sapiens GN=TMEM87A PE=1 SV=3	HUMAN	1	1.22321	0.345716	4.68884	0.260877	5.73545
1421	2.02	2.04	9.234	7.207	7.207	sp|O95864|FADS2_HUMAN	Fatty acid desaturase 2 OS=Homo sapiens GN=FADS2 PE=1 SV=1	HUMAN	2	0.592525
1422	2.02	2.03	9.108	1.518	1.518	sp|Q15648|MED1_HUMAN	Mediator of RNA polymerase II transcription subunit 1 OS=Homo sapiens GN=MED1 PE=1 SV=4	HUMAN	1
1423	2.02	2.03	13.22	2.834	2.834	sp|Q8IY81|SPB1_HUMAN	pre-rRNA processing protein FTSJ3 OS=Homo sapiens GN=FTSJ3 PE=1 SV=2	HUMAN	1	1.65895
1424	2.02	2.03	16.71	6.205	6.205	sp|Q9Y6K9|NEMO_HUMAN	NF-kappa-B essential modulator OS=Homo sapiens GN=IKBKG PE=1 SV=2	HUMAN	1	1.14927
1425	2.02	2.03	6.929	1.685	1.685	sp|Q13564|ULA1_HUMAN	NEDD8-activating enzyme E1 regulatory subunit OS=Homo sapiens GN=NAE1 PE=1 SV=1	HUMAN	1	1.13539
1426	2.02	2.02	14.85	2.285	2.285	sp|Q6DN90|IQEC1_HUMAN	IQ motif and SEC7 domain-containing protein 1 OS=Homo sapiens GN=IQSEC1 PE=1 SV=1	HUMAN	1	0.853791
1427	2.02	2.02	30.89	2.517	2.517	sp|P08621|RU17_HUMAN	U1 small nuclear ribonucleoprotein 70 kDa OS=Homo sapiens GN=SNRNP70 PE=1 SV=2	HUMAN	1	1.20529	0.42566	6.51602	0.184973	7.85367
1428	2.02	2.02	3.331	0.9439	0.9439	sp|Q5VW36|FOCAD_HUMAN	Focadhesin OS=Homo sapiens GN=FOCAD PE=1 SV=1	HUMAN	1
1429	2.02	2.02	17.8	4.167	2.841	sp|Q9H3P7|GCP60_HUMAN	Golgi resident protein GCP60 OS=Homo sapiens GN=ACBD3 PE=1 SV=4	HUMAN	1	1.0936	0.920064	8156.45	0.000134078	8919.89
1430	2.02	2.02	19.31	9.885	4.598	sp|Q96CW1|AP2M1_HUMAN	AP-2 complex subunit mu OS=Homo sapiens GN=AP2M1 PE=1 SV=2	HUMAN	2	0.797736
1431	2.02	2.02	9.159	2.635	2.635	sp|Q13033|STRN3_HUMAN	Striatin-3 OS=Homo sapiens GN=STRN3 PE=1 SV=3	HUMAN	1	0.843061	0.559465	13.7019	0.0615287	11.5515
1432	2.02	2.02	25.94	4.899	4.899	sp|Q9NP66|HM20A_HUMAN	High mobility group protein 20A OS=Homo sapiens GN=HMG20A PE=1 SV=1	HUMAN	1	2.45651	0.610227	11530180	2.1305e-07	2.8324e+07
1433	2.02	2.02	18.58	12.39	8.407	sp|Q15005|SPCS2_HUMAN	Signal peptidase complex subunit 2 OS=Homo sapiens GN=SPCS2 PE=1 SV=3	HUMAN	1	2.25797	0.587989	884493	2.55284e-06	1.99716e+06
1434	2.02	2.02	24.71	8.365	8.365	sp|O75431|MTX2_HUMAN	Metaxin-2 OS=Homo sapiens GN=MTX2 PE=1 SV=1	HUMAN	1	0.412021
1435	2.02	2.02	33.33	14.89	14.89	sp|Q9Y244|POMP_HUMAN	Proteasome maturation protein OS=Homo sapiens GN=POMP PE=1 SV=1	HUMAN	1
1436	2.02	2.02	12.97	3.73	2.487	sp|Q969V3|NCLN_HUMAN	Nicalin OS=Homo sapiens GN=NCLN PE=1 SV=2	HUMAN	1	1.11348	0.728879	20.3014	0.0548475	22.6052
1437	2.02	2.02	11.85	3.664	3.664	sp|Q15428|SF3A2_HUMAN	Splicing factor 3A subunit 2 OS=Homo sapiens GN=SF3A2 PE=1 SV=2	HUMAN	1	0.913474	0.645656	6.34733	0.143915	5.79812
1438	2.02	2.02	9.92	3.083	3.083	sp|Q14137|BOP1_HUMAN	Ribosome biogenesis protein BOP1 OS=Homo sapiens GN=BOP1 PE=1 SV=2	HUMAN	1	0.787276
1439	2.02	2.02	5.972	1.685	1.685	sp|P35475|IDUA_HUMAN	Alpha-L-iduronidase OS=Homo sapiens GN=IDUA PE=1 SV=2	HUMAN	1
1440	2.02	2.02	13.52	3.459	3.459	sp|O75208|COQ9_HUMAN	Ubiquinone biosynthesis protein COQ9, mitochondrial OS=Homo sapiens GN=COQ9 PE=1 SV=1	HUMAN	1	1.04511	0.740134	3.65577	0.28588	3.82069
1441	2.02	2.02	18.34	15.22	15.22	sp|O43396|TXNL1_HUMAN	Thioredoxin-like protein 1 OS=Homo sapiens GN=TXNL1 PE=1 SV=3	HUMAN	2	0.797686
1442	2.02	2.02	31.03	22.41	22.41	sp|Q16718|NDUA5_HUMAN	NADH dehydrogenase [ubiquinone] 1 alpha subcomplex subunit 5 OS=Homo sapiens GN=NDUFA5 PE=1 SV=3	HUMAN	1	0.944206
1443	2.02	2.02	23.14	19.01	14.05	sp|P35244|RFA3_HUMAN	Replication protein A 14 kDa subunit OS=Homo sapiens GN=RPA3 PE=1 SV=1	HUMAN	1	1.26799
1444	2.02	2.02	10.26	7.399	7.399	sp|P14324|FPPS_HUMAN	Farnesyl pyrophosphate synthase OS=Homo sapiens GN=FDPS PE=1 SV=4	HUMAN	2	1.56305
1445	2.02	2.02	10.86	6.571	6.571	sp|P13995|MTDC_HUMAN	Bifunctional methylenetetrahydrofolate dehydrogenase/cyclohydrolase, mitochondrial OS=Homo sapiens GN=MTHFD2 PE=1 SV=2	HUMAN	1
1446	2.02	2.02	13.49	6.047	6.047	sp|C9J202|AG1L2_HUMAN	Putative glycosyltransferase ALG1L2 OS=Homo sapiens GN=ALG1L2 PE=3 SV=1	HUMAN	1	0.949598	0.735317	4.4298	0.214366	4.20653
1446	0	2.33	12.5	3.664	2.802	sp|Q9BT22|ALG1_HUMAN	Chitobiosyldiphosphodolichol beta-mannosyltransferase OS=Homo sapiens GN=ALG1 PE=1 SV=2	HUMAN	1
1447	2.02	2.02	8.491	6.918	6.918	sp|Q16585|SGCB_HUMAN	Beta-sarcoglycan OS=Homo sapiens GN=SGCB PE=1 SV=1	HUMAN	1	1.35232
1448	2.02	2.02	10.14	6.081	6.081	sp|Q04837|SSBP_HUMAN	Single-stranded DNA-binding protein, mitochondrial OS=Homo sapiens GN=SSBP1 PE=1 SV=1	HUMAN	1	0.785569
1449	2.02	2.02	2.322	1.548	1.548	sp|P43121|MUC18_HUMAN	Cell surface glycoprotein MUC18 OS=Homo sapiens GN=MCAM PE=1 SV=2	HUMAN	1	1.1166
1450	2.02	2.02	12.55	9.957	9.957	sp|P16083|NQO2_HUMAN	Ribosyldihydronicotinamide dehydrogenase [quinone] OS=Homo sapiens GN=NQO2 PE=1 SV=5	HUMAN	1	0.991726
1451	2.01	4.69	37.89	15.1	13.11	sp|P22694|KAPCB_HUMAN	cAMP-dependent protein kinase catalytic subunit beta OS=Homo sapiens GN=PRKACB PE=1 SV=2	HUMAN	3	0.547138
1452	2.01	2.55	15.45	12.2	7.317	sp|P42766|RL35_HUMAN	60S ribosomal protein L35 OS=Homo sapiens GN=RPL35 PE=1 SV=2	HUMAN	1	1.49577	0.205533	5.53766	0.270109	8.28306
1453	2.01	2.46	8.382	1.569	0.8333	sp|Q86XA9|HTR5A_HUMAN	HEAT repeat-containing protein 5A OS=Homo sapiens GN=HEATR5A PE=1 SV=2	HUMAN	1	0.646034
1454	0.08	0.1	8.895	2.426	2.426	sp|Q9NQ29|LUC7L_HUMAN	Putative RNA-binding protein Luc7-like 1 OS=Homo sapiens GN=LUC7L PE=1 SV=1	HUMAN	2	1.05658
1454	2.01	2.45	25.77	3.827	2.296	sp|Q9Y383|LC7L2_HUMAN	Putative RNA-binding protein Luc7-like 2 OS=Homo sapiens GN=LUC7L2 PE=1 SV=2	HUMAN	1	0.966038	0.810988	4.19956	0.230033	4.05694
1455	2.01	2.44	13.04	4.891	3.261	sp|Q9Y2C4|EXOG_HUMAN	Nuclease EXOG, mitochondrial OS=Homo sapiens GN=EXOG PE=1 SV=2	HUMAN	1	0.607929
1456	2.01	2.37	10.71	0.8653	0.5949	sp|Q9Y6D6|BIG1_HUMAN	Brefeldin A-inhibited guanine nucleotide-exchange protein 1 OS=Homo sapiens GN=ARFGEF1 PE=1 SV=2	HUMAN	1	0.895356
1457	2.01	2.2	5.971	1.124	0.9306	sp|Q9HCE0|EPG5_HUMAN	Ectopic P granules protein 5 homolog OS=Homo sapiens GN=EPG5 PE=2 SV=2	HUMAN	1	0.973698
1458	2.01	2.16	4.344	0.8435	0.6326	sp|A2RRP1|NBAS_HUMAN	Neuroblastoma-amplified sequence OS=Homo sapiens GN=NBAS PE=1 SV=2	HUMAN	1	0.988909
1459	2.01	2.13	9.14	2.554	2.554	sp|P27658|CO8A1_HUMAN	Collagen alpha-1(VIII) chain OS=Homo sapiens GN=COL8A1 PE=1 SV=2	HUMAN	2	0.966099
1460	2.01	2.11	12.45	2.953	1.669	sp|O43264|ZW10_HUMAN	Centromere/kinetochore protein zw10 homolog OS=Homo sapiens GN=ZW10 PE=1 SV=3	HUMAN	1	1.45409
1461	2.01	2.08	9.072	1.937	1.937	sp|Q9HC35|EMAL4_HUMAN	Echinoderm microtubule-associated protein-like 4 OS=Homo sapiens GN=EML4 PE=1 SV=3	HUMAN	2	1.20686	0.463006	8.38366	0.143953	10.1179
1462	2.01	2.08	14.57	1.987	1.987	sp|P22681|CBL_HUMAN	E3 ubiquitin-protein ligase CBL OS=Homo sapiens GN=CBL PE=1 SV=2	HUMAN	1	0.49477
1462	0	2	7.637	1.833	1.833	sp|Q13191|CBLB_HUMAN	E3 ubiquitin-protein ligase CBL-B OS=Homo sapiens GN=CBLB PE=1 SV=2	HUMAN	1
1463	2.01	2.06	15.03	3.885	2.872	sp|Q92804|RBP56_HUMAN	TATA-binding protein-associated factor 2N OS=Homo sapiens GN=TAF15 PE=1 SV=1	HUMAN	2	1.16458
1464	2.01	2.05	29.6	2.977	2.977	sp|Q10471|GALT2_HUMAN	Polypeptide N-acetylgalactosaminyltransferase 2 OS=Homo sapiens GN=GALNT2 PE=1 SV=1	HUMAN	2	2.44953	0.390567	3027.39	0.000809124	7415.68
1465	2.01	2.05	4.926	1.604	1.088	sp|Q9H792|PEAK1_HUMAN	Pseudopodium-enriched atypical kinase 1 OS=Homo sapiens GN=PEAK1 PE=1 SV=4	HUMAN	1	1.16771
1467	2.01	2.04	9.407	1.302	1.302	sp|Q9P1Z2|CACO1_HUMAN	Calcium-binding and coiled-coil domain-containing protein 1 OS=Homo sapiens GN=CALCOCO1 PE=1 SV=2	HUMAN	1	0.791039
1468	2.01	2.04	9.583	3.958	2.708	sp|P31749|AKT1_HUMAN	RAC-alpha serine/threonine-protein kinase OS=Homo sapiens GN=AKT1 PE=1 SV=2	HUMAN	1	1.09669
1469	2.01	2.04	15.28	3.788	1.894	sp|P23921|RIR1_HUMAN	Ribonucleoside-diphosphate reductase large subunit OS=Homo sapiens GN=RRM1 PE=1 SV=1	HUMAN	2	1.5191
1470	2.01	2.04	2.373	1.525	1.525	sp|Q8IZ07|AN13A_HUMAN	Ankyrin repeat domain-containing protein 13A OS=Homo sapiens GN=ANKRD13A PE=1 SV=3	HUMAN	1	0.955804
1471	2.01	2.03	15.9	1.02	0.649	sp|Q13459|MYO9B_HUMAN	Unconventional myosin-IXb OS=Homo sapiens GN=MYO9B PE=1 SV=3	HUMAN	1	1.0418
1472	2.01	2.03	7.534	0.6849	0.6849	sp|Q9NT68|TEN2_HUMAN	Teneurin-2 OS=Homo sapiens GN=TENM2 PE=1 SV=3	HUMAN	1
1473	2.01	2.03	37.97	9.398	4.887	sp|Q9Y287|ITM2B_HUMAN	Integral membrane protein 2B OS=Homo sapiens GN=ITM2B PE=1 SV=1	HUMAN	1
1474	2.01	2.03	20.25	4.973	4.973	sp|Q9HCC0|MCCB_HUMAN	Methylcrotonoyl-CoA carboxylase beta chain, mitochondrial OS=Homo sapiens GN=MCCC2 PE=1 SV=1	HUMAN	1	0.675674
1475	2.01	2.03	7.143	4.817	3.488	sp|Q9H9A6|LRC40_HUMAN	Leucine-rich repeat-containing protein 40 OS=Homo sapiens GN=LRRC40 PE=1 SV=1	HUMAN	1	0.893382
1476	2.01	2.03	8.077	2.115	2.115	sp|Q9H857|NT5D2_HUMAN	5'-nucleotidase domain-containing protein 2 OS=Homo sapiens GN=NT5DC2 PE=1 SV=1	HUMAN	1	1.78019
1477	2.01	2.02	20.22	1.91	1.91	sp|Q8NDT2|RB15B_HUMAN	Putative RNA-binding protein 15B OS=Homo sapiens GN=RBM15B PE=1 SV=3	HUMAN	1	1.60691
1478	2.01	2.02	11.24	1.405	1.405	sp|P57740|NU107_HUMAN	Nuclear pore complex protein Nup107 OS=Homo sapiens GN=NUP107 PE=1 SV=1	HUMAN	1	1.63697
1479	2.01	2.02	12.26	6.056	2.363	sp|Q9NZT2|OGFR_HUMAN	Opioid growth factor receptor OS=Homo sapiens GN=OGFR PE=1 SV=3	HUMAN	1	1.20441
1480	2.01	2.02	20.8	10.7	7.034	sp|Q7L5N1|CSN6_HUMAN	COP9 signalosome complex subunit 6 OS=Homo sapiens GN=COPS6 PE=1 SV=1	HUMAN	1	0.636797	0.564516	1132.9	0.000562096	721.425
1481	2.01	2.02	14.29	3.968	3.968	sp|Q15750|TAB1_HUMAN	TGF-beta-activated kinase 1 and MAP3K7-binding protein 1 OS=Homo sapiens GN=TAB1 PE=1 SV=1	HUMAN	1	0.901473	0.846293	211.053	0.00427131	190.259
1482	2.01	2.02	13.27	11.37	11.37	sp|Q99470|SDF2_HUMAN	Stromal cell-derived factor 2 OS=Homo sapiens GN=SDF2 PE=1 SV=2	HUMAN	2	0.809075
1483	2.01	2.02	19.67	8.197	8.197	sp|O60925|PFD1_HUMAN	Prefoldin subunit 1 OS=Homo sapiens GN=PFDN1 PE=1 SV=2	HUMAN	1	0.976651
1484	2.01	2.02	17.48	17.48	11.65	sp|Q96FQ6|S10AG_HUMAN	Protein S100-A16 OS=Homo sapiens GN=S100A16 PE=1 SV=1	HUMAN	1	0.728479
1485	2.01	2.01	9.239	3.08	1.54	sp|Q9P2R3|ANFY1_HUMAN	Ankyrin repeat and FYVE domain-containing protein 1 OS=Homo sapiens GN=ANKFY1 PE=1 SV=2	HUMAN	1	1.05093
1486	2.01	2.01	25.96	6.667	6.667	sp|Q9ULR0|ISY1_HUMAN	Pre-mRNA-splicing factor ISY1 homolog OS=Homo sapiens GN=ISY1 PE=1 SV=3	HUMAN	1	1.05842
1487	2.01	2.01	18.9	7.904	7.904	sp|P29084|T2EB_HUMAN	Transcription initiation factor IIE subunit beta OS=Homo sapiens GN=GTF2E2 PE=1 SV=1	HUMAN	2	1.12701
1488	2.01	2.01	9.076	1.783	1.783	sp|Q96RU3|FNBP1_HUMAN	Formin-binding protein 1 OS=Homo sapiens GN=FNBP1 PE=1 SV=2	HUMAN	1	0.67887
1489	2.01	2.01	21.68	5.502	5.502	sp|Q9H479|FN3K_HUMAN	Fructosamine-3-kinase OS=Homo sapiens GN=FN3K PE=1 SV=1	HUMAN	1	0.521286
1490	2.01	2.01	20.95	4.127	4.127	sp|Q9H1K4|GHC2_HUMAN	Mitochondrial glutamate carrier 2 OS=Homo sapiens GN=SLC25A18 PE=2 SV=1	HUMAN	1	1.22348
1491	2.01	2.01	14.78	10.43	10.43	sp|P62888|RL30_HUMAN	60S ribosomal protein L30 OS=Homo sapiens GN=RPL30 PE=1 SV=2	HUMAN	1	0.711748
1492	2.01	2.01	13.9	3.117	3.117	sp|P42892|ECE1_HUMAN	Endothelin-converting enzyme 1 OS=Homo sapiens GN=ECE1 PE=1 SV=2	HUMAN	1	1.44275
1493	2.01	2.01	19.54	5.057	5.057	sp|P18031|PTN1_HUMAN	Tyrosine-protein phosphatase non-receptor type 1 OS=Homo sapiens GN=PTPN1 PE=1 SV=1	HUMAN	1	1.04784	0.718942	3.51308	0.298269	3.68116
1494	2.01	2.01	7.238	5.022	3.545	sp|P16278|BGAL_HUMAN	Beta-galactosidase OS=Homo sapiens GN=GLB1 PE=1 SV=2	HUMAN	3	0.66786
1495	2.01	2.01	9.278	2.835	2.835	sp|Q9NR56|MBNL1_HUMAN	Muscleblind-like protein 1 OS=Homo sapiens GN=MBNL1 PE=1 SV=2	HUMAN	1	1.16815
1495	0	2	4.29	2.949	2.949	sp|Q5VZF2|MBNL2_HUMAN	Muscleblind-like protein 2 OS=Homo sapiens GN=MBNL2 PE=1 SV=2	HUMAN	1
1496	2.01	2.01	17.76	3.271	3.271	sp|Q9C0E8|LNP_HUMAN	Protein lunapark OS=Homo sapiens GN=LNP PE=1 SV=2	HUMAN	1	1.29546	0.232505	3.5173	0.368312	4.55654
1497	2.01	2.01	21.25	7.5	7.5	sp|Q01081|U2AF1_HUMAN	Splicing factor U2AF 35 kDa subunit OS=Homo sapiens GN=U2AF1 PE=1 SV=3	HUMAN	3
1498	2.01	2.01	13.79	10.34	9.77	sp|O43598|DNPH1_HUMAN	2'-deoxynucleoside 5'-phosphate N-hydrolase 1 OS=Homo sapiens GN=DNPH1 PE=1 SV=1	HUMAN	1	0.911225
1499	2.01	2.01	8.824	2.647	2.647	sp|Q8TD22|SFXN5_HUMAN	Sideroflexin-5 OS=Homo sapiens GN=SFXN5 PE=2 SV=1	HUMAN	1	0.413617
1500	2.01	2.01	8.746	8.746	3.3	sp|Q8IY67|RAVR1_HUMAN	Ribonucleoprotein PTB-binding 1 OS=Homo sapiens GN=RAVER1 PE=1 SV=1	HUMAN	1
1501	2.01	2.01	10.03	7.799	3.621	sp|O00767|ACOD_HUMAN	Acyl-CoA desaturase OS=Homo sapiens GN=SCD PE=1 SV=2	HUMAN	1
1502	2.01	2.01	7.171	7.171	3.984	sp|Q9H3H3|CK068_HUMAN	UPF0696 protein C11orf68 OS=Homo sapiens GN=C11orf68 PE=1 SV=2	HUMAN	1	0.538547
1503	2.01	2.01	6.533	6.03	6.03	sp|Q96NC0|ZMAT2_HUMAN	Zinc finger matrin-type protein 2 OS=Homo sapiens GN=ZMAT2 PE=1 SV=1	HUMAN	1	1.28589
1504	2.01	2.01	4.091	4.091	2.045	sp|Q13363|CTBP1_HUMAN	C-terminal-binding protein 1 OS=Homo sapiens GN=CTBP1 PE=1 SV=2	HUMAN	1	1.22882
1505	2.01	2.01	9.91	9.91	9.91	sp|P13804|ETFA_HUMAN	Electron transfer flavoprotein subunit alpha, mitochondrial OS=Homo sapiens GN=ETFA PE=1 SV=1	HUMAN	3	0.688347
1506	2.01	2.01	22.52	22.52	22.52	sp|P06454|PTMA_HUMAN	Prothymosin alpha OS=Homo sapiens GN=PTMA PE=1 SV=2	HUMAN	2	1.12759
1507	2.01	2.01	18.9	9.449	9.449	sp|O95563|MPC2_HUMAN	Mitochondrial pyruvate carrier 2 OS=Homo sapiens GN=MPC2 PE=1 SV=1	HUMAN	1	1.35718	0.443613	25.7265	0.0527542	34.9155
1508	2	98.91	63.82	60.45	52.36	sp|P68371|TBB4B_HUMAN	Tubulin beta-4B chain OS=Homo sapiens GN=TUBB4B PE=1 SV=1	HUMAN	189
1508	0	86.49	65.99	60.59	52.48	sp|P04350|TBB4A_HUMAN	Tubulin beta-4A chain OS=Homo sapiens GN=TUBB4A PE=1 SV=2	HUMAN	150
1509	2	81.44	75.33	72.94	72.94	sp|P68032|ACTC_HUMAN	Actin, alpha cardiac muscle 1 OS=Homo sapiens GN=ACTC1 PE=1 SV=1	HUMAN	131	3.76386
1509	0	78.11	75.33	72.94	72.94	sp|P62736|ACTA_HUMAN	Actin, aortic smooth muscle OS=Homo sapiens GN=ACTA2 PE=1 SV=1	HUMAN	119
1509	0	76.6	80.9	72.68	72.68	sp|P68133|ACTS_HUMAN	Actin, alpha skeletal muscle OS=Homo sapiens GN=ACTA1 PE=1 SV=1	HUMAN	125
1510	2	79.7	89.14	86.03	76.94	sp|Q71U36|TBA1A_HUMAN	Tubulin alpha-1A chain OS=Homo sapiens GN=TUBA1A PE=1 SV=1	HUMAN	131	0.264898
1510	0	51.07	74.89	65.33	62	sp|Q13748|TBA3C_HUMAN	Tubulin alpha-3C/D chain OS=Homo sapiens GN=TUBA3C PE=1 SV=3	HUMAN	111
1510	0	44.98	72.22	59.11	55.78	sp|Q6PEY2|TBA3E_HUMAN	Tubulin alpha-3E chain OS=Homo sapiens GN=TUBA3E PE=1 SV=2	HUMAN	102
1511	2	36.37	25.12	15.07	13.49	sp|A5A3E0|POTEF_HUMAN	POTE ankyrin domain family member F OS=Homo sapiens GN=POTEF PE=1 SV=2	HUMAN	69	0.765566
1512	2	10.17	39.39	25.15	25.15	sp|P62136|PP1A_HUMAN	Serine/threonine-protein phosphatase PP1-alpha catalytic subunit OS=Homo sapiens GN=PPP1CA PE=1 SV=1	HUMAN	8	0.935773
1512	0	10.17	34.67	25.7	25.7	sp|P36873|PP1G_HUMAN	Serine/threonine-protein phosphatase PP1-gamma catalytic subunit OS=Homo sapiens GN=PPP1CC PE=1 SV=1	HUMAN	8
1513	2	7.31	38.52	33.33	28.89	sp|Q6NXT2|H3C_HUMAN	Histone H3.3C OS=Homo sapiens GN=H3F3C PE=1 SV=3	HUMAN	6
1514	2	5.34	18.89	8.148	8.148	sp|Q00169|PIPNA_HUMAN	Phosphatidylinositol transfer protein alpha isoform OS=Homo sapiens GN=PITPNA PE=1 SV=2	HUMAN	3	0.713365
1515	2	4.09	11.58	10.47	10.47	sp|P55795|HNRH2_HUMAN	Heterogeneous nuclear ribonucleoprotein H2 OS=Homo sapiens GN=HNRNPH2 PE=1 SV=1	HUMAN	4	0.713384
1516	2	4.05	14.6	6.128	3.651	sp|Q15437|SC23B_HUMAN	Protein transport protein Sec23B OS=Homo sapiens GN=SEC23B PE=1 SV=2	HUMAN	3	1.00674
1517	2	4.04	18.77	6.782	6.782	sp|Q9NVI7|ATD3A_HUMAN	ATPase family AAA domain-containing protein 3A OS=Homo sapiens GN=ATAD3A PE=1 SV=2	HUMAN	2	0.822068
1518	2	4.04	13.31	12.07	12.07	sp|Q04828|AK1C1_HUMAN	Aldo-keto reductase family 1 member C1 OS=Homo sapiens GN=AKR1C1 PE=1 SV=1	HUMAN	2	1.83257
1518	0	2	5.573	3.715	3.715	sp|P42330|AK1C3_HUMAN	Aldo-keto reductase family 1 member C3 OS=Homo sapiens GN=AKR1C3 PE=1 SV=4	HUMAN	1
1518	0	2	3.715	3.715	3.715	sp|P17516|AK1C4_HUMAN	Aldo-keto reductase family 1 member C4 OS=Homo sapiens GN=AKR1C4 PE=1 SV=3	HUMAN	1
1519	2	4.02	13.63	4.052	4.052	sp|P07196|NFL_HUMAN	Neurofilament light polypeptide OS=Homo sapiens GN=NEFL PE=1 SV=3	HUMAN	4	0.817252
1520	2	4	9.034	2.7	2.7	sp|P51784|UBP11_HUMAN	Ubiquitin carboxyl-terminal hydrolase 11 OS=Homo sapiens GN=USP11 PE=1 SV=3	HUMAN	2	0.877684
1521	2	4	25.38	25.38	20	sp|Q8IUE6|H2A2B_HUMAN	Histone H2A type 2-B OS=Homo sapiens GN=HIST2H2AB PE=1 SV=3	HUMAN	2	1.46405
1522	2	2.75	30.09	17.26	9.735	sp|O75832|PSD10_HUMAN	26S proteasome non-ATPase regulatory subunit 10 OS=Homo sapiens GN=PSMD10 PE=1 SV=1	HUMAN	1	0.370831
1523	2	2.52	4.589	3.633	3.633	sp|Q9Y6G9|DC1L1_HUMAN	Cytoplasmic dynein 1 light intermediate chain 1 OS=Homo sapiens GN=DYNC1LI1 PE=1 SV=3	HUMAN	2	0.74602
1524	2	2.5	8.076	1.64	0.6309	sp|Q7Z745|HTRB2_HUMAN	HEAT repeat-containing protein 7B2 OS=Homo sapiens GN=HEATR7B2 PE=2 SV=3	HUMAN	1
1525	2	2.48	4.936	1.285	0.879	sp|Q92626|PXDN_HUMAN	Peroxidasin homolog OS=Homo sapiens GN=PXDN PE=1 SV=2	HUMAN	1	2.44646
1526	2	2.38	8.396	2.368	1.938	sp|Q9NXF1|TEX10_HUMAN	Testis-expressed sequence 10 protein OS=Homo sapiens GN=TEX10 PE=1 SV=2	HUMAN	1	1.16509
1527	2	2.38	14.01	10.83	7.006	sp|Q86SX6|GLRX5_HUMAN	Glutaredoxin-related protein 5, mitochondrial OS=Homo sapiens GN=GLRX5 PE=1 SV=2	HUMAN	1	1.40031
1528	2	2.37	11.82	2.013	1.509	sp|Q9Y263|PLAP_HUMAN	Phospholipase A-2-activating protein OS=Homo sapiens GN=PLAA PE=1 SV=2	HUMAN	1	1.13448
1529	2	2.32	8.696	4.106	4.106	sp|Q92552|RT27_HUMAN	28S ribosomal protein S27, mitochondrial OS=Homo sapiens GN=MRPS27 PE=1 SV=3	HUMAN	1	0.90363
1530	2	2.18	12.52	4.918	2.683	sp|Q13976|KGP1_HUMAN	cGMP-dependent protein kinase 1 OS=Homo sapiens GN=PRKG1 PE=1 SV=3	HUMAN	2	1.09239
1531	2	2.17	16.95	2.624	2.018	sp|Q8ND04|SMG8_HUMAN	Protein SMG8 OS=Homo sapiens GN=SMG8 PE=1 SV=1	HUMAN	1	0.969094
1532	2	2.17	18.27	8.97	7.309	sp|Q9UNP9|PPIE_HUMAN	Peptidyl-prolyl cis-trans isomerase E OS=Homo sapiens GN=PPIE PE=1 SV=1	HUMAN	2	1.36194
1533	2	2.17	6.76	3.147	2.448	sp|Q5T0F9|C2D1B_HUMAN	Coiled-coil and C2 domain-containing protein 1B OS=Homo sapiens GN=CC2D1B PE=1 SV=1	HUMAN	1	2.2484
1534	2	2.17	14.63	11.97	11.97	sp|P42025|ACTY_HUMAN	Beta-centractin OS=Homo sapiens GN=ACTR1B PE=1 SV=1	HUMAN	3	0.758265
1535	2	2.14	11.82	1.736	1.322	sp|P00533|EGFR_HUMAN	Epidermal growth factor receptor OS=Homo sapiens GN=EGFR PE=1 SV=2	HUMAN	1	0.990126
1536	2	2.13	13.1	1.836	1.836	sp|Q7Z3E5|ARMC9_HUMAN	LisH domain-containing protein ARMC9 OS=Homo sapiens GN=ARMC9 PE=1 SV=2	HUMAN	1	0.421185
1537	2	2.12	13.63	1.125	1.125	sp|Q8WTT2|NOC3L_HUMAN	Nucleolar complex protein 3 homolog OS=Homo sapiens GN=NOC3L PE=1 SV=1	HUMAN	1	1.85082
1538	2	2.11	7.143	7.143	5.429	sp|Q9H5K3|SG196_HUMAN	Probable inactive protein kinase-like protein SgK196 OS=Homo sapiens GN=SGK196 PE=2 SV=1	HUMAN	1	0.368884
1539	2	2.09	7.546	0.9843	0.9843	sp|Q14146|URB2_HUMAN	Unhealthy ribosome biogenesis protein 2 homolog OS=Homo sapiens GN=URB2 PE=1 SV=2	HUMAN	2
1540	2	2.08	10.54	0.4496	0.4496	sp|Q7RTP6|MICA3_HUMAN	Protein-methionine sulfoxide oxidase MICAL3 OS=Homo sapiens GN=MICAL3 PE=1 SV=2	HUMAN	1
1541	2	2.08	12.25	2.388	2.388	sp|Q7Z3J2|CP062_HUMAN	UPF0505 protein C16orf62 OS=Homo sapiens GN=C16orf62 PE=1 SV=2	HUMAN	1	0.464906
1542	2	2.08	7.346	1.871	1.455	sp|Q10570|CPSF1_HUMAN	Cleavage and polyadenylation specificity factor subunit 1 OS=Homo sapiens GN=CPSF1 PE=1 SV=2	HUMAN	1	0.80785
1543	2	2.07	14.31	1.837	0.6682	sp|Q05707|COEA1_HUMAN	Collagen alpha-1(XIV) chain OS=Homo sapiens GN=COL14A1 PE=1 SV=3	HUMAN	1	7.7448
1544	2	2.07	10.78	0.8902	0.8902	sp|Q86W92|LIPB1_HUMAN	Liprin-beta-1 OS=Homo sapiens GN=PPFIBP1 PE=1 SV=2	HUMAN	1	1.76214
1545	2	2.07	8.901	3.616	2.643	sp|Q9H8H0|NOL11_HUMAN	Nucleolar protein 11 OS=Homo sapiens GN=NOL11 PE=1 SV=1	HUMAN	1	1.16492
1546	2	2.07	15.96	4.078	4.078	sp|Q13057|COASY_HUMAN	Bifunctional coenzyme A synthase OS=Homo sapiens GN=COASY PE=1 SV=4	HUMAN	1	0.656598
1547	2	2.07	4.403	2.264	2.264	sp|Q92609|TBCD5_HUMAN	TBC1 domain family member 5 OS=Homo sapiens GN=TBC1D5 PE=1 SV=1	HUMAN	1	3.13817
1548	2	2.06	13.1	1.287	1.287	sp|Q9HCS7|SYF1_HUMAN	Pre-mRNA-splicing factor SYF1 OS=Homo sapiens GN=XAB2 PE=1 SV=2	HUMAN	1	1.04924
1549	2	2.06	23.42	5.263	5.263	sp|Q6DKK2|TTC19_HUMAN	Tetratricopeptide repeat protein 19, mitochondrial OS=Homo sapiens GN=TTC19 PE=1 SV=4	HUMAN	1	0.594774
1550	2	2.06	9.702	3.197	2.646	sp|Q96CW5|GCP3_HUMAN	Gamma-tubulin complex component 3 OS=Homo sapiens GN=TUBGCP3 PE=1 SV=2	HUMAN	2	0.485709
1551	2	2.06	10.48	4.467	3.436	sp|Q9UQ13|SHOC2_HUMAN	Leucine-rich repeat protein SHOC-2 OS=Homo sapiens GN=SHOC2 PE=1 SV=2	HUMAN	1	0.969484
1552	2	2.06	6.584	2.004	2.004	sp|Q9NYI0|PSD3_HUMAN	PH and SEC7 domain-containing protein 3 OS=Homo sapiens GN=PSD3 PE=1 SV=2	HUMAN	1
1553	2	2.06	16.36	4.378	4.378	sp|Q96Q11|TRNT1_HUMAN	CCA tRNA nucleotidyltransferase 1, mitochondrial OS=Homo sapiens GN=TRNT1 PE=1 SV=2	HUMAN	2	1.09485
1554	2	2.06	8.271	4.323	4.323	sp|P43007|SATT_HUMAN	Neutral amino acid transporter A OS=Homo sapiens GN=SLC1A4 PE=1 SV=1	HUMAN	1	0.395002
1555	2	2.06	6.452	2.087	2.087	sp|O95747|OXSR1_HUMAN	Serine/threonine-protein kinase OSR1 OS=Homo sapiens GN=OXSR1 PE=1 SV=1	HUMAN	1	0.942131
1556	2	2.06	7.915	1.931	1.931	sp|Q96SY0|VWA9_HUMAN	von Willebrand factor A domain-containing protein 9 OS=Homo sapiens GN=VWA9 PE=1 SV=2	HUMAN	1	1.41767
1557	2	2.06	4.752	2.376	1.728	sp|Q9UDR5|AASS_HUMAN	Alpha-aminoadipic semialdehyde synthase, mitochondrial OS=Homo sapiens GN=AASS PE=1 SV=1	HUMAN	1
1558	2	2.05	20.62	1.304	1.304	sp|Q92620|PRP16_HUMAN	Pre-mRNA-splicing factor ATP-dependent RNA helicase PRP16 OS=Homo sapiens GN=DHX38 PE=1 SV=2	HUMAN	2	0.949942
1559	2	2.05	14.89	1.964	1.964	sp|Q96JH7|VCIP1_HUMAN	Deubiquitinating protein VCIP135 OS=Homo sapiens GN=VCPIP1 PE=1 SV=2	HUMAN	1	0.746741
1560	2	2.05	19.19	2.495	2.495	sp|Q9ULK5|VANG2_HUMAN	Vang-like protein 2 OS=Homo sapiens GN=VANGL2 PE=1 SV=2	HUMAN	1	0.468593
1561	2	2.05	9.641	1.134	1.134	sp|P57678|GEMI4_HUMAN	Gem-associated protein 4 OS=Homo sapiens GN=GEMIN4 PE=1 SV=2	HUMAN	1	0.751543
1562	2	2.05	15.15	1.807	1.807	sp|O75182|SIN3B_HUMAN	Paired amphipathic helix protein Sin3b OS=Homo sapiens GN=SIN3B PE=1 SV=2	HUMAN	1
1563	2	2.05	8.542	2.961	2.164	sp|Q9BZL6|KPCD2_HUMAN	Serine/threonine-protein kinase D2 OS=Homo sapiens GN=PRKD2 PE=1 SV=2	HUMAN	1	1.3035
1564	2	2.05	4.403	0.972	0.972	sp|Q5SRE5|NU188_HUMAN	Nucleoporin NUP188 homolog OS=Homo sapiens GN=NUP188 PE=1 SV=1	HUMAN	1	0.683983
1565	2	2.05	10.27	5.031	3.983	sp|Q9Y2Z4|SYYM_HUMAN	Tyrosine--tRNA ligase, mitochondrial OS=Homo sapiens GN=YARS2 PE=1 SV=2	HUMAN	1	0.635369
1566	2	2.05	12.91	2.747	2.747	sp|P55039|DRG2_HUMAN	Developmentally-regulated GTP-binding protein 2 OS=Homo sapiens GN=DRG2 PE=1 SV=1	HUMAN	1	1.15119
1567	2	2.05	7.469	5.394	5.394	sp|Q9UBS0|KS6B2_HUMAN	Ribosomal protein S6 kinase beta-2 OS=Homo sapiens GN=RPS6KB2 PE=1 SV=2	HUMAN	1	1.6299
1568	2	2.05	3.157	1.894	1.894	sp|Q92845|KIFA3_HUMAN	Kinesin-associated protein 3 OS=Homo sapiens GN=KIFAP3 PE=1 SV=2	HUMAN	1	0.707145
1569	2	2.04	8.46	0.7622	0.7622	sp|Q92878|RAD50_HUMAN	DNA repair protein RAD50 OS=Homo sapiens GN=RAD50 PE=1 SV=1	HUMAN	1	1.17425
1570	2	2.04	27.19	3.216	3.216	sp|Q9BTX7|TTPAL_HUMAN	Alpha-tocopherol transfer protein-like OS=Homo sapiens GN=TTPAL PE=2 SV=2	HUMAN	1	0.645897
1571	2	2.04	8.006	1.54	1.54	sp|Q6Y7W6|PERQ2_HUMAN	PERQ amino acid-rich with GYF domain-containing protein 2 OS=Homo sapiens GN=GIGYF2 PE=1 SV=1	HUMAN	1	1.3673
1572	2	2.04	10.5	1.81	1.357	sp|O60518|RNBP6_HUMAN	Ran-binding protein 6 OS=Homo sapiens GN=RANBP6 PE=1 SV=2	HUMAN	1	1.05151
1573	2	2.04	10.33	2.333	2.333	sp|Q9P2K5|MYEF2_HUMAN	Myelin expression factor 2 OS=Homo sapiens GN=MYEF2 PE=1 SV=3	HUMAN	1	0.905379
1574	2	2.04	19.3	2.297	2.297	sp|P33908|MA1A1_HUMAN	Mannosyl-oligosaccharide 1,2-alpha-mannosidase IA OS=Homo sapiens GN=MAN1A1 PE=1 SV=3	HUMAN	1
1575	2	2.04	24.93	3.183	3.183	sp|O75381|PEX14_HUMAN	Peroxisomal membrane protein PEX14 OS=Homo sapiens GN=PEX14 PE=1 SV=1	HUMAN	1	0.850595
1576	2	2.04	14.31	2.412	2.412	sp|Q6PCE3|PGM2L_HUMAN	Glucose 1,6-bisphosphate synthase OS=Homo sapiens GN=PGM2L1 PE=1 SV=3	HUMAN	1
1577	2	2.04	9.302	4.91	4.91	sp|Q53HC9|TSSC1_HUMAN	Protein TSSC1 OS=Homo sapiens GN=TSSC1 PE=1 SV=2	HUMAN	1	0.881731
1578	2	2.04	10.55	4.008	4.008	sp|Q16204|CCDC6_HUMAN	Coiled-coil domain-containing protein 6 OS=Homo sapiens GN=CCDC6 PE=1 SV=2	HUMAN	1	1.33646
1579	2	2.04	5.405	1.673	1.673	sp|O14964|HGS_HUMAN	Hepatocyte growth factor-regulated tyrosine kinase substrate OS=Homo sapiens GN=HGS PE=1 SV=1	HUMAN	1	0.732162
1580	2	2.04	7.937	3.81	3.81	sp|Q8NFV4|ABHDB_HUMAN	Alpha/beta hydrolase domain-containing protein 11 OS=Homo sapiens GN=ABHD11 PE=2 SV=1	HUMAN	1	0.934474
1581	2	2.04	12.84	7.798	7.798	sp|P46439|GSTM5_HUMAN	Glutathione S-transferase Mu 5 OS=Homo sapiens GN=GSTM5 PE=1 SV=3	HUMAN	1	1.80558
1582	2	2.04	2.469	1.587	1.587	sp|Q15124|PGM5_HUMAN	Phosphoglucomutase-like protein 5 OS=Homo sapiens GN=PGM5 PE=1 SV=2	HUMAN	1	1.59967
1583	2	2.03	8.752	1.378	1.378	sp|Q01970|PLCB3_HUMAN	1-phosphatidylinositol 4,5-bisphosphate phosphodiesterase beta-3 OS=Homo sapiens GN=PLCB3 PE=1 SV=2	HUMAN	1	1.0348
1584	2	2.03	16.17	5.667	4.167	sp|P29536|LMOD1_HUMAN	Leiomodin-1 OS=Homo sapiens GN=LMOD1 PE=1 SV=3	HUMAN	1	1.29347
1585	2	2.03	7.198	1.238	1.238	sp|Q9BX66|SRBS1_HUMAN	Sorbin and SH3 domain-containing protein 1 OS=Homo sapiens GN=SORBS1 PE=1 SV=3	HUMAN	1	0.760437
1586	2	2.03	4.181	1.237	0.9423	sp|Q14999|CUL7_HUMAN	Cullin-7 OS=Homo sapiens GN=CUL7 PE=1 SV=2	HUMAN	1	0.865883
1587	2	2.03	5.928	1.372	1.372	sp|P16144|ITB4_HUMAN	Integrin beta-4 OS=Homo sapiens GN=ITGB4 PE=1 SV=5	HUMAN	1	0.496818
1588	2	2.03	40.74	10.37	8.148	sp|P15927|RFA2_HUMAN	Replication protein A 32 kDa subunit OS=Homo sapiens GN=RPA2 PE=1 SV=1	HUMAN	1	0.820222
1589	2	2.03	45.75	5.66	5.66	sp|P23919|KTHY_HUMAN	Thymidylate kinase OS=Homo sapiens GN=DTYMK PE=1 SV=4	HUMAN	1	1.85856
1590	2	2.03	11.82	2.516	2.516	sp|Q9UQ90|SPG7_HUMAN	Paraplegin OS=Homo sapiens GN=SPG7 PE=1 SV=2	HUMAN	1
1591	2	2.03	18.42	6.579	6.579	sp|Q9NQC8|IFT46_HUMAN	Intraflagellar transport protein 46 homolog OS=Homo sapiens GN=IFT46 PE=2 SV=1	HUMAN	1	0.805855
1592	2	2.03	13.98	8.193	5.06	sp|Q9H974|QTRD1_HUMAN	Queuine tRNA-ribosyltransferase subunit QTRTD1 OS=Homo sapiens GN=QTRTD1 PE=1 SV=1	HUMAN	1	1.43406
1593	2	2.03	7.387	2.189	2.189	sp|Q96AQ6|PBIP1_HUMAN	Pre-B-cell leukemia transcription factor-interacting protein 1 OS=Homo sapiens GN=PBXIP1 PE=1 SV=1	HUMAN	1	1.1558
1594	2	2.03	10.14	2.093	2.093	sp|Q9Y217|MTMR6_HUMAN	Myotubularin-related protein 6 OS=Homo sapiens GN=MTMR6 PE=1 SV=3	HUMAN	1	0.978602
1595	2	2.03	21.62	3.088	3.088	sp|Q9BY77|PDIP3_HUMAN	Polymerase delta-interacting protein 3 OS=Homo sapiens GN=POLDIP3 PE=1 SV=2	HUMAN	1	1.16591
1596	2	2.03	6.914	2.361	2.361	sp|Q8WXI9|P66B_HUMAN	Transcriptional repressor p66-beta OS=Homo sapiens GN=GATAD2B PE=1 SV=1	HUMAN	1	1.10965
1597	2	2.03	8.923	1.77	1.77	sp|Q8TEW0|PARD3_HUMAN	Partitioning defective 3 homolog OS=Homo sapiens GN=PARD3 PE=1 SV=2	HUMAN	1	1.18024
1598	2	2.03	10.93	3.499	3.499	sp|Q8IUC4|RHPN2_HUMAN	Rhophilin-2 OS=Homo sapiens GN=RHPN2 PE=1 SV=1	HUMAN	1
1599	2	2.03	7.4	3.171	3.171	sp|Q5BKT4|AG10A_HUMAN	Dol-P-Glc:Glc(2)Man(9)GlcNAc(2)-PP-Dol alpha-1,2-glucosyltransferase OS=Homo sapiens GN=ALG10 PE=2 SV=1	HUMAN	1	1.63195
1599	0	2.02	7.4	3.171	3.171	sp|Q5I7T1|AG10B_HUMAN	Putative Dol-P-Glc:Glc(2)Man(9)GlcNAc(2)-PP-Dol alpha-1,2-glucosyltransferase OS=Homo sapiens GN=ALG10B PE=1 SV=2	HUMAN	1
1600	2	2.03	6.707	2.236	2.236	sp|Q2TAA5|ALG11_HUMAN	GDP-Man:Man(3)GlcNAc(2)-PP-Dol alpha-1,2-mannosyltransferase OS=Homo sapiens GN=ALG11 PE=1 SV=2	HUMAN	1	0.885432
1601	2	2.03	12.99	4.176	4.176	sp|P55010|IF5_HUMAN	Eukaryotic translation initiation factor 5 OS=Homo sapiens GN=EIF5 PE=1 SV=2	HUMAN	1	1.33317
1602	2	2.03	6.5	2.75	2.75	sp|Q9NQL2|RRAGD_HUMAN	Ras-related GTP-binding protein D OS=Homo sapiens GN=RRAGD PE=1 SV=1	HUMAN	1	0.920384
1602	0	2.03	6.516	2.757	2.757	sp|Q9HB90|RRAGC_HUMAN	Ras-related GTP-binding protein C OS=Homo sapiens GN=RRAGC PE=1 SV=1	HUMAN	1
1603	2	2.03	11.42	3.103	3.103	sp|Q92542|NICA_HUMAN	Nicastrin OS=Homo sapiens GN=NCSTN PE=1 SV=2	HUMAN	2	0.601542
1604	2	2.03	30.26	9.211	9.211	sp|P62308|RUXG_HUMAN	Small nuclear ribonucleoprotein G OS=Homo sapiens GN=SNRPG PE=1 SV=1	HUMAN	1	1.06469
1604	0	2	18.42	9.211	9.211	sp|A8MWD9|RUXGL_HUMAN	Small nuclear ribonucleoprotein G-like protein OS=Homo sapiens PE=2 SV=2	HUMAN	1
1605	2	2.03	4.933	1.794	1.794	sp|O00178|GTPB1_HUMAN	GTP-binding protein 1 OS=Homo sapiens GN=GTPBP1 PE=1 SV=3	HUMAN	1	1.05733
1606	2	2.03	18.81	6.422	6.422	sp|Q9UBQ5|EIF3K_HUMAN	Eukaryotic translation initiation factor 3 subunit K OS=Homo sapiens GN=EIF3K PE=1 SV=1	HUMAN	2	2.33273
1607	2	2.03	6.481	3.333	3.333	sp|Q9NUN5|LMBD1_HUMAN	Probable lysosomal cobalamin transporter OS=Homo sapiens GN=LMBRD1 PE=1 SV=1	HUMAN	2	0.554459
1608	2	2.03	6.057	1.289	1.289	sp|Q2TAL8|QRIC1_HUMAN	Glutamine-rich protein 1 OS=Homo sapiens GN=QRICH1 PE=1 SV=1	HUMAN	1	1.0786
1609	2	2.03	17.65	4.706	4.706	sp|O43752|STX6_HUMAN	Syntaxin-6 OS=Homo sapiens GN=STX6 PE=1 SV=1	HUMAN	1	0.93267
1610	2	2.03	17.24	14.37	14.37	sp|O43324|MCA3_HUMAN	Eukaryotic translation elongation factor 1 epsilon-1 OS=Homo sapiens GN=EEF1E1 PE=1 SV=1	HUMAN	1
1611	2	2.02	8.721	0.8219	0.8219	sp|Q8N201|INT1_HUMAN	Integrator complex subunit 1 OS=Homo sapiens GN=INTS1 PE=1 SV=2	HUMAN	1	1.46749
1612	2	2.02	16.8	2.781	2.781	sp|P33991|MCM4_HUMAN	DNA replication licensing factor MCM4 OS=Homo sapiens GN=MCM4 PE=1 SV=5	HUMAN	1
1613	2	2.02	14.8	1.316	1.316	sp|Q92888|ARHG1_HUMAN	Rho guanine nucleotide exchange factor 1 OS=Homo sapiens GN=ARHGEF1 PE=1 SV=2	HUMAN	1	0.890498
1614	2	2.02	11.89	1.299	1.299	sp|Q7L7X3|TAOK1_HUMAN	Serine/threonine-protein kinase TAO1 OS=Homo sapiens GN=TAOK1 PE=1 SV=1	HUMAN	1	0.712752
1615	2	2.02	10.32	2.381	2.381	sp|Q5QJE6|TDIF2_HUMAN	Deoxynucleotidyltransferase terminal-interacting protein 2 OS=Homo sapiens GN=DNTTIP2 PE=1 SV=2	HUMAN	1	1.12473
1616	2	2.02	36.47	5.588	5.588	sp|Q9UNI6|DUS12_HUMAN	Dual specificity protein phosphatase 12 OS=Homo sapiens GN=DUSP12 PE=1 SV=1	HUMAN	1	1.1554
1617	2	2.02	8.901	1.858	1.858	sp|Q9C0C9|UBE2O_HUMAN	Ubiquitin-conjugating enzyme E2 O OS=Homo sapiens GN=UBE2O PE=1 SV=3	HUMAN	1	0.617416
1618	2	2.02	38.01	7.24	4.525	sp|Q13242|SRSF9_HUMAN	Serine/arginine-rich splicing factor 9 OS=Homo sapiens GN=SRSF9 PE=1 SV=1	HUMAN	1	1.31902
1619	2	2.02	17.02	4.971	4.971	sp|Q9UI10|EI2BD_HUMAN	Translation initiation factor eIF-2B subunit delta OS=Homo sapiens GN=EIF2B4 PE=1 SV=2	HUMAN	1	1.61341
1620	2	2.02	17.87	4.124	4.124	sp|Q9NVV4|PAPD1_HUMAN	Poly(A) RNA polymerase, mitochondrial OS=Homo sapiens GN=MTPAP PE=1 SV=1	HUMAN	1	0.731238
1621	2	2.02	11.61	2.903	2.903	sp|Q96EY7|PTCD3_HUMAN	Pentatricopeptide repeat domain-containing protein 3, mitochondrial OS=Homo sapiens GN=PTCD3 PE=1 SV=3	HUMAN	1	1.22758
1622	2	2.02	14.14	1.83	1.83	sp|Q15642|CIP4_HUMAN	Cdc42-interacting protein 4 OS=Homo sapiens GN=TRIP10 PE=1 SV=3	HUMAN	1	0.83631
1623	2	2.02	23.2	4.176	4.176	sp|Q05048|CSTF1_HUMAN	Cleavage stimulation factor subunit 1 OS=Homo sapiens GN=CSTF1 PE=1 SV=1	HUMAN	1	0.917311
1624	2	2.02	5.896	1.361	1.361	sp|P52848|NDST1_HUMAN	Bifunctional heparan sulfate N-deacetylase/N-sulfotransferase 1 OS=Homo sapiens GN=NDST1 PE=1 SV=1	HUMAN	1
1624	0	2	16.42	1.359	1.359	sp|P52849|NDST2_HUMAN	Bifunctional heparan sulfate N-deacetylase/N-sulfotransferase 2 OS=Homo sapiens GN=NDST2 PE=1 SV=1	HUMAN	1
1625	2	2.02	10.25	1.586	1.586	sp|P19823|ITIH2_HUMAN	Inter-alpha-trypsin inhibitor heavy chain H2 OS=Homo sapiens GN=ITIH2 PE=1 SV=2	HUMAN	1	0.881729
1626	2	2.02	34.58	13.33	3.333	sp|P14678|RSMB_HUMAN	Small nuclear ribonucleoprotein-associated proteins B and B' OS=Homo sapiens GN=SNRPB PE=1 SV=2	HUMAN	1	1.03847
1626	0	2.02	7.917	3.333	3.333	sp|P63162|RSMN_HUMAN	Small nuclear ribonucleoprotein-associated protein N OS=Homo sapiens GN=SNRPN PE=1 SV=1	HUMAN	1
1627	2	2.02	13.79	2.586	2.586	sp|P04424|ARLY_HUMAN	Argininosuccinate lyase OS=Homo sapiens GN=ASL PE=1 SV=4	HUMAN	1	0.657273
1628	2	2.02	5.578	2.523	2.523	sp|O75175|CNOT3_HUMAN	CCR4-NOT transcription complex subunit 3 OS=Homo sapiens GN=CNOT3 PE=1 SV=1	HUMAN	1	1.04412
1629	2	2.02	14.37	6.25	6.25	sp|Q9P2X3|IMPCT_HUMAN	Protein IMPACT OS=Homo sapiens GN=IMPACT PE=1 SV=2	HUMAN	1	0.661172
1630	2	2.02	8.222	1.814	1.814	sp|Q9NXE4|NSMA3_HUMAN	Sphingomyelin phosphodiesterase 4 OS=Homo sapiens GN=SMPD4 PE=1 SV=2	HUMAN	1	0.915884
1631	2	2.02	17.19	5.158	5.158	sp|Q9H1C3|GL8D2_HUMAN	Glycosyltransferase 8 domain-containing protein 2 OS=Homo sapiens GN=GLT8D2 PE=2 SV=1	HUMAN	1	1.25298
1632	2	2.02	6.486	1.651	1.651	sp|Q9BZJ0|CRNL1_HUMAN	Crooked neck-like protein 1 OS=Homo sapiens GN=CRNKL1 PE=1 SV=4	HUMAN	1	0.633372
1633	2	2.02	13.58	3.019	3.019	sp|Q9BXM9|FSD1L_HUMAN	FSD1-like protein OS=Homo sapiens GN=FSD1L PE=1 SV=2	HUMAN	1	0.494663
1634	2	2.02	14.48	4.751	4.751	sp|Q96SW2|CRBN_HUMAN	Protein cereblon OS=Homo sapiens GN=CRBN PE=1 SV=1	HUMAN	1	1.30277
1635	2	2.02	5.068	2.192	2.192	sp|Q8N556|AFAP1_HUMAN	Actin filament-associated protein 1 OS=Homo sapiens GN=AFAP1 PE=1 SV=2	HUMAN	1	0.88737
1636	2	2.02	10.26	3.55	3.55	sp|Q7Z4H8|KDEL2_HUMAN	KDEL motif-containing protein 2 OS=Homo sapiens GN=KDELC2 PE=1 SV=2	HUMAN	1	1.45209
1637	2	2.02	13.8	4.6	4.6	sp|Q16647|PTGIS_HUMAN	Prostacyclin synthase OS=Homo sapiens GN=PTGIS PE=1 SV=1	HUMAN	1	1.03736
1638	2	2.02	7.222	4.167	4.167	sp|Q16539|MK14_HUMAN	Mitogen-activated protein kinase 14 OS=Homo sapiens GN=MAPK14 PE=1 SV=3	HUMAN	1	0.808029
1639	2	2.02	18.07	5.089	5.089	sp|P51553|IDH3G_HUMAN	Isocitrate dehydrogenase [NAD] subunit gamma, mitochondrial OS=Homo sapiens GN=IDH3G PE=1 SV=1	HUMAN	1	0.698201
1640	2	2.02	6.352	2.954	2.068	sp|P16435|NCPR_HUMAN	NADPH--cytochrome P450 reductase OS=Homo sapiens GN=POR PE=1 SV=2	HUMAN	1	1.32566
1641	2	2.02	9.874	1.795	1.795	sp|Q9Y4X5|ARI1_HUMAN	E3 ubiquitin-protein ligase ARIH1 OS=Homo sapiens GN=ARIH1 PE=1 SV=2	HUMAN	1	1.01365
1642	2	2.02	11.85	5.51	5.51	sp|Q9NX46|ARHL2_HUMAN	Poly(ADP-ribose) glycohydrolase ARH3 OS=Homo sapiens GN=ADPRHL2 PE=1 SV=1	HUMAN	1	1.02084
1643	2	2.02	5.965	2.632	2.632	sp|Q9NS93|TM7S3_HUMAN	Transmembrane 7 superfamily member 3 OS=Homo sapiens GN=TM7SF3 PE=2 SV=1	HUMAN	1	0.868938
1644	2	2.02	9.574	3.191	3.191	sp|Q9NRZ7|PLCC_HUMAN	1-acyl-sn-glycerol-3-phosphate acyltransferase gamma OS=Homo sapiens GN=AGPAT3 PE=1 SV=1	HUMAN	1	0.981115
1645	2	2.02	17.09	6.909	6.909	sp|Q9H1Y0|ATG5_HUMAN	Autophagy protein 5 OS=Homo sapiens GN=ATG5 PE=1 SV=2	HUMAN	1	0.421764
1646	2	2.02	6.31	2.677	2.677	sp|Q8TD30|ALAT2_HUMAN	Alanine aminotransferase 2 OS=Homo sapiens GN=GPT2 PE=1 SV=1	HUMAN	1
1647	2	2.02	11.41	6.366	6.366	sp|Q8TCT9|HM13_HUMAN	Minor histocompatibility antigen H13 OS=Homo sapiens GN=HM13 PE=1 SV=1	HUMAN	2	0.54823
1648	2	2.02	11	4.811	4.811	sp|Q86WA6|BPHL_HUMAN	Valacyclovir hydrolase OS=Homo sapiens GN=BPHL PE=1 SV=1	HUMAN	1	0.70734
1649	2	2.02	5.897	2.179	2.179	sp|Q709F0|ACD11_HUMAN	Acyl-CoA dehydrogenase family member 11 OS=Homo sapiens GN=ACAD11 PE=1 SV=2	HUMAN	1	0.554953
1650	2	2.02	20.05	4.01	4.01	sp|Q5JVF3|PCID2_HUMAN	PCI domain-containing protein 2 OS=Homo sapiens GN=PCID2 PE=1 SV=2	HUMAN	1	0.471036
1651	2	2.02	16.61	12.64	9.386	sp|Q15404|RSU1_HUMAN	Ras suppressor protein 1 OS=Homo sapiens GN=RSU1 PE=1 SV=3	HUMAN	2	0.825129
1652	2	2.02	7.168	3.846	2.797	sp|Q14956|GPNMB_HUMAN	Transmembrane glycoprotein NMB OS=Homo sapiens GN=GPNMB PE=1 SV=2	HUMAN	1	1.43954
1653	2	2.02	17.14	2.637	2.637	sp|Q13867|BLMH_HUMAN	Bleomycin hydrolase OS=Homo sapiens GN=BLMH PE=1 SV=1	HUMAN	1	0.793485
1654	2	2.02	18.91	5.769	5.769	sp|Q12904|AIMP1_HUMAN	Aminoacyl tRNA synthase complex-interacting multifunctional protein 1 OS=Homo sapiens GN=AIMP1 PE=1 SV=2	HUMAN	3	0.749418
1655	2	2.02	25.35	16.2	16.2	sp|P60983|GMFB_HUMAN	Glia maturation factor beta OS=Homo sapiens GN=GMFB PE=1 SV=2	HUMAN	1	1.43113
1656	2	2.02	16.52	3.704	3.704	sp|P49770|EI2BB_HUMAN	Translation initiation factor eIF-2B subunit beta OS=Homo sapiens GN=EIF2B2 PE=1 SV=3	HUMAN	1	0.877378
1657	2	2.02	7.549	2.941	1.471	sp|P23378|GCSP_HUMAN	Glycine dehydrogenase [decarboxylating], mitochondrial OS=Homo sapiens GN=GLDC PE=1 SV=2	HUMAN	1	0.27581
1658	2	2.02	21.89	18.93	10.06	sp|Q9Y6A9|SPCS1_HUMAN	Signal peptidase complex subunit 1 OS=Homo sapiens GN=SPCS1 PE=1 SV=3	HUMAN	1	1.81322
1659	2	2.02	29.56	11.32	11.32	sp|Q9UIL1|SCOC_HUMAN	Short coiled-coil protein OS=Homo sapiens GN=SCOC PE=1 SV=2	HUMAN	1	0.446915
1660	2	2.02	8.4	4.8	4.8	sp|Q9HD33|RM47_HUMAN	39S ribosomal protein L47, mitochondrial OS=Homo sapiens GN=MRPL47 PE=1 SV=2	HUMAN	1	1.36015
1661	2	2.02	9.74	4.113	4.113	sp|Q9HD26|GOPC_HUMAN	Golgi-associated PDZ and coiled-coil motif-containing protein OS=Homo sapiens GN=GOPC PE=1 SV=1	HUMAN	1	1.20677
1662	2	2.02	8.753	5.04	5.04	sp|Q9H7Z7|PGES2_HUMAN	Prostaglandin E synthase 2 OS=Homo sapiens GN=PTGES2 PE=1 SV=1	HUMAN	2	0.539483
1663	2	2.02	11.6	3.754	3.754	sp|Q9BYG3|MK67I_HUMAN	MKI67 FHA domain-interacting nucleolar phosphoprotein OS=Homo sapiens GN=MKI67IP PE=1 SV=1	HUMAN	1	0.867997
1664	2	2.02	5.732	2.112	2.112	sp|Q99805|TM9S2_HUMAN	Transmembrane 9 superfamily member 2 OS=Homo sapiens GN=TM9SF2 PE=1 SV=1	HUMAN	2	1.90828
1665	2	2.02	3.153	1.802	1.802	sp|Q96EN8|MOCOS_HUMAN	Molybdenum cofactor sulfurase OS=Homo sapiens GN=MOCOS PE=1 SV=2	HUMAN	1	0.759753
1666	2	2.02	10.18	2.695	2.695	sp|Q92905|CSN5_HUMAN	COP9 signalosome complex subunit 5 OS=Homo sapiens GN=COPS5 PE=1 SV=4	HUMAN	1
1667	2	2.02	8.357	6.628	6.628	sp|Q8IW45|NNRD_HUMAN	ATP-dependent (S)-NAD(P)H-hydrate dehydratase OS=Homo sapiens GN=CARKD PE=1 SV=1	HUMAN	1	0.549005
1668	2	2.02	8.3	3.953	3.953	sp|P48509|CD151_HUMAN	CD151 antigen OS=Homo sapiens GN=CD151 PE=1 SV=3	HUMAN	1	2.26396
1669	2	2.02	14.61	4.221	4.221	sp|O95861|BPNT1_HUMAN	3'(2'),5'-bisphosphate nucleotidase 1 OS=Homo sapiens GN=BPNT1 PE=1 SV=1	HUMAN	1	0.75989
1670	2	2.02	12.13	3.254	3.254	sp|O15126|SCAM1_HUMAN	Secretory carrier-associated membrane protein 1 OS=Homo sapiens GN=SCAMP1 PE=1 SV=2	HUMAN	1	1.18034
1671	2	2.02	21.24	10.62	10.62	sp|A6ZKI3|F127A_HUMAN	Protein FAM127A OS=Homo sapiens GN=FAM127A PE=1 SV=1	HUMAN	1
1672	2	2.02	3.782	2.731	2.731	sp|Q9Y679|AUP1_HUMAN	Ancient ubiquitous protein 1 OS=Homo sapiens GN=AUP1 PE=1 SV=1	HUMAN	1	0.826469
1673	2	2.02	4.494	3.371	3.371	sp|Q9Y5Q0|FADS3_HUMAN	Fatty acid desaturase 3 OS=Homo sapiens GN=FADS3 PE=2 SV=1	HUMAN	1	1.03054
1674	2	2.02	8.876	5.917	5.917	sp|Q9GZZ1|NAA50_HUMAN	N-alpha-acetyltransferase 50 OS=Homo sapiens GN=NAA50 PE=1 SV=1	HUMAN	1	1.43792
1675	2	2.02	9.036	9.036	9.036	sp|Q99757|THIOM_HUMAN	Thioredoxin, mitochondrial OS=Homo sapiens GN=TXN2 PE=1 SV=2	HUMAN	1	0.459196
1676	2	2.02	12.98	10.58	10.58	sp|Q8N511|TM199_HUMAN	Transmembrane protein 199 OS=Homo sapiens GN=TMEM199 PE=1 SV=1	HUMAN	1	1.01214
1677	2	2.02	3.89	3.17	3.17	sp|Q13480|GAB1_HUMAN	GRB2-associated-binding protein 1 OS=Homo sapiens GN=GAB1 PE=1 SV=2	HUMAN	1	0.346762
1678	2	2.02	4.478	3.412	3.412	sp|P49005|DPOD2_HUMAN	DNA polymerase delta subunit 2 OS=Homo sapiens GN=POLD2 PE=1 SV=1	HUMAN	1	3.73551
1679	2	2.02	3.748	2.761	2.761	sp|P15289|ARSA_HUMAN	Arylsulfatase A OS=Homo sapiens GN=ARSA PE=1 SV=3	HUMAN	1	0.976049
1680	2	2.02	7	5.333	5.333	sp|O95749|GGPPS_HUMAN	Geranylgeranyl pyrophosphate synthase OS=Homo sapiens GN=GGPS1 PE=1 SV=1	HUMAN	1	0.62927
1681	2	2.02	14.76	12.38	12.38	sp|O14613|BORG1_HUMAN	Cdc42 effector protein 2 OS=Homo sapiens GN=CDC42EP2 PE=1 SV=1	HUMAN	2	1.32058
1682	2	2.02	11.76	9.091	9.091	sp|O00746|NDKM_HUMAN	Nucleoside diphosphate kinase, mitochondrial OS=Homo sapiens GN=NME4 PE=1 SV=1	HUMAN	1	0.793821
1683	2	2.02	11.34	11.34	11.34	sp|C9JLW8|F195B_HUMAN	Protein FAM195B OS=Homo sapiens GN=FAM195B PE=1 SV=1	HUMAN	1	0.926815
1684	2	2.01	14.87	2.051	1.282	sp|Q93034|CUL5_HUMAN	Cullin-5 OS=Homo sapiens GN=CUL5 PE=1 SV=4	HUMAN	1	0.908889
1685	2	2.01	19.4	1.953	1.953	sp|Q13618|CUL3_HUMAN	Cullin-3 OS=Homo sapiens GN=CUL3 PE=1 SV=2	HUMAN	1
1686	2	2.01	15.35	2.953	2.953	sp|Q8WXA9|SREK1_HUMAN	Splicing regulatory glutamine/lysine-rich protein 1 OS=Homo sapiens GN=SREK1 PE=1 SV=1	HUMAN	1
1687	2	2.01	8.168	1.398	1.03	sp|Q9P266|JCAD_HUMAN	Junctional protein associated with coronary artery disease OS=Homo sapiens GN=KIAA1462 PE=2 SV=3	HUMAN	1	0.506096
1688	2	2.01	12.84	2.408	2.408	sp|Q9UG63|ABCF2_HUMAN	ATP-binding cassette sub-family F member 2 OS=Homo sapiens GN=ABCF2 PE=1 SV=2	HUMAN	1	0.571374
1689	2	2.01	6.782	0.8675	0.8675	sp|O95487|SC24B_HUMAN	Protein transport protein Sec24B OS=Homo sapiens GN=SEC24B PE=1 SV=2	HUMAN	1	1.1126
1690	2	2.01	8.998	1.698	1.698	sp|Q9HD45|TM9S3_HUMAN	Transmembrane 9 superfamily member 3 OS=Homo sapiens GN=TM9SF3 PE=1 SV=2	HUMAN	1	1.131
1691	2	2.01	16.67	4.902	4.902	sp|Q99848|EBP2_HUMAN	Probable rRNA-processing protein EBP2 OS=Homo sapiens GN=EBNA1BP2 PE=1 SV=2	HUMAN	1	1.5333
1692	2	2.01	9.177	1.619	1.619	sp|Q96JG8|MAGD4_HUMAN	Melanoma-associated antigen D4 OS=Homo sapiens GN=MAGED4 PE=1 SV=3	HUMAN	1	0.362984
1693	2	2.01	14.55	3.689	3.689	sp|Q92769|HDAC2_HUMAN	Histone deacetylase 2 OS=Homo sapiens GN=HDAC2 PE=1 SV=2	HUMAN	1	2.14575
1694	2	2.01	8.958	4.375	2.5	sp|Q92743|HTRA1_HUMAN	Serine protease HTRA1 OS=Homo sapiens GN=HTRA1 PE=1 SV=1	HUMAN	1	0.877483
1695	2	2.01	9.021	3.093	2.964	sp|Q13616|CUL1_HUMAN	Cullin-1 OS=Homo sapiens GN=CUL1 PE=1 SV=2	HUMAN	1	1.12391
1696	2	2.01	12.03	3.734	3.734	sp|Q13547|HDAC1_HUMAN	Histone deacetylase 1 OS=Homo sapiens GN=HDAC1 PE=1 SV=1	HUMAN	1	0.788746
1697	2	2.01	17.87	7.407	4.026	sp|O95671|ASML_HUMAN	N-acetylserotonin O-methyltransferase-like protein OS=Homo sapiens GN=ASMTL PE=1 SV=3	HUMAN	1	0.894024
1698	2	2.01	8.485	1.396	1.396	sp|O60462|NRP2_HUMAN	Neuropilin-2 OS=Homo sapiens GN=NRP2 PE=1 SV=2	HUMAN	1	0.550074
1699	2	2.01	18.65	11.51	9.524	sp|Q9BRK0|REEP2_HUMAN	Receptor expression-enhancing protein 2 OS=Homo sapiens GN=REEP2 PE=2 SV=2	HUMAN	2	0.962295
1700	2	2.01	9.025	7.22	3.971	sp|Q99436|PSB7_HUMAN	Proteasome subunit beta type-7 OS=Homo sapiens GN=PSMB7 PE=1 SV=1	HUMAN	1	1.21151
1701	2	2.01	8.448	4.912	4.912	sp|Q0VDF9|HSP7E_HUMAN	Heat shock 70 kDa protein 14 OS=Homo sapiens GN=HSPA14 PE=1 SV=1	HUMAN	1	1.23563
1702	2	2.01	19.65	6.069	4.335	sp|P53597|SUCA_HUMAN	Succinyl-CoA ligase [ADP/GDP-forming] subunit alpha, mitochondrial OS=Homo sapiens GN=SUCLG1 PE=1 SV=4	HUMAN	2	0.873533
1703	2	2.01	9.905	1.905	1.905	sp|P23443|KS6B1_HUMAN	Ribosomal protein S6 kinase beta-1 OS=Homo sapiens GN=RPS6KB1 PE=1 SV=2	HUMAN	1	1.50561
1704	2	2.01	3.807	2.489	1.611	sp|O43395|PRPF3_HUMAN	U4/U6 small nuclear ribonucleoprotein Prp3 OS=Homo sapiens GN=PRPF3 PE=1 SV=2	HUMAN	1	2.85008
1705	2	2.01	6.045	1.727	1.727	sp|O00425|IF2B3_HUMAN	Insulin-like growth factor 2 mRNA-binding protein 3 OS=Homo sapiens GN=IGF2BP3 PE=1 SV=2	HUMAN	1	1.24541
1706	2	2.01	10.92	2.964	2.964	sp|Q9Y6Q1|CAN6_HUMAN	Calpain-6 OS=Homo sapiens GN=CAPN6 PE=1 SV=2	HUMAN	1	1.17607
1707	2	2.01	5.263	3.11	3.11	sp|Q9Y2T2|AP3M1_HUMAN	AP-3 complex subunit mu-1 OS=Homo sapiens GN=AP3M1 PE=1 SV=1	HUMAN	1	0.743943
1708	2	2.01	8.087	2.333	2.333	sp|Q6P1M0|S27A4_HUMAN	Long-chain fatty acid transport protein 4 OS=Homo sapiens GN=SLC27A4 PE=1 SV=1	HUMAN	1	1.00005
1709	2	2.01	4.891	2.31	2.31	sp|Q32P28|P3H1_HUMAN	Prolyl 3-hydroxylase 1 OS=Homo sapiens GN=LEPRE1 PE=1 SV=2	HUMAN	1	1.76525
1710	2	2.01	11.31	8.127	8.127	sp|Q13126|MTAP_HUMAN	S-methyl-5'-thioadenosine phosphorylase OS=Homo sapiens GN=MTAP PE=1 SV=2	HUMAN	1	0.514165
1711	2	2.01	5.091	4.182	2.909	sp|P35610|SOAT1_HUMAN	Sterol O-acyltransferase 1 OS=Homo sapiens GN=SOAT1 PE=1 SV=3	HUMAN	1	0.886868
1712	2	2.01	11.23	5.348	5.348	sp|P19237|TNNI1_HUMAN	Troponin I, slow skeletal muscle OS=Homo sapiens GN=TNNI1 PE=1 SV=3	HUMAN	1	1.91338
1713	2	2.01	5.648	4.319	4.319	sp|Q8NBJ7|SUMF2_HUMAN	Sulfatase-modifying factor 2 OS=Homo sapiens GN=SUMF2 PE=1 SV=2	HUMAN	1	1.0184
1714	2	2.01	9.542	9.542	7.634	sp|Q8IXM6|NRM_HUMAN	Nurim OS=Homo sapiens GN=NRM PE=1 SV=1	HUMAN	1	1.06977
1715	2	2.01	13.4	10.82	10.82	sp|Q13636|RAB31_HUMAN	Ras-related protein Rab-31 OS=Homo sapiens GN=RAB31 PE=1 SV=1	HUMAN	1	0.589644
1716	2	2.01	6.017	4.979	4.979	sp|Q13325|IFIT5_HUMAN	Interferon-induced protein with tetratricopeptide repeats 5 OS=Homo sapiens GN=IFIT5 PE=1 SV=1	HUMAN	1	0.753703
1717	2	2	12.11	0.8378	0.8378	sp|Q99700|ATX2_HUMAN	Ataxin-2 OS=Homo sapiens GN=ATXN2 PE=1 SV=2	HUMAN	1	0.77333
1718	2	2	16.48	1.327	1.327	sp|Q8IYB3|SRRM1_HUMAN	Serine/arginine repetitive matrix protein 1 OS=Homo sapiens GN=SRRM1 PE=1 SV=2	HUMAN	1	1.39851
1719	2	2	6.452	0.8065	0.8065	sp|Q13428|TCOF_HUMAN	Treacle protein OS=Homo sapiens GN=TCOF1 PE=1 SV=3	HUMAN	1	1.46162
1720	2	2	15.46	1.867	1.245	sp|Q96JG6|CC132_HUMAN	Coiled-coil domain-containing protein 132 OS=Homo sapiens GN=CCDC132 PE=1 SV=3	HUMAN	1	0.88602
1721	2	2	14.55	1.233	1.233	sp|Q9Y2D4|EXC6B_HUMAN	Exocyst complex component 6B OS=Homo sapiens GN=EXOC6B PE=1 SV=3	HUMAN	1	1.05207
1722	2	2	27.03	2.703	2.703	sp|Q9Y625|GPC6_HUMAN	Glypican-6 OS=Homo sapiens GN=GPC6 PE=1 SV=1	HUMAN	1	2.63815
1723	2	2	9.388	1.429	1.429	sp|Q8WTW3|COG1_HUMAN	Conserved oligomeric Golgi complex subunit 1 OS=Homo sapiens GN=COG1 PE=1 SV=1	HUMAN	1	1.0649
1724	2	2	14.91	3.758	2.667	sp|O75815|BCAR3_HUMAN	Breast cancer anti-estrogen resistance protein 3 OS=Homo sapiens GN=BCAR3 PE=1 SV=1	HUMAN	1	0.747722
1725	2	2	14.79	2.649	2.649	sp|Q9Y6X5|ENPP4_HUMAN	Ectonucleotide pyrophosphatase/phosphodiesterase family member 4 OS=Homo sapiens GN=ENPP4 PE=2 SV=3	HUMAN	1	2.20648
1726	2	2	21.52	4.401	4.401	sp|Q53GL0|PKHO1_HUMAN	Pleckstrin homology domain-containing family O member 1 OS=Homo sapiens GN=PLEKHO1 PE=1 SV=2	HUMAN	1	0.943464
1727	2	2	10.4	2.712	2.712	sp|Q01780|EXOSX_HUMAN	Exosome component 10 OS=Homo sapiens GN=EXOSC10 PE=1 SV=2	HUMAN	1	1.24791
1728	2	2	20.57	5.398	5.398	sp|Q9NZJ7|MTCH1_HUMAN	Mitochondrial carrier homolog 1 OS=Homo sapiens GN=MTCH1 PE=1 SV=1	HUMAN	2	0.816095
1729	2	2	24.26	4.535	4.535	sp|Q9BZV1|UBXN6_HUMAN	UBX domain-containing protein 6 OS=Homo sapiens GN=UBXN6 PE=1 SV=1	HUMAN	1	0.65777
1730	2	2	16.89	2.588	2.588	sp|Q8WWI5|CTL1_HUMAN	Choline transporter-like protein 1 OS=Homo sapiens GN=SLC44A1 PE=1 SV=1	HUMAN	1	1.15358
1731	2	2	20.24	2.573	2.573	sp|Q5JTV8|TOIP1_HUMAN	Torsin-1A-interacting protein 1 OS=Homo sapiens GN=TOR1AIP1 PE=1 SV=2	HUMAN	1	0.93245
1732	2	2	7.898	2.166	2.166	sp|Q16666|IF16_HUMAN	Gamma-interferon-inducible protein 16 OS=Homo sapiens GN=IFI16 PE=1 SV=3	HUMAN	1	0.621772
1733	2	2	10.82	1.715	1.715	sp|Q14684|RRP1B_HUMAN	Ribosomal RNA processing protein 1 homolog B OS=Homo sapiens GN=RRP1B PE=1 SV=3	HUMAN	1	1.11569
1734	2	2	20.69	5.819	5.819	sp|P49821|NDUV1_HUMAN	NADH dehydrogenase [ubiquinone] flavoprotein 1, mitochondrial OS=Homo sapiens GN=NDUFV1 PE=1 SV=4	HUMAN	2	0.912941
1735	2	2	10.75	2.867	2.867	sp|P35052|GPC1_HUMAN	Glypican-1 OS=Homo sapiens GN=GPC1 PE=1 SV=2	HUMAN	1
1736	2	2	28.21	6.429	4.286	sp|P21912|DHSB_HUMAN	Succinate dehydrogenase [ubiquinone] iron-sulfur subunit, mitochondrial OS=Homo sapiens GN=SDHB PE=1 SV=3	HUMAN	1	1.32282
1737	2	2	16.01	3.256	3.256	sp|P13807|GYS1_HUMAN	Glycogen [starch] synthase, muscle OS=Homo sapiens GN=GYS1 PE=1 SV=2	HUMAN	1	1.21818
1738	2	2	15.13	2.75	2.75	sp|P12081|SYHC_HUMAN	Histidine--tRNA ligase, cytoplasmic OS=Homo sapiens GN=HARS PE=1 SV=2	HUMAN	1	1.42447
1739	2	2	26.37	17.03	8.242	sp|Q9Y2B0|CNPY2_HUMAN	Protein canopy homolog 2 OS=Homo sapiens GN=CNPY2 PE=1 SV=1	HUMAN	1	1.50606
1740	2	2	8.23	2.332	2.332	sp|Q9UBB6|NCDN_HUMAN	Neurochondrin OS=Homo sapiens GN=NCDN PE=1 SV=1	HUMAN	1
1741	2	2	26.23	6.557	6.557	sp|Q9NX08|COMD8_HUMAN	COMM domain-containing protein 8 OS=Homo sapiens GN=COMMD8 PE=1 SV=1	HUMAN	1	0.933424
1742	2	2	12.61	3.982	3.982	sp|Q9NR50|EI2BG_HUMAN	Translation initiation factor eIF-2B subunit gamma OS=Homo sapiens GN=EIF2B3 PE=1 SV=1	HUMAN	1	1.64261
1743	2	2	22.46	2.128	2.128	sp|Q9GZL7|WDR12_HUMAN	Ribosome biogenesis protein WDR12 OS=Homo sapiens GN=WDR12 PE=1 SV=2	HUMAN	1	0.980827
1744	2	2	22.13	3.617	3.617	sp|Q96TC7|RMD3_HUMAN	Regulator of microtubule dynamics protein 3 OS=Homo sapiens GN=RMDN3 PE=1 SV=2	HUMAN	1	0.889063
1745	2	2	7.882	2.094	2.094	sp|Q96JM3|CHAP1_HUMAN	Chromosome alignment-maintaining phosphoprotein 1 OS=Homo sapiens GN=CHAMP1 PE=1 SV=2	HUMAN	1	0.881608
1746	2	2	26.74	3.82	3.82	sp|Q96I15|SCLY_HUMAN	Selenocysteine lyase OS=Homo sapiens GN=SCLY PE=1 SV=2	HUMAN	1	0.58827
1747	2	2	9.444	5	5	sp|Q92783|STAM1_HUMAN	Signal transducing adapter molecule 1 OS=Homo sapiens GN=STAM PE=1 SV=3	HUMAN	2	0.535607
1748	2	2	8.99	2.905	2.905	sp|Q8N1B4|VPS52_HUMAN	Vacuolar protein sorting-associated protein 52 homolog OS=Homo sapiens GN=VPS52 PE=1 SV=1	HUMAN	1	1.42879
1749	2	2	8.791	1.399	1.399	sp|Q8IXT5|RB12B_HUMAN	RNA-binding protein 12B OS=Homo sapiens GN=RBM12B PE=1 SV=2	HUMAN	1	1.43071
1750	2	2	10.39	2.273	2.273	sp|Q7Z3D6|CN159_HUMAN	UPF0317 protein C14orf159, mitochondrial OS=Homo sapiens GN=C14orf159 PE=1 SV=2	HUMAN	1	0.250899
1751	2	2	6.944	3.858	3.858	sp|Q15397|K0020_HUMAN	Pumilio domain-containing protein KIAA0020 OS=Homo sapiens GN=KIAA0020 PE=1 SV=3	HUMAN	1
1752	2	2	17.55	3.9	3.9	sp|Q12926|ELAV2_HUMAN	ELAV-like protein 2 OS=Homo sapiens GN=ELAVL2 PE=1 SV=2	HUMAN	1	1.07861
1752	0	2	25	3.684	3.684	sp|P26378|ELAV4_HUMAN	ELAV-like protein 4 OS=Homo sapiens GN=ELAVL4 PE=1 SV=2	HUMAN	1
1752	0	2	13.62	3.815	3.815	sp|Q14576|ELAV3_HUMAN	ELAV-like protein 3 OS=Homo sapiens GN=ELAVL3 PE=1 SV=3	HUMAN	1
1753	2	2	7.524	1.942	1.942	sp|P78536|ADA17_HUMAN	Disintegrin and metalloproteinase domain-containing protein 17 OS=Homo sapiens GN=ADAM17 PE=1 SV=1	HUMAN	1	1.28681
1754	2	2	11.9	3.432	3.432	sp|P62495|ERF1_HUMAN	Eukaryotic peptide chain release factor subunit 1 OS=Homo sapiens GN=ETF1 PE=1 SV=3	HUMAN	1	0.974675
1755	2	2	10.48	4.641	4.641	sp|O94776|MTA2_HUMAN	Metastasis-associated protein MTA2 OS=Homo sapiens GN=MTA2 PE=1 SV=1	HUMAN	1	0.925653
1756	2	2	13.37	3.146	3.146	sp|O76024|WFS1_HUMAN	Wolframin OS=Homo sapiens GN=WFS1 PE=1 SV=2	HUMAN	1	0.685641
1757	2	2	9.146	4.065	4.065	sp|O60784|TOM1_HUMAN	Target of Myb protein 1 OS=Homo sapiens GN=TOM1 PE=1 SV=2	HUMAN	1	0.717658
1758	2	2	52.07	14.05	14.05	sp|O43768|ENSA_HUMAN	Alpha-endosulfine OS=Homo sapiens GN=ENSA PE=1 SV=1	HUMAN	1	2.10872
1759	2	2	8.951	4.63	4.63	sp|Q9Y673|ALG5_HUMAN	Dolichyl-phosphate beta-glucosyltransferase OS=Homo sapiens GN=ALG5 PE=1 SV=1	HUMAN	1	1.06977
1760	2	2	15.41	4.403	4.403	sp|Q9Y315|DEOC_HUMAN	Putative deoxyribose-phosphate aldolase OS=Homo sapiens GN=DERA PE=1 SV=2	HUMAN	1	1.13265
1761	2	2	7.02	5.148	2.184	sp|Q9Y2W2|WBP11_HUMAN	WW domain-binding protein 11 OS=Homo sapiens GN=WBP11 PE=1 SV=1	HUMAN	1	1.20359
1762	2	2	16.49	8.247	8.247	sp|Q9UL26|RB22A_HUMAN	Ras-related protein Rab-22A OS=Homo sapiens GN=RAB22A PE=1 SV=2	HUMAN	1	1.32197
1763	2	2	25.33	4.444	4.444	sp|Q9UL25|RAB21_HUMAN	Ras-related protein Rab-21 OS=Homo sapiens GN=RAB21 PE=1 SV=3	HUMAN	1	0.872962
1764	2	2	7.297	2.432	2.432	sp|Q9UER7|DAXX_HUMAN	Death domain-associated protein 6 OS=Homo sapiens GN=DAXX PE=1 SV=2	HUMAN	1
1765	2	2	11.76	5.556	5.556	sp|Q9NUJ1|ABHDA_HUMAN	Mycophenolic acid acyl-glucuronide esterase, mitochondrial OS=Homo sapiens GN=ABHD10 PE=1 SV=1	HUMAN	1
1766	2	2	13.77	3.986	3.986	sp|Q9NQR4|NIT2_HUMAN	Omega-amidase NIT2 OS=Homo sapiens GN=NIT2 PE=1 SV=1	HUMAN	1	1.16809
1767	2	2	20.62	5.085	5.085	sp|Q96EK9|KTI12_HUMAN	Protein KTI12 homolog OS=Homo sapiens GN=KTI12 PE=1 SV=1	HUMAN	1	0.914471
1768	2	2	5.919	2.141	2.141	sp|Q96CN4|EVI5L_HUMAN	EVI5-like protein OS=Homo sapiens GN=EVI5L PE=1 SV=1	HUMAN	1	0.629437
1769	2	2	31.72	17.24	17.24	sp|Q8WWX9|SELM_HUMAN	Selenoprotein M OS=Homo sapiens GN=SELM PE=1 SV=3	HUMAN	2	1.20463
1770	2	2	8.524	3.196	3.196	sp|Q86SF2|GALT7_HUMAN	N-acetylgalactosaminyltransferase 7 OS=Homo sapiens GN=GALNT7 PE=1 SV=1	HUMAN	1	1.25807
1771	2	2	15.61	9.873	7.962	sp|Q5BJH7|YIF1B_HUMAN	Protein YIF1B OS=Homo sapiens GN=YIF1B PE=1 SV=1	HUMAN	1	0.635433
1772	2	2	10.33	4.069	4.069	sp|Q15637|SF01_HUMAN	Splicing factor 1 OS=Homo sapiens GN=SF1 PE=1 SV=4	HUMAN	2	1.11522
1773	2	2	9.851	3.717	3.717	sp|Q15291|RBBP5_HUMAN	Retinoblastoma-binding protein 5 OS=Homo sapiens GN=RBBP5 PE=1 SV=2	HUMAN	1	0.972575
1774	2	2	15.36	2.879	2.879	sp|Q13950|RUNX2_HUMAN	Runt-related transcription factor 2 OS=Homo sapiens GN=RUNX2 PE=1 SV=2	HUMAN	1	1.25399
1775	2	2	11.51	3.581	3.581	sp|Q00587|BORG5_HUMAN	Cdc42 effector protein 1 OS=Homo sapiens GN=CDC42EP1 PE=1 SV=1	HUMAN	1	1.78161
1776	2	2	16.42	8.955	8.955	sp|P82664|RT10_HUMAN	28S ribosomal protein S10, mitochondrial OS=Homo sapiens GN=MRPS10 PE=1 SV=2	HUMAN	1	1.56196
1777	2	2	14.1	2.82	2.82	sp|P56182|RRP1_HUMAN	Ribosomal RNA processing protein 1 homolog A OS=Homo sapiens GN=RRP1 PE=1 SV=1	HUMAN	1	1.82677
1778	2	2	4.146	1.633	1.633	sp|P55287|CAD11_HUMAN	Cadherin-11 OS=Homo sapiens GN=CDH11 PE=1 SV=2	HUMAN	1	2.85773
1779	2	2	16.44	3.356	3.356	sp|P36542|ATPG_HUMAN	ATP synthase subunit gamma, mitochondrial OS=Homo sapiens GN=ATP5C1 PE=1 SV=1	HUMAN	1	1.05388
1780	2	2	13.44	2.24	2.24	sp|P22570|ADRO_HUMAN	NADPH:adrenodoxin oxidoreductase, mitochondrial OS=Homo sapiens GN=FDXR PE=1 SV=3	HUMAN	1	0.615014
1781	2	2	24.55	5.054	5.054	sp|P20645|MPRD_HUMAN	Cation-dependent mannose-6-phosphate receptor OS=Homo sapiens GN=M6PR PE=1 SV=1	HUMAN	1	1.33792
1782	2	2	8.085	1.418	1.418	sp|P17600|SYN1_HUMAN	Synapsin-1 OS=Homo sapiens GN=SYN1 PE=1 SV=3	HUMAN	1	0.831503
1783	2	2	23.94	5.758	5.758	sp|P13716|HEM2_HUMAN	Delta-aminolevulinic acid dehydratase OS=Homo sapiens GN=ALAD PE=1 SV=1	HUMAN	1	1.01885
1784	2	2	26.16	8.14	8.14	sp|O96000|NDUBA_HUMAN	NADH dehydrogenase [ubiquinone] 1 beta subcomplex subunit 10 OS=Homo sapiens GN=NDUFB10 PE=1 SV=3	HUMAN	1	0.898824
1785	2	2	7.143	3.282	3.282	sp|O95260|ATE1_HUMAN	Arginyl-tRNA--protein transferase 1 OS=Homo sapiens GN=ATE1 PE=1 SV=2	HUMAN	1
1786	2	2	4.264	1.066	1.066	sp|O95197|RTN3_HUMAN	Reticulon-3 OS=Homo sapiens GN=RTN3 PE=1 SV=2	HUMAN	2	0.558321
1787	2	2	11.48	2.832	2.832	sp|O76094|SRP72_HUMAN	Signal recognition particle 72 kDa protein OS=Homo sapiens GN=SRP72 PE=1 SV=3	HUMAN	1	2.13283
1788	2	2	25.3	6.324	6.324	sp|O75937|DNJC8_HUMAN	DnaJ homolog subfamily C member 8 OS=Homo sapiens GN=DNAJC8 PE=1 SV=2	HUMAN	1	1.2101
1789	2	2	18.81	3.885	3.885	sp|O75439|MPPB_HUMAN	Mitochondrial-processing peptidase subunit beta OS=Homo sapiens GN=PMPCB PE=1 SV=2	HUMAN	1	0.493002
1790	2	2	16.92	8.462	8.462	sp|O60762|DPM1_HUMAN	Dolichol-phosphate mannosyltransferase OS=Homo sapiens GN=DPM1 PE=1 SV=1	HUMAN	1	0.683465
1791	2	2	28.16	8.571	8.571	sp|O60573|IF4E2_HUMAN	Eukaryotic translation initiation factor 4E type 2 OS=Homo sapiens GN=EIF4E2 PE=1 SV=1	HUMAN	1	0.967685
1792	2	2	32.07	11.96	11.96	sp|O60565|GREM1_HUMAN	Gremlin-1 OS=Homo sapiens GN=GREM1 PE=1 SV=1	HUMAN	1	1.11018
1793	2	2	4.192	2.695	2.695	sp|O60331|PI51C_HUMAN	Phosphatidylinositol 4-phosphate 5-kinase type-1 gamma OS=Homo sapiens GN=PIP5K1C PE=1 SV=2	HUMAN	1	1.26094
1794	2	2	33.01	10.19	10.19	sp|O43399|TPD54_HUMAN	Tumor protein D54 OS=Homo sapiens GN=TPD52L2 PE=1 SV=2	HUMAN	1	0.89141
1795	2	2	14.37	3.64	3.64	sp|O43172|PRP4_HUMAN	U4/U6 small nuclear ribonucleoprotein Prp4 OS=Homo sapiens GN=PRPF4 PE=1 SV=2	HUMAN	2	0.793803
1796	2	2	23.81	11.43	11.43	sp|Q9Y3U8|RL36_HUMAN	60S ribosomal protein L36 OS=Homo sapiens GN=RPL36 PE=1 SV=3	HUMAN	1	1.16593
1797	2	2	16.46	3.797	3.797	sp|Q9Y3Q8|T22D4_HUMAN	TSC22 domain family protein 4 OS=Homo sapiens GN=TSC22D4 PE=1 SV=2	HUMAN	1	1.27901
1798	2	2	5.556	3.257	3.257	sp|Q9Y3I1|FBX7_HUMAN	F-box only protein 7 OS=Homo sapiens GN=FBXO7 PE=1 SV=1	HUMAN	1	1.15511
1799	2	2	14.29	4.464	4.464	sp|Q9Y3B3|TMED7_HUMAN	Transmembrane emp24 domain-containing protein 7 OS=Homo sapiens GN=TMED7 PE=1 SV=2	HUMAN	1	1.2822
1800	2	2	6.26	2.003	2.003	sp|Q9Y2H6|FND3A_HUMAN	Fibronectin type-III domain-containing protein 3A OS=Homo sapiens GN=FNDC3A PE=1 SV=4	HUMAN	1	0.938081
1801	2	2	10.5	4.535	4.535	sp|Q9Y276|BCS1_HUMAN	Mitochondrial chaperone BCS1 OS=Homo sapiens GN=BCS1L PE=1 SV=1	HUMAN	1	0.78043
1802	2	2	6.078	4.314	4.314	sp|Q9UKZ1|CB029_HUMAN	UPF0760 protein C2orf29 OS=Homo sapiens GN=C2orf29 PE=1 SV=1	HUMAN	1	1.34204
1803	2	2	12.22	2.277	2.277	sp|Q9UI12|VATH_HUMAN	V-type proton ATPase subunit H OS=Homo sapiens GN=ATP6V1H PE=1 SV=1	HUMAN	1	0.910716
1804	2	2	5.769	2.404	2.404	sp|Q9UI08|EVL_HUMAN	Ena/VASP-like protein OS=Homo sapiens GN=EVL PE=1 SV=2	HUMAN	1	0.723422
1805	2	2	25.32	12.34	12.34	sp|Q9UHV9|PFD2_HUMAN	Prefoldin subunit 2 OS=Homo sapiens GN=PFDN2 PE=1 SV=1	HUMAN	3	0.830346
1806	2	2	4.158	2.178	2.178	sp|Q9UHG3|PCYOX_HUMAN	Prenylcysteine oxidase 1 OS=Homo sapiens GN=PCYOX1 PE=1 SV=3	HUMAN	1	0.438736
1807	2	2	8.551	2.375	2.375	sp|Q9UGI8|TES_HUMAN	Testin OS=Homo sapiens GN=TES PE=1 SV=1	HUMAN	1	1.5628
1808	2	2	25.49	14.38	14.38	sp|Q9P0P0|RN181_HUMAN	E3 ubiquitin-protein ligase RNF181 OS=Homo sapiens GN=RNF181 PE=1 SV=1	HUMAN	1	0.764897
1809	2	2	15.01	3.899	3.899	sp|Q9NYB9|ABI2_HUMAN	Abl interactor 2 OS=Homo sapiens GN=ABI2 PE=1 SV=1	HUMAN	1	0.619178
1810	2	2	19.91	7.109	7.109	sp|Q9NWM8|FKB14_HUMAN	Peptidyl-prolyl cis-trans isomerase FKBP14 OS=Homo sapiens GN=FKBP14 PE=1 SV=1	HUMAN	1	1.53628
1811	2	2	21.6	8.8	8.8	sp|Q9NRX4|PHP14_HUMAN	14 kDa phosphohistidine phosphatase OS=Homo sapiens GN=PHPT1 PE=1 SV=1	HUMAN	1	0.591567
1812	2	2	33.71	8.24	8.24	sp|Q9NQX7|ITM2C_HUMAN	Integral membrane protein 2C OS=Homo sapiens GN=ITM2C PE=1 SV=1	HUMAN	1	0.631773
1813	2	2	8.571	6.429	4.286	sp|Q9H3N1|TMX1_HUMAN	Thioredoxin-related transmembrane protein 1 OS=Homo sapiens GN=TMX1 PE=1 SV=1	HUMAN	1	1.32534
1814	2	2	10.42	4.167	4.167	sp|Q99496|RING2_HUMAN	E3 ubiquitin-protein ligase RING2 OS=Homo sapiens GN=RNF2 PE=1 SV=1	HUMAN	1	0.904399
1814	0	2	3.448	3.448	3.448	sp|Q06587|RING1_HUMAN	E3 ubiquitin-protein ligase RING1 OS=Homo sapiens GN=RING1 PE=1 SV=2	HUMAN	1
1815	2	2	8.465	3.937	3.937	sp|Q96F86|EDC3_HUMAN	Enhancer of mRNA-decapping protein 3 OS=Homo sapiens GN=EDC3 PE=1 SV=1	HUMAN	1	1.29323
1816	2	2	8.176	5.975	4.088	sp|Q92820|GGH_HUMAN	Gamma-glutamyl hydrolase OS=Homo sapiens GN=GGH PE=1 SV=2	HUMAN	1	0.703295
1817	2	2	11.71	7.023	7.023	sp|Q92600|RCD1_HUMAN	Cell differentiation protein RCD1 homolog OS=Homo sapiens GN=RQCD1 PE=1 SV=1	HUMAN	1
1818	2	2	21.77	5.535	5.535	sp|Q92530|PSMF1_HUMAN	Proteasome inhibitor PI31 subunit OS=Homo sapiens GN=PSMF1 PE=1 SV=2	HUMAN	1	0.737692
1819	2	2	6.552	1.379	1.379	sp|Q8WX92|NELFB_HUMAN	Negative elongation factor B OS=Homo sapiens GN=COBRA1 PE=1 SV=1	HUMAN	1	0.961894
1820	2	2	26.32	15.79	12.92	sp|Q8TEA8|DTD1_HUMAN	D-tyrosyl-tRNA(Tyr) deacylase 1 OS=Homo sapiens GN=DTD1 PE=1 SV=2	HUMAN	2	0.659449
1821	2	2	10.78	6.209	3.922	sp|Q8TB96|TIP_HUMAN	T-cell immunomodulatory protein OS=Homo sapiens GN=ITFG1 PE=1 SV=1	HUMAN	1	0.836372
1822	2	2	5.65	4.143	4.143	sp|Q8N7H5|PAF1_HUMAN	RNA polymerase II-associated factor 1 homolog OS=Homo sapiens GN=PAF1 PE=1 SV=2	HUMAN	1	1.185
1823	2	2	8.612	2.512	2.512	sp|Q8N394|TMTC2_HUMAN	Transmembrane and TPR repeat-containing protein 2 OS=Homo sapiens GN=TMTC2 PE=2 SV=1	HUMAN	1
1824	2	2	13.45	4.727	4.727	sp|Q7Z7K6|CENPV_HUMAN	Centromere protein V OS=Homo sapiens GN=CENPV PE=1 SV=1	HUMAN	1	1.37492
1825	2	2	3.639	2.215	2.215	sp|Q7L311|ARMX2_HUMAN	Armadillo repeat-containing X-linked protein 2 OS=Homo sapiens GN=ARMCX2 PE=2 SV=1	HUMAN	1	0.709255
1826	2	2	10.61	4.545	4.545	sp|Q6UN15|FIP1_HUMAN	Pre-mRNA 3'-end-processing factor FIP1 OS=Homo sapiens GN=FIP1L1 PE=1 SV=1	HUMAN	1	0.729358
1827	2	2	5.637	2.941	2.941	sp|Q6PIU2|NCEH1_HUMAN	Neutral cholesterol ester hydrolase 1 OS=Homo sapiens GN=NCEH1 PE=1 SV=3	HUMAN	1	0.762921
1828	2	2	7.903	4.863	4.863	sp|Q5JPI3|CC038_HUMAN	Uncharacterized protein C3orf38 OS=Homo sapiens GN=C3orf38 PE=2 SV=1	HUMAN	1	0.906339
1829	2	2	3.776	1.583	1.583	sp|Q14566|MCM6_HUMAN	DNA replication licensing factor MCM6 OS=Homo sapiens GN=MCM6 PE=1 SV=1	HUMAN	1	1.68248
1830	2	2	11.5	4.13	4.13	sp|Q14320|FA50A_HUMAN	Protein FAM50A OS=Homo sapiens GN=FAM50A PE=1 SV=2	HUMAN	1	1.63186
1831	2	2	30.99	17.61	6.338	sp|Q14019|COTL1_HUMAN	Coactosin-like protein OS=Homo sapiens GN=COTL1 PE=1 SV=3	HUMAN	1	0.879399
1832	2	2	7.725	4.721	4.721	sp|Q13505|MTX1_HUMAN	Metaxin-1 OS=Homo sapiens GN=MTX1 PE=1 SV=2	HUMAN	1	0.649022
1833	2	2	17.13	7.735	7.735	sp|Q13442|HAP28_HUMAN	28 kDa heat- and acid-stable phosphoprotein OS=Homo sapiens GN=PDAP1 PE=1 SV=1	HUMAN	1	1.45765
1834	2	2	18.03	14.75	7.65	sp|Q13185|CBX3_HUMAN	Chromobox protein homolog 3 OS=Homo sapiens GN=CBX3 PE=1 SV=4	HUMAN	1	0.971377
1835	2	2	1.983	0.5261	0.5261	sp|Q04721|NOTC2_HUMAN	Neurogenic locus notch homolog protein 2 OS=Homo sapiens GN=NOTCH2 PE=1 SV=3	HUMAN	1	1.48843
1836	2	2	7.055	5.521	5.521	sp|Q00534|CDK6_HUMAN	Cyclin-dependent kinase 6 OS=Homo sapiens GN=CDK6 PE=1 SV=1	HUMAN	1	1.09457
1837	2	2	24.76	20.48	20.48	sp|P82979|SARNP_HUMAN	SAP domain-containing ribonucleoprotein OS=Homo sapiens GN=SARNP PE=1 SV=3	HUMAN	2	0.850914
1838	2	2	39.66	20.69	20.69	sp|P56378|68MP_HUMAN	6.8 kDa mitochondrial proteolipid OS=Homo sapiens GN=MP68 PE=1 SV=1	HUMAN	1	0.930315
1839	2	2	5.137	3.767	3.767	sp|P50135|HNMT_HUMAN	Histamine N-methyltransferase OS=Homo sapiens GN=HNMT PE=1 SV=1	HUMAN	1	0.427552
1840	2	2	4.907	3.892	3.892	sp|P49023|PAXI_HUMAN	Paxillin OS=Homo sapiens GN=PXN PE=1 SV=3	HUMAN	2	0.849173
1841	2	2	25.82	7.692	7.692	sp|P48788|TNNI2_HUMAN	Troponin I, fast skeletal muscle OS=Homo sapiens GN=TNNI2 PE=1 SV=2	HUMAN	1	2.62488
1842	2	2	7.895	4.934	4.934	sp|P46108|CRK_HUMAN	Adapter molecule crk OS=Homo sapiens GN=CRK PE=1 SV=2	HUMAN	1	0.850978
1843	2	2	19.84	5.952	5.952	sp|P33316|DUT_HUMAN	Deoxyuridine 5'-triphosphate nucleotidohydrolase, mitochondrial OS=Homo sapiens GN=DUT PE=1 SV=4	HUMAN	1	2.11374
1844	2	2	10.28	2.218	2.218	sp|P30419|NMT1_HUMAN	Glycylpeptide N-tetradecanoyltransferase 1 OS=Homo sapiens GN=NMT1 PE=1 SV=2	HUMAN	1	0.612334
1845	2	2	6.077	3.683	3.683	sp|P07947|YES_HUMAN	Tyrosine-protein kinase Yes OS=Homo sapiens GN=YES1 PE=1 SV=3	HUMAN	1	0.603639
1846	2	2	5.398	1.921	1.921	sp|O95486|SC24A_HUMAN	Protein transport protein Sec24A OS=Homo sapiens GN=SEC24A PE=1 SV=2	HUMAN	1	0.701762
1847	2	2	7.362	3.476	3.476	sp|O94888|UBXN7_HUMAN	UBX domain-containing protein 7 OS=Homo sapiens GN=UBXN7 PE=1 SV=2	HUMAN	1	0.641066
1848	2	2	26	12.67	12.67	sp|O43924|PDE6D_HUMAN	Retinal rod rhodopsin-sensitive cGMP 3',5'-cyclic phosphodiesterase subunit delta OS=Homo sapiens GN=PDE6D PE=1 SV=1	HUMAN	2	0.654303
1849	2	2	30.3	11.11	11.11	sp|O43678|NDUA2_HUMAN	NADH dehydrogenase [ubiquinone] 1 alpha subcomplex subunit 2 OS=Homo sapiens GN=NDUFA2 PE=1 SV=3	HUMAN	1	1.28224
1850	2	2	5.206	2.169	2.169	sp|O43294|TGFI1_HUMAN	Transforming growth factor beta-1-induced transcript 1 protein OS=Homo sapiens GN=TGFB1I1 PE=1 SV=2	HUMAN	1	0.938999
1851	2	2	9.268	2.764	2.764	sp|O15240|VGF_HUMAN	Neurosecretory protein VGF OS=Homo sapiens GN=VGF PE=1 SV=2	HUMAN	1	2.79084
1852	2	2	8.092	5.202	5.202	sp|O15160|RPAC1_HUMAN	DNA-directed RNA polymerases I and III subunit RPAC1 OS=Homo sapiens GN=POLR1C PE=1 SV=1	HUMAN	1	0.986112
1853	2	2	8.794	3.015	3.015	sp|Q9Y639|NPTN_HUMAN	Neuroplastin OS=Homo sapiens GN=NPTN PE=1 SV=2	HUMAN	2	1.10681
1854	2	2	13.77	11.34	11.34	sp|Q9Y5K8|VATD_HUMAN	V-type proton ATPase subunit D OS=Homo sapiens GN=ATP6V1D PE=1 SV=1	HUMAN	1	0.950077
1855	2	2	14.47	6.383	6.383	sp|Q9UJ68|MSRA_HUMAN	Mitochondrial peptide methionine sulfoxide reductase OS=Homo sapiens GN=MSRA PE=1 SV=1	HUMAN	1
1856	2	2	22.88	16.95	16.95	sp|Q9UFG5|CS025_HUMAN	UPF0449 protein C19orf25 OS=Homo sapiens GN=C19orf25 PE=1 SV=2	HUMAN	1	1.12817
1857	2	2	16.92	5.473	5.473	sp|Q9NYL4|FKB11_HUMAN	Peptidyl-prolyl cis-trans isomerase FKBP11 OS=Homo sapiens GN=FKBP11 PE=1 SV=1	HUMAN	1	1.00614
1858	2	2	20.18	9.649	9.649	sp|Q9NWU2|GID8_HUMAN	Glucose-induced degradation protein 8 homolog OS=Homo sapiens GN=GID8 PE=1 SV=1	HUMAN	1
1859	2	2	20.79	16.83	16.83	sp|Q9NPA8|ENY2_HUMAN	Enhancer of yellow 2 transcription factor homolog OS=Homo sapiens GN=ENY2 PE=1 SV=1	HUMAN	1	1.07628
1860	2	2	3.207	2.613	2.613	sp|Q9NP58|ABCB6_HUMAN	ATP-binding cassette sub-family B member 6, mitochondrial OS=Homo sapiens GN=ABCB6 PE=1 SV=1	HUMAN	1
1861	2	2	20.06	6.149	6.149	sp|Q9HA64|KT3K_HUMAN	Ketosamine-3-kinase OS=Homo sapiens GN=FN3KRP PE=1 SV=2	HUMAN	1	0.916578
1862	2	2	7.345	3.107	3.107	sp|Q9H832|UBE2Z_HUMAN	Ubiquitin-conjugating enzyme E2 Z OS=Homo sapiens GN=UBE2Z PE=1 SV=2	HUMAN	1	1.34723
1863	2	2	10.37	3.942	3.942	sp|Q9H7C4|SYNCI_HUMAN	Syncoilin OS=Homo sapiens GN=SYNC PE=1 SV=3	HUMAN	2	0.672737
1864	2	2	3.11	2.291	2.291	sp|Q9H6U8|ALG9_HUMAN	Alpha-1,2-mannosyltransferase ALG9 OS=Homo sapiens GN=ALG9 PE=1 SV=2	HUMAN	1	1.32456
1865	2	2	7.531	5.021	5.021	sp|Q9H2J4|PDCL3_HUMAN	Phosducin-like protein 3 OS=Homo sapiens GN=PDCL3 PE=1 SV=1	HUMAN	1	1.13589
1866	2	2	14.15	3.459	3.459	sp|Q9H1A3|METL9_HUMAN	Methyltransferase-like protein 9 OS=Homo sapiens GN=METTL9 PE=2 SV=1	HUMAN	1	0.881295
1867	2	2	9.429	7.714	7.714	sp|Q9GZM5|YIPF3_HUMAN	Protein YIPF3 OS=Homo sapiens GN=YIPF3 PE=1 SV=1	HUMAN	1	1.34674
1868	2	2	15.34	9.202	9.202	sp|Q9BX68|HINT2_HUMAN	Histidine triad nucleotide-binding protein 2, mitochondrial OS=Homo sapiens GN=HINT2 PE=1 SV=1	HUMAN	1	0.558215
1869	2	2	7.474	4.124	4.124	sp|Q9BWW4|SSBP3_HUMAN	Single-stranded DNA-binding protein 3 OS=Homo sapiens GN=SSBP3 PE=1 SV=1	HUMAN	1
1869	0	2	5.54	4.432	4.432	sp|P81877|SSBP2_HUMAN	Single-stranded DNA-binding protein 2 OS=Homo sapiens GN=SSBP2 PE=1 SV=2	HUMAN	1
1870	2	2	17.44	10.47	10.47	sp|Q9BWJ5|SF3B5_HUMAN	Splicing factor 3B subunit 5 OS=Homo sapiens GN=SF3B5 PE=1 SV=1	HUMAN	1	0.878021
1871	2	2	23.71	10.82	10.82	sp|Q9BRJ6|CG050_HUMAN	Uncharacterized protein C7orf50 OS=Homo sapiens GN=C7orf50 PE=1 SV=1	HUMAN	1	1.08542
1872	2	2	12.09	9.15	9.15	sp|Q9BRJ2|RM45_HUMAN	39S ribosomal protein L45, mitochondrial OS=Homo sapiens GN=MRPL45 PE=1 SV=2	HUMAN	1	1.52292
1873	2	2	11.36	8.523	8.523	sp|Q9BRG1|VPS25_HUMAN	Vacuolar protein-sorting-associated protein 25 OS=Homo sapiens GN=VPS25 PE=1 SV=1	HUMAN	1	0.912175
1874	2	2	19.51	11.38	11.38	sp|Q9BRA2|TXD17_HUMAN	Thioredoxin domain-containing protein 17 OS=Homo sapiens GN=TXNDC17 PE=1 SV=1	HUMAN	1	0.748645
1875	2	2	6.267	3.542	3.542	sp|Q96MZ0|GD1L1_HUMAN	Ganglioside-induced differentiation-associated protein 1-like 1 OS=Homo sapiens GN=GDAP1L1 PE=2 SV=2	HUMAN	1	0.662997
1876	2	2	11.73	4.938	4.938	sp|Q96MH6|TMM68_HUMAN	Transmembrane protein 68 OS=Homo sapiens GN=TMEM68 PE=2 SV=2	HUMAN	1
1877	2	2	18.22	11.68	11.68	sp|Q92882|OSTF1_HUMAN	Osteoclast-stimulating factor 1 OS=Homo sapiens GN=OSTF1 PE=1 SV=2	HUMAN	1	0.552228
1878	2	2	4.293	3.041	3.041	sp|Q92558|WASF1_HUMAN	Wiskott-Aldrich syndrome protein family member 1 OS=Homo sapiens GN=WASF1 PE=1 SV=1	HUMAN	1	0.821629
1879	2	2	6.49	5.288	5.288	sp|Q8WUF8|F172A_HUMAN	Protein FAM172A OS=Homo sapiens GN=FAM172A PE=2 SV=1	HUMAN	1	0.66872
1880	2	2	4.536	3.672	3.672	sp|Q8TBC4|UBA3_HUMAN	NEDD8-activating enzyme E1 catalytic subunit OS=Homo sapiens GN=UBA3 PE=1 SV=2	HUMAN	1	1.27689
1881	2	2	7.085	4.858	4.858	sp|Q8NBM8|PCYXL_HUMAN	Prenylcysteine oxidase-like OS=Homo sapiens GN=PCYOX1L PE=1 SV=2	HUMAN	1	0.847384
1882	2	2	23.18	7.266	7.266	sp|Q8N5M1|ATPF2_HUMAN	ATP synthase mitochondrial F1 complex assembly factor 2 OS=Homo sapiens GN=ATPAF2 PE=1 SV=1	HUMAN	1	0.741521
1883	2	2	5.15	5.15	3.863	sp|Q86VR2|F134C_HUMAN	Protein FAM134C OS=Homo sapiens GN=FAM134C PE=1 SV=1	HUMAN	1	1.34681
1884	2	2	2.468	1.395	1.395	sp|Q86TD4|SRCA_HUMAN	Sarcalumenin OS=Homo sapiens GN=SRL PE=2 SV=2	HUMAN	1	4.45107
1885	2	2	15.88	7.942	7.942	sp|Q86T03|TM55B_HUMAN	Transmembrane protein 55B OS=Homo sapiens GN=TMEM55B PE=1 SV=1	HUMAN	2	0.568471
1886	2	2	8.519	6.111	6.111	sp|Q7Z434|MAVS_HUMAN	Mitochondrial antiviral-signaling protein OS=Homo sapiens GN=MAVS PE=1 SV=2	HUMAN	1
1887	2	2	2.453	1.668	1.668	sp|Q6P9B9|INT5_HUMAN	Integrator complex subunit 5 OS=Homo sapiens GN=INTS5 PE=1 SV=1	HUMAN	1	1.24257
1888	2	2	14.51	3.529	3.529	sp|Q6NUK4|REEP3_HUMAN	Receptor expression-enhancing protein 3 OS=Homo sapiens GN=REEP3 PE=1 SV=1	HUMAN	1	1.06799
1889	2	2	16.1	10.17	10.17	sp|Q5RI15|COX20_HUMAN	Cytochrome c oxidase protein 20 homolog OS=Homo sapiens GN=COX20 PE=1 SV=2	HUMAN	1	1.10426
1890	2	2	16.52	13.04	13.04	sp|Q5JNZ5|RS26L_HUMAN	Putative 40S ribosomal protein S26-like 1 OS=Homo sapiens GN=RPS26P11 PE=5 SV=1	HUMAN	1	1.33436
1890	0	2	16.52	13.04	13.04	sp|P62854|RS26_HUMAN	40S ribosomal protein S26 OS=Homo sapiens GN=RPS26 PE=1 SV=3	HUMAN	1
1891	2	2	8.523	8.523	8.523	sp|Q5BJF2|TMM97_HUMAN	Transmembrane protein 97 OS=Homo sapiens GN=TMEM97 PE=1 SV=1	HUMAN	1	1.12872
1892	2	2	3.164	2.613	2.613	sp|Q4J6C6|PPCEL_HUMAN	Prolyl endopeptidase-like OS=Homo sapiens GN=PREPL PE=1 SV=1	HUMAN	1	0.725868
1893	2	2	26.4	11.17	11.17	sp|Q16774|KGUA_HUMAN	Guanylate kinase OS=Homo sapiens GN=GUK1 PE=1 SV=2	HUMAN	1	0.509468
1894	2	2	7.447	7.447	4.61	sp|Q16270|IBP7_HUMAN	Insulin-like growth factor-binding protein 7 OS=Homo sapiens GN=IGFBP7 PE=1 SV=1	HUMAN	1	3.37382
1895	2	2	14.74	4.487	4.487	sp|Q15628|TRADD_HUMAN	Tumor necrosis factor receptor type 1-associated DEATH domain protein OS=Homo sapiens GN=TRADD PE=1 SV=2	HUMAN	1	0.595119
1896	2	2	16.1	10.17	10.17	sp|Q15370|ELOB_HUMAN	Transcription elongation factor B polypeptide 2 OS=Homo sapiens GN=TCEB2 PE=1 SV=1	HUMAN	1	1.16463
1897	2	2	13.39	10.71	10.71	sp|Q15369|ELOC_HUMAN	Transcription elongation factor B polypeptide 1 OS=Homo sapiens GN=TCEB1 PE=1 SV=1	HUMAN	1	0.813626
1898	2	2	7.027	4.324	4.324	sp|Q15035|TRAM2_HUMAN	Translocating chain-associated membrane protein 2 OS=Homo sapiens GN=TRAM2 PE=1 SV=1	HUMAN	1	1.49197
1899	2	2	13.02	6.047	6.047	sp|Q13765|NACA_HUMAN	Nascent polypeptide-associated complex subunit alpha OS=Homo sapiens GN=NACA PE=1 SV=1	HUMAN	1	1.39601
1899	0	2	6.103	6.103	6.103	sp|Q9BZK3|NACP1_HUMAN	Putative nascent polypeptide-associated complex subunit alpha-like protein OS=Homo sapiens GN=NACAP1 PE=5 SV=1	HUMAN	1
[truncated: 468 more rows]

## Sheet: b) 0232 SMA fibs 3814 CTR fibs
0232 SMA fibroblasts vs 3814 control fibroblasts
N	Unused	Total	%Cov	%Cov(50)	%Cov(95)	Accession	Name	Species	Peptides(95%)	Ratio (0232 SMA fibs / 3814 CTR fibs)	PVal	EF	LowerCI	UpperCI
1	174.32	174.32	51.23	43.97	42.73	sp|P21333|FLNA_HUMAN	Filamin-A OS=Homo sapiens GN=FLNA PE=1 SV=4	HUMAN	155	0.943573	0.338326	1.12877	0.835931	1.06508
2	147.52	147.62	49	34.47	28.34	sp|Q09666|AHNK_HUMAN	Neuroblast differentiation-associated protein AHNAK OS=Homo sapiens GN=AHNAK PE=1 SV=2	HUMAN	152	0.850638	0.000459198	1.09147	0.779349	0.928447
3	142.76	142.93	85.19	82.4	81.97	sp|P08670|VIME_HUMAN	Vimentin OS=Homo sapiens GN=VIM PE=1 SV=4	HUMAN	200	0.966974	0.836956	1.39936	0.691012	1.35314
4	137.03	137.03	46.99	40.87	39.49	sp|P35579|MYH9_HUMAN	Myosin-9 OS=Homo sapiens GN=MYH9 PE=1 SV=4	HUMAN	132	0.901137	0.208805	1.17943	0.764044	1.06283
5	132.77	134.89	52.53	38.66	34.64	sp|P11055|MYH3_HUMAN	Myosin-3 OS=Homo sapiens GN=MYH3 PE=1 SV=3	HUMAN	122	0.754909	0.00311781	1.19317	0.632694	0.900731
6	127.03	127.03	29.42	20.47	18.6	sp|Q14204|DYHC1_HUMAN	Cytoplasmic dynein 1 heavy chain 1 OS=Homo sapiens GN=DYNC1H1 PE=1 SV=5	HUMAN	77	0.901546	0.055292	1.11193	0.810796	1.00245
7	107.79	107.79	87.2	82.4	82.4	sp|P63261|ACTG_HUMAN	Actin, cytoplasmic 2 OS=Homo sapiens GN=ACTG1 PE=1 SV=1	HUMAN	250	0.865649	0.716389	2.79227	0.310016	2.41713
7	0	107.79	87.2	82.4	82.4	sp|P60709|ACTB_HUMAN	Actin, cytoplasmic 1 OS=Homo sapiens GN=ACTB PE=1 SV=1	HUMAN	250
8	104.66	104.66	71.91	68.54	63.37	sp|Q13885|TBB2A_HUMAN	Tubulin beta-2A chain OS=Homo sapiens GN=TUBB2A PE=1 SV=1	HUMAN	214	0.669494
9	100.14	100.29	44.84	38.99	38.27	sp|Q00610|CLH1_HUMAN	Clathrin heavy chain 1 OS=Homo sapiens GN=CLTC PE=1 SV=5	HUMAN	76	0.990055	0.921305	1.22795	0.806269	1.21574
10	94.44	102.59	37.87	27.96	26.06	sp|Q14315|FLNC_HUMAN	Filamin-C OS=Homo sapiens GN=FLNC PE=1 SV=3	HUMAN	79	0.951164	0.464987	1.14869	0.828044	1.09259
11	89.09	89.09	28.22	14.58	13.92	sp|Q15149|PLEC_HUMAN	Plectin OS=Homo sapiens GN=PLEC PE=1 SV=3	HUMAN	57	0.999082	0.987145	1.12178	0.890626	1.12075
12	84.66	84.66	67.1	63.85	55.63	sp|P68104|EF1A1_HUMAN	Elongation factor 1-alpha 1 OS=Homo sapiens GN=EEF1A1 PE=1 SV=1	HUMAN	111	0.965493	0.90461	1.98867	0.485498	1.92004
13	79.92	79.92	89.14	86.03	76.94	sp|P68363|TBA1B_HUMAN	Tubulin alpha-1B chain OS=Homo sapiens GN=TUBA1B PE=1 SV=1	HUMAN	130	1.20405
14	76.57	76.57	51.7	46.1	42.37	sp|O43707|ACTN4_HUMAN	Alpha-actinin-4 OS=Homo sapiens GN=ACTN4 PE=1 SV=2	HUMAN	83	0.984859	0.887935	1.25345	0.785721	1.23447
15	70.08	70.08	48.2	40.89	40.89	sp|Q14697|GANAB_HUMAN	Neutral alpha-glucosidase AB OS=Homo sapiens GN=GANAB PE=1 SV=3	HUMAN	65	1.14925	0.0494434	1.14882	1.00038	1.32027
16	69.54	69.73	32.91	23.05	20.18	sp|Q01082|SPTB2_HUMAN	Spectrin beta chain, non-erythrocytic 1 OS=Homo sapiens GN=SPTBN1 PE=1 SV=2	HUMAN	43	1.00183	0.975397	1.12932	0.887116	1.13139
17	66.12	66.26	65.79	62.68	58.85	sp|P50454|SERPH_HUMAN	Serpin H1 OS=Homo sapiens GN=SERPINH1 PE=1 SV=2	HUMAN	77	0.87519	0.423097	1.41944	0.616574	1.24228
18	63.37	63.37	52.67	49.31	49.31	sp|P30101|PDIA3_HUMAN	Protein disulfide-isomerase A3 OS=Homo sapiens GN=PDIA3 PE=1 SV=4	HUMAN	66	1.01718	0.926951	1.48234	0.686198	1.50781
19	61.65	61.65	83.88	81.79	69.55	sp|P04406|G3P_HUMAN	Glyceraldehyde-3-phosphate dehydrogenase OS=Homo sapiens GN=GAPDH PE=1 SV=3	HUMAN	109	0.8281	0.299651	1.45591	0.568783	1.20564
20	61.36	61.36	29.06	19.49	17.79	sp|Q99715|COCA1_HUMAN	Collagen alpha-1(XII) chain OS=Homo sapiens GN=COL12A1 PE=1 SV=2	HUMAN	48	1.05743	0.555524	1.21503	0.870292	1.28482
21	60.01	60.22	34.14	21.6	17.19	sp|Q13813|SPTN1_HUMAN	Spectrin alpha chain, non-erythrocytic 1 OS=Homo sapiens GN=SPTAN1 PE=1 SV=3	HUMAN	42	0.97309	0.628145	1.12184	0.867406	1.09165
22	58.35	58.46	48.63	36.48	34.7	sp|P07900|HS90A_HUMAN	Heat shock protein HSP 90-alpha OS=Homo sapiens GN=HSP90AA1 PE=1 SV=5	HUMAN	53	0.979601	0.881444	1.34605	0.727759	1.31859
23	56.94	56.94	63.78	52.49	52.49	sp|P12277|KCRB_HUMAN	Creatine kinase B-type OS=Homo sapiens GN=CKB PE=1 SV=1	HUMAN	51	0.707296	0.0876861	1.52242	0.464587	1.0768
24	56.37	56.37	27.55	21.72	20.3	sp|P46821|MAP1B_HUMAN	Microtubule-associated protein 1B OS=Homo sapiens GN=MAP1B PE=1 SV=2	HUMAN	44	1.13148	0.225547	1.23244	0.918081	1.39449
25	53.34	53.34	43.71	41.14	39.04	sp|P13639|EF2_HUMAN	Elongation factor 2 OS=Homo sapiens GN=EEF2 PE=1 SV=4	HUMAN	55	1.09909	0.352999	1.23598	0.889243	1.35846
26	52.73	52.8	40.96	31.22	28.93	sp|P48681|NEST_HUMAN	Nestin OS=Homo sapiens GN=NES PE=1 SV=2	HUMAN	45	0.881434	0.150402	1.19416	0.738118	1.05258
27	52.6	52.6	67.74	54.61	54.15	sp|P06733|ENOA_HUMAN	Alpha-enolase OS=Homo sapiens GN=ENO1 PE=1 SV=2	HUMAN	64	1.11637	0.468774	1.46551	0.761762	1.63604
28	52.06	52.06	49.12	37.19	37.19	sp|Q14195|DPYL3_HUMAN	Dihydropyrimidinase-related protein 3 OS=Homo sapiens GN=DPYSL3 PE=1 SV=1	HUMAN	53	0.854084	0.0693925	1.1902	0.717599	1.01653
29	50.34	50.34	52.36	51.69	50.68	sp|P27824|CALX_HUMAN	Calnexin OS=Homo sapiens GN=CANX PE=1 SV=2	HUMAN	38	0.862842	0.326182	1.37486	0.627587	1.18628
30	46.43	46.43	55.93	46.14	44.26	sp|P14618|KPYM_HUMAN	Pyruvate kinase isozymes M1/M2 OS=Homo sapiens GN=PKM PE=1 SV=4	HUMAN	53	1.17364	0.260743	1.36275	0.861231	1.59937
31	46.33	46.33	17.66	9.399	8.406	sp|P78527|PRKDC_HUMAN	DNA-dependent protein kinase catalytic subunit OS=Homo sapiens GN=PRKDC PE=1 SV=3	HUMAN	33	0.917842	0.481097	1.28546	0.714021	1.17985
32	46.06	46.18	38.39	28.45	28.45	sp|P10809|CH60_HUMAN	60 kDa heat shock protein, mitochondrial OS=Homo sapiens GN=HSPD1 PE=1 SV=2	HUMAN	34	0.925748	0.720378	1.63157	0.567395	1.51043
33	45.5	45.5	42.71	33	29.39	sp|P14625|ENPL_HUMAN	Endoplasmin OS=Homo sapiens GN=HSP90B1 PE=1 SV=1	HUMAN	50	1.30075	0.0728452	1.33702	0.97287	1.73913
34	44.34	44.34	46.94	42.05	35.63	sp|P11021|GRP78_HUMAN	78 kDa glucose-regulated protein OS=Homo sapiens GN=HSPA5 PE=1 SV=2	HUMAN	41	1.03928	0.760648	1.30157	0.798482	1.35269
35	43.95	43.95	43.05	29.53	23.57	sp|P55072|TERA_HUMAN	Transitional endoplasmic reticulum ATPase OS=Homo sapiens GN=VCP PE=1 SV=4	HUMAN	30	1.11567	0.355028	1.27821	0.872842	1.42607
36	43.82	44.2	19.48	12.16	11.14	sp|Q9Y490|TLN1_HUMAN	Talin-1 OS=Homo sapiens GN=TLN1 PE=1 SV=3	HUMAN	29	1.05351	0.635153	1.26508	0.832765	1.33277
37	43.7	43.7	77.22	68.59	68.59	sp|P27797|CALR_HUMAN	Calreticulin OS=Homo sapiens GN=CALR PE=1 SV=1	HUMAN	50	1.09666	0.614847	1.47198	0.745023	1.61427
38	43.31	56.69	24.06	17.26	16.68	sp|O75369|FLNB_HUMAN	Filamin-B OS=Homo sapiens GN=FLNB PE=1 SV=2	HUMAN	35	1.00594	0.926082	1.14263	0.880379	1.14942
39	42.5	42.51	10.9	1.953	1.339	sp|Q8WZ42|TITIN_HUMAN	Titin OS=Homo sapiens GN=TTN PE=1 SV=4	HUMAN	31	0.880362	0.241223	1.24466	0.70731	1.09575
40	42.39	80.07	75.53	73.14	73.14	sp|P63267|ACTH_HUMAN	Actin, gamma-enteric smooth muscle OS=Homo sapiens GN=ACTG2 PE=1 SV=1	HUMAN	118	1.04793
41	41.76	41.9	46.81	34.18	33.28	sp|P08133|ANXA6_HUMAN	Annexin A6 OS=Homo sapiens GN=ANXA6 PE=1 SV=3	HUMAN	38	0.997617	0.984751	1.30808	0.762659	1.30496
42	41.29	41.29	59.29	53.69	50.44	sp|P07355|ANXA2_HUMAN	Annexin A2 OS=Homo sapiens GN=ANXA2 PE=1 SV=2	HUMAN	55	1.08413	0.812012	2.10855	0.514157	2.28593
43	41.13	42.4	52.76	43.5	41.73	sp|P07237|PDIA1_HUMAN	Protein disulfide-isomerase OS=Homo sapiens GN=P4HB PE=1 SV=3	HUMAN	32	1.16731	0.181146	1.26934	0.919621	1.48172
44	40.72	41.57	26.96	18	15.77	sp|P49327|FAS_HUMAN	Fatty acid synthase OS=Homo sapiens GN=FASN PE=1 SV=3	HUMAN	26	0.968683	0.691876	1.18272	0.819033	1.14568
45	40.49	40.5	22.9	15.91	15.33	sp|Q9NZM1|MYOF_HUMAN	Myoferlin OS=Homo sapiens GN=MYOF PE=1 SV=1	HUMAN	27	0.893968	0.0670262	1.12854	0.792143	1.00888
46	36.5	36.5	56.05	53.81	53.81	sp|P09936|UCHL1_HUMAN	Ubiquitin carboxyl-terminal hydrolase isozyme L1 OS=Homo sapiens GN=UCHL1 PE=1 SV=2	HUMAN	37	1.39939	0.00733435	1.21951	1.14751	1.70657
47	36.43	36.43	71.11	62.22	62.22	sp|O43852|CALU_HUMAN	Calumenin OS=Homo sapiens GN=CALU PE=1 SV=2	HUMAN	32	1.01459	0.936455	1.48401	0.683681	1.50566
48	36.43	36.43	59.09	55.24	55.24	sp|P60174|TPIS_HUMAN	Triosephosphate isomerase OS=Homo sapiens GN=TPI1 PE=1 SV=3	HUMAN	37	1.06351	0.615914	1.32966	0.799834	1.41411
49	35.46	35.71	30.3	15.93	15.45	sp|P46940|IQGA1_HUMAN	Ras GTPase-activating-like protein IQGAP1 OS=Homo sapiens GN=IQGAP1 PE=1 SV=1	HUMAN	26	1.16422	0.0218432	1.13408	1.02658	1.32032
50	35.19	35.39	26.39	24.91	24.91	sp|P27816|MAP4_HUMAN	Microtubule-associated protein 4 OS=Homo sapiens GN=MAP4 PE=1 SV=3	HUMAN	24	0.96829	0.882512	1.62746	0.594971	1.57585
51	34.34	34.34	41.99	23.83	23.83	sp|Q05682|CALD1_HUMAN	Caldesmon OS=Homo sapiens GN=CALD1 PE=1 SV=3	HUMAN	23	0.706223	0.0199942	1.32668	0.532323	0.936932
52	33.98	33.98	34.14	32.8	32.8	sp|P09651|ROA1_HUMAN	Heterogeneous nuclear ribonucleoprotein A1 OS=Homo sapiens GN=HNRNPA1 PE=1 SV=5	HUMAN	24	1.1883	0.351064	1.64594	0.721958	1.95587
53	33.84	34.08	13.2	5.084	5.084	sp|Q07954|LRP1_HUMAN	Prolow-density lipoprotein receptor-related protein 1 OS=Homo sapiens GN=LRP1 PE=1 SV=2	HUMAN	22	0.9127	0.235503	1.17278	0.778239	1.07039
54	33.8	33.8	57.97	51.1	51.1	sp|P04075|ALDOA_HUMAN	Fructose-bisphosphate aldolase A OS=Homo sapiens GN=ALDOA PE=1 SV=2	HUMAN	27	1.17463	0.260422	1.40652	0.835131	1.65213
55	33.31	56.17	41.85	35.22	32.46	sp|P08238|HS90B_HUMAN	Heat shock protein HSP 90-beta OS=Homo sapiens GN=HSP90AB1 PE=1 SV=4	HUMAN	46	0.987788	0.942398	1.47407	0.670107	1.45607
56	32.29	56.3	31.58	22.77	19.79	sp|P35580|MYH10_HUMAN	Myosin-10 OS=Homo sapiens GN=MYH10 PE=1 SV=3	HUMAN	49	0.796286	0.000559091	1.11631	0.71332	0.888902
57	31.79	32.43	42.02	32.68	31.78	sp|P02545|LMNA_HUMAN	Prelamin-A/C OS=Homo sapiens GN=LMNA PE=1 SV=1	HUMAN	28	0.923469	0.57003	1.35262	0.682725	1.24911
58	31.09	31.09	44.16	35.05	26.63	sp|Q96AY3|FKB10_HUMAN	Peptidyl-prolyl cis-trans isomerase FKBP10 OS=Homo sapiens GN=FKBP10 PE=1 SV=1	HUMAN	19	0.881987	0.519666	1.59434	0.553197	1.40619
59	30.98	55.73	53.48	44.28	41.48	sp|P12814|ACTN1_HUMAN	Alpha-actinin-1 OS=Homo sapiens GN=ACTN1 PE=1 SV=2	HUMAN	59	0.87435	0.163208	1.22143	0.715842	1.06796
60	30.91	30.91	44.41	35.66	33.74	sp|Q16555|DPYL2_HUMAN	Dihydropyrimidinase-related protein 2 OS=Homo sapiens GN=DPYSL2 PE=1 SV=1	HUMAN	27	0.908663	0.202615	1.17807	0.771312	1.07047
61	30.88	30.88	36.9	31.47	31.47	sp|P04843|RPN1_HUMAN	Dolichyl-diphosphooligosaccharide--protein glycosyltransferase subunit 1 OS=Homo sapiens GN=RPN1 PE=1 SV=1	HUMAN	26	1.02432	0.803285	1.23594	0.828776	1.266
62	29.96	29.96	55.81	49.83	49.83	sp|P00387|NB5R3_HUMAN	NADH-cytochrome b5 reductase 3 OS=Homo sapiens GN=CYB5R3 PE=1 SV=3	HUMAN	21	0.847439	0.494974	1.7227	0.491924	1.45989
63	29.49	29.58	23.4	21.83	21.09	sp|P53618|COPB_HUMAN	Coatomer subunit beta OS=Homo sapiens GN=COPB1 PE=1 SV=3	HUMAN	18	1.21445	0.388384	1.6482	0.736834	2.00165
64	29.04	29.2	17.86	11.08	10.82	sp|Q92616|GCN1L_HUMAN	Translational activator GCN1 OS=Homo sapiens GN=GCN1L1 PE=1 SV=6	HUMAN	18	0.946108	0.533677	1.21103	0.781243	1.14577
65	29.03	29.03	36.19	30.35	30.35	sp|P49591|SYSC_HUMAN	Serine--tRNA ligase, cytoplasmic OS=Homo sapiens GN=SARS PE=1 SV=3	HUMAN	17	0.889147	0.595744	1.63304	0.544473	1.45201
66	28.95	28.95	34.06	29.1	27.4	sp|P11142|HSP7C_HUMAN	Heat shock cognate 71 kDa protein OS=Homo sapiens GN=HSPA8 PE=1 SV=1	HUMAN	27	0.782896	0.325498	1.70297	0.459724	1.33325
67	28.41	28.41	37.74	22.22	20.12	sp|Q9Y4L1|HYOU1_HUMAN	Hypoxia up-regulated protein 1 OS=Homo sapiens GN=HYOU1 PE=1 SV=1	HUMAN	17	0.997892	0.991067	1.51378	0.659204	1.51059
68	28.22	28.22	49.2	39.6	39.6	sp|P80404|GABT_HUMAN	4-aminobutyrate aminotransferase, mitochondrial OS=Homo sapiens GN=ABAT PE=1 SV=3	HUMAN	20	0.899405	0.602194	1.60276	0.561162	1.44153
69	27.57	27.57	44.48	42.41	42.41	sp|Q01105|SET_HUMAN	Protein SET OS=Homo sapiens GN=SET PE=1 SV=3	HUMAN	17	1.05835	0.632477	1.31726	0.803451	1.39412
70	27.45	27.45	44.72	36.18	36.18	sp|P50395|GDIB_HUMAN	Rab GDP dissociation inhibitor beta OS=Homo sapiens GN=GDI2 PE=1 SV=2	HUMAN	21	1.0239	0.873091	1.5411	0.664398	1.57794
71	26.99	26.99	34.65	28.78	27.43	sp|Q9NQC3|RTN4_HUMAN	Reticulon-4 OS=Homo sapiens GN=RTN4 PE=1 SV=2	HUMAN	28	1.00377	0.970462	1.26956	0.790643	1.27435
72	26.42	26.42	46.12	41.4	39.89	sp|P06576|ATPB_HUMAN	ATP synthase subunit beta, mitochondrial OS=Homo sapiens GN=ATP5B PE=1 SV=3	HUMAN	32	1.08576	0.244429	1.16549	0.931596	1.26544
73	25.81	25.87	30.78	18.52	17.99	sp|P18206|VINC_HUMAN	Vinculin OS=Homo sapiens GN=VCL PE=1 SV=4	HUMAN	22	1.04372	0.745974	1.35025	0.772985	1.40928
74	25.62	25.62	41.25	32.78	31.68	sp|Q9NZN4|EHD2_HUMAN	EH domain-containing protein 2 OS=Homo sapiens GN=EHD2 PE=1 SV=2	HUMAN	17	1.05308	0.708126	1.3535	0.778038	1.42534
75	25.6	27.83	55	53.44	53.44	sp|P08758|ANXA5_HUMAN	Annexin A5 OS=Homo sapiens GN=ANXA5 PE=1 SV=2	HUMAN	21	0.63927	0.395676	3.45105	0.185239	2.20615
76	25.52	25.72	34.17	20.67	20.67	sp|P55786|PSA_HUMAN	Puromycin-sensitive aminopeptidase OS=Homo sapiens GN=NPEPPS PE=1 SV=2	HUMAN	15	0.855891	0.271857	1.36992	0.624774	1.1725
77	25.49	25.54	38.8	24.18	23.36	sp|P13010|XRCC5_HUMAN	X-ray repair cross-complementing protein 5 OS=Homo sapiens GN=XRCC5 PE=1 SV=3	HUMAN	18	1.0694	0.3732	1.17829	0.907593	1.26007
78	25.48	25.49	23.53	18.03	18.03	sp|P06396|GELS_HUMAN	Gelsolin OS=Homo sapiens GN=GSN PE=1 SV=1	HUMAN	19	1.02229	0.862501	1.34779	0.758494	1.37784
79	25.1	25.25	16.09	9.095	8.34	sp|P02751|FINC_HUMAN	Fibronectin OS=Homo sapiens GN=FN1 PE=1 SV=4	HUMAN	16	0.879226	0.154658	1.21345	0.724565	1.0669
80	24.49	24.51	23.42	16.88	15.69	sp|Q00341|VIGLN_HUMAN	Vigilin OS=Homo sapiens GN=HDLBP PE=1 SV=2	HUMAN	17	0.974637	0.844468	1.37671	0.707948	1.34179
81	24.3	70.87	61.11	58.44	53.33	sp|Q13509|TBB3_HUMAN	Tubulin beta-3 chain OS=Homo sapiens GN=TUBB3 PE=1 SV=2	HUMAN	137	1.36669	0.124451	1.56382	0.873945	2.13726
82	24.12	33.27	38.09	35.74	35.74	sp|P17661|DESM_HUMAN	Desmin OS=Homo sapiens GN=DES PE=1 SV=3	HUMAN	30	1.02949	0.847496	1.77365	0.580434	1.82595
83	24.11	24.11	46.83	46.83	46.83	sp|Q15293|RCN1_HUMAN	Reticulocalbin-1 OS=Homo sapiens GN=RCN1 PE=1 SV=1	HUMAN	22	1.03202	0.872444	1.58462	0.651272	1.63537
84	24.04	24.04	24.4	20.06	20.06	sp|O60506|HNRPQ_HUMAN	Heterogeneous nuclear ribonucleoprotein Q OS=Homo sapiens GN=SYNCRIP PE=1 SV=2	HUMAN	15	1.00806	0.957581	1.42514	0.707342	1.43663
85	24	24	39.6	28.32	26.99	sp|P48735|IDHP_HUMAN	Isocitrate dehydrogenase [NADP], mitochondrial OS=Homo sapiens GN=IDH2 PE=1 SV=2	HUMAN	16	0.67147	0.0288542	1.41458	0.474676	0.949851
86	23.95	23.95	61.03	55.88	50.74	sp|Q71DI3|H32_HUMAN	Histone H3.2 OS=Homo sapiens GN=HIST2H3A PE=1 SV=3	HUMAN	17
87	23.9	24.09	44.19	30.71	30.71	sp|P13674|P4HA1_HUMAN	Prolyl 4-hydroxylase subunit alpha-1 OS=Homo sapiens GN=P4HA1 PE=1 SV=2	HUMAN	17	1.29967	0.0550463	1.30878	0.993037	1.70098
88	23.39	23.39	22.28	18.27	17.72	sp|Q08211|DHX9_HUMAN	ATP-dependent RNA helicase A OS=Homo sapiens GN=DHX9 PE=1 SV=4	HUMAN	21	1.12266	0.132381	1.17136	0.958422	1.31503
89	23.31	23.31	30.16	25.48	20.45	sp|P26038|MOES_HUMAN	Moesin OS=Homo sapiens GN=MSN PE=1 SV=3	HUMAN	15	0.910176	0.454042	1.33345	0.682572	1.21367
90	23.17	23.17	22.42	17.05	17.05	sp|O00410|IPO5_HUMAN	Importin-5 OS=Homo sapiens GN=IPO5 PE=1 SV=4	HUMAN	13	1.10811	0.389793	1.38502	0.800074	1.53476
91	23.16	23.16	21.5	17.32	17.32	sp|P12109|CO6A1_HUMAN	Collagen alpha-1(VI) chain OS=Homo sapiens GN=COL6A1 PE=1 SV=3	HUMAN	17	2.20037	7.33918e-05	1.22284	1.7994	2.6907
92	23.14	23.21	44.92	33.17	29.84	sp|P13797|PLST_HUMAN	Plastin-3 OS=Homo sapiens GN=PLS3 PE=1 SV=4	HUMAN	19	0.854989	0.13821	1.25139	0.683233	1.06992
93	23.13	23.13	48.66	48.66	45.45	sp|P30086|PEBP1_HUMAN	Phosphatidylethanolamine-binding protein 1 OS=Homo sapiens GN=PEBP1 PE=1 SV=3	HUMAN	19	0.896512	0.420966	1.4532	0.616921	1.30282
94	23.02	23.14	20.27	9.363	7.959	sp|O75643|U520_HUMAN	U5 small nuclear ribonucleoprotein 200 kDa helicase OS=Homo sapiens GN=SNRNP200 PE=1 SV=2	HUMAN	13	1.01566	0.890176	1.38985	0.730767	1.41161
95	22.88	22.88	30.34	20.04	15.69	sp|P22314|UBA1_HUMAN	Ubiquitin-like modifier-activating enzyme 1 OS=Homo sapiens GN=UBA1 PE=1 SV=3	HUMAN	22	0.897882	0.443055	1.36806	0.656317	1.22836
96	22.84	23.23	16.3	8.089	6.799	sp|P12111|CO6A3_HUMAN	Collagen alpha-3(VI) chain OS=Homo sapiens GN=COL6A3 PE=1 SV=5	HUMAN	15	1.64222	4.01281e-05	1.13784	1.44328	1.86858
97	22.36	22.36	53.47	51.43	46.53	sp|P63104|1433Z_HUMAN	14-3-3 protein zeta/delta OS=Homo sapiens GN=YWHAZ PE=1 SV=1	HUMAN	14	0.983907	0.900185	1.4603	0.673772	1.4368
98	22	22	31.05	30.13	24.21	sp|P48643|TCPE_HUMAN	T-complex protein 1 subunit epsilon OS=Homo sapiens GN=CCT5 PE=1 SV=1	HUMAN	12	0.950843	0.496955	1.18605	0.801689	1.12775
99	21.95	21.95	47.14	23.06	19.25	sp|P08123|CO1A2_HUMAN	Collagen alpha-2(I) chain OS=Homo sapiens GN=COL1A2 PE=1 SV=7	HUMAN	22	0.83271	0.308811	1.49624	0.556535	1.24593
100	21.86	22.07	24.01	13.79	12.44	sp|P41252|SYIC_HUMAN	Isoleucine--tRNA ligase, cytoplasmic OS=Homo sapiens GN=IARS PE=1 SV=2	HUMAN	13	0.892973	0.16154	1.20112	0.743449	1.07257
101	21.53	21.61	40.05	31.65	30.22	sp|P00558|PGK1_HUMAN	Phosphoglycerate kinase 1 OS=Homo sapiens GN=PGK1 PE=1 SV=3	HUMAN	18	1.11628	0.495488	1.41407	0.789408	1.57851
102	21.43	21.43	74.63	62.93	62.93	sp|P04792|HSPB1_HUMAN	Heat shock protein beta-1 OS=Homo sapiens GN=HSPB1 PE=1 SV=2	HUMAN	24	0.814319	0.258341	1.54201	0.52809	1.25569
103	21.22	21.22	43.3	28.16	20.78	sp|P11413|G6PD_HUMAN	Glucose-6-phosphate 1-dehydrogenase OS=Homo sapiens GN=G6PD PE=1 SV=4	HUMAN	13	1.01912	0.948748	2.05623	0.495627	2.09556
104	21.14	21.24	26.75	23.14	23.14	sp|P23381|SYWC_HUMAN	Tryptophan--tRNA ligase, cytoplasmic OS=Homo sapiens GN=WARS PE=1 SV=2	HUMAN	15	0.755509	0.357778	2.11614	0.357022	1.59876
105	21.01	21.01	42.49	35.41	33.26	sp|O75390|CISY_HUMAN	Citrate synthase, mitochondrial OS=Homo sapiens GN=CS PE=1 SV=2	HUMAN	13	0.763881	0.171144	1.5428	0.495126	1.17852
106	21.01	21.01	19.75	17.33	17.33	sp|P10253|LYAG_HUMAN	Lysosomal alpha-glucosidase OS=Homo sapiens GN=GAA PE=1 SV=4	HUMAN	14	0.990992	0.906483	1.22238	0.810711	1.21136
107	20.79	20.79	48.97	45.08	33.87	sp|P26641|EF1G_HUMAN	Elongation factor 1-gamma OS=Homo sapiens GN=EEF1G PE=1 SV=3	HUMAN	13	0.844867	0.250501	1.36055	0.620973	1.14949
108	20.75	20.75	44.32	41.83	33.52	sp|Q15019|SEPT2_HUMAN	Septin-2 OS=Homo sapiens GN=SEPT2 PE=1 SV=1	HUMAN	29	1.11477	0.243287	1.24678	0.894121	1.38986
109	20.69	20.69	77.78	77.78	77.78	sp|P62807|H2B1C_HUMAN	Histone H2B type 1-C/E/F/G/I OS=Homo sapiens GN=HIST1H2BC PE=1 SV=4	HUMAN	18	0.817378	0.468697	2.66008	0.307276	2.17429
109	0	18.94	77.78	77.78	69.05	sp|Q93079|H2B1H_HUMAN	Histone H2B type 1-H OS=Homo sapiens GN=HIST1H2BH PE=1 SV=3	HUMAN	17
109	0	18.94	77.78	77.78	69.05	sp|Q5QNW6|H2B2F_HUMAN	Histone H2B type 2-F OS=Homo sapiens GN=HIST2H2BF PE=1 SV=3	HUMAN	17
109	0	18.94	69.05	69.05	69.05	sp|Q99880|H2B1L_HUMAN	Histone H2B type 1-L OS=Homo sapiens GN=HIST1H2BL PE=1 SV=3	HUMAN	17
109	0	18.94	69.05	69.05	69.05	sp|Q99879|H2B1M_HUMAN	Histone H2B type 1-M OS=Homo sapiens GN=HIST1H2BM PE=1 SV=3	HUMAN	17
109	0	18.94	69.05	69.05	69.05	sp|Q99877|H2B1N_HUMAN	Histone H2B type 1-N OS=Homo sapiens GN=HIST1H2BN PE=1 SV=3	HUMAN	17
109	0	18.94	69.05	69.05	69.05	sp|P58876|H2B1D_HUMAN	Histone H2B type 1-D OS=Homo sapiens GN=HIST1H2BD PE=1 SV=2	HUMAN	17
109	0	18.61	70.63	70.63	70.63	sp|O60814|H2B1K_HUMAN	Histone H2B type 1-K OS=Homo sapiens GN=HIST1H2BK PE=1 SV=3	HUMAN	17
110	20.36	20.38	60.08	51.78	49.01	sp|Q9Y696|CLIC4_HUMAN	Chloride intracellular channel protein 4 OS=Homo sapiens GN=CLIC4 PE=1 SV=4	HUMAN	17	1.01445	0.919748	1.39689	0.726226	1.41708
111	20.32	20.4	19.86	18.9	18.78	sp|Q15063|POSTN_HUMAN	Periostin OS=Homo sapiens GN=POSTN PE=1 SV=2	HUMAN	12	1.18715	0.339761	1.4991	0.791908	1.77966
112	20.21	20.21	80.95	61.9	59.52	sp|P49773|HINT1_HUMAN	Histidine triad nucleotide-binding protein 1 OS=Homo sapiens GN=HINT1 PE=1 SV=2	HUMAN	15	1.41902
113	20.07	20.2	41.42	26.77	25.17	sp|Q16181|SEPT7_HUMAN	Septin-7 OS=Homo sapiens GN=SEPT7 PE=1 SV=2	HUMAN	20	0.813396	0.379689	2.2136	0.367454	1.80053
114	20	20	32.5	24.75	24.75	sp|Q9BTV4|TMM43_HUMAN	Transmembrane protein 43 OS=Homo sapiens GN=TMEM43 PE=1 SV=1	HUMAN	14	1.00374	0.973294	1.38665	0.723859	1.39184
115	20	20	40.69	40.69	40.69	sp|P62841|RS15_HUMAN	40S ribosomal protein S15 OS=Homo sapiens GN=RPS15 PE=1 SV=2	HUMAN	11	0.961408	0.815818	5.36538	0.179187	5.15832
116	19.68	19.68	25.23	16.55	15.31	sp|P15144|AMPN_HUMAN	Aminopeptidase N OS=Homo sapiens GN=ANPEP PE=1 SV=4	HUMAN	12	1.19098	0.405819	1.64087	0.725823	1.95424
117	19.61	19.61	66.23	62.99	59.09	sp|P00441|SODC_HUMAN	Superoxide dismutase [Cu-Zn] OS=Homo sapiens GN=SOD1 PE=1 SV=2	HUMAN	14	0.843478	0.417681	5.28611	0.159565	4.45872
118	19.42	19.55	31.07	25.23	25.23	sp|Q13838|DX39B_HUMAN	Spliceosome RNA helicase DDX39B OS=Homo sapiens GN=DDX39B PE=1 SV=1	HUMAN	18	1.02682	0.786285	1.25663	0.817126	1.29034
119	19.37	19.37	27.1	23.6	23.6	sp|Q15942|ZYX_HUMAN	Zyxin OS=Homo sapiens GN=ZYX PE=1 SV=1	HUMAN	18	0.724685	0.0183251	1.26147	0.574478	0.914166
120	19.32	19.32	66.99	66.02	66.02	sp|P62805|H4_HUMAN	Histone H4 OS=Homo sapiens GN=HIST1H4A PE=1 SV=2	HUMAN	16	0.804484	0.232344	1.46408	0.549482	1.17783
121	19.2	20.13	30.39	26.27	25.1	sp|P49257|LMAN1_HUMAN	Protein ERGIC-53 OS=Homo sapiens GN=LMAN1 PE=1 SV=2	HUMAN	14	1.139	0.677446	2.46522	0.462029	2.80789
122	19.11	19.11	64.44	63.7	63.7	sp|P09382|LEG1_HUMAN	Galectin-1 OS=Homo sapiens GN=LGALS1 PE=1 SV=2	HUMAN	23	1.22486	0.129161	1.36408	0.89794	1.67081
123	19.06	19.15	59.34	34.34	25.3	sp|P00338|LDHA_HUMAN	L-lactate dehydrogenase A chain OS=Homo sapiens GN=LDHA PE=1 SV=2	HUMAN	12	1.30311	0.0446175	1.29226	1.0084	1.68396
124	18.98	18.98	31.98	26.16	26.16	sp|P24844|MYL9_HUMAN	Myosin regulatory light polypeptide 9 OS=Homo sapiens GN=MYL9 PE=1 SV=4	HUMAN	22	1.16378
125	18.88	18.98	35.77	24.23	20.38	sp|Q99798|ACON_HUMAN	Aconitate hydratase, mitochondrial OS=Homo sapiens GN=ACO2 PE=1 SV=2	HUMAN	17	1.00233	0.983885	1.30007	0.77098	1.30309
126	18.84	18.84	22.66	19.42	19.42	sp|P07686|HEXB_HUMAN	Beta-hexosaminidase subunit beta OS=Homo sapiens GN=HEXB PE=1 SV=3	HUMAN	16	1.09853	0.31048	1.25211	0.877341	1.37547
127	18.76	19.07	12.02	6.279	5.351	sp|P78559|MAP1A_HUMAN	Microtubule-associated protein 1A OS=Homo sapiens GN=MAP1A PE=1 SV=6	HUMAN	9	1.1137	0.440609	1.37599	0.809382	1.53244
128	18.74	18.74	20.26	19.32	19.32	sp|O43175|SERA_HUMAN	D-3-phosphoglycerate dehydrogenase OS=Homo sapiens GN=PHGDH PE=1 SV=4	HUMAN	16	0.917095	0.448558	1.48938	0.615757	1.3659
129	18.72	18.78	22.19	17.05	15.56	sp|P41250|SYG_HUMAN	Glycine--tRNA ligase OS=Homo sapiens GN=GARS PE=1 SV=3	HUMAN	14	0.897806	0.592414	1.59473	0.562984	1.43176
130	18.69	19.21	23.08	12.3	10.78	sp|P07814|SYEP_HUMAN	Bifunctional glutamate/proline--tRNA ligase OS=Homo sapiens GN=EPRS PE=1 SV=5	HUMAN	12	0.919696	0.646005	1.48963	0.6174	1.37
131	18.57	18.74	27.39	10.93	10.52	sp|P02452|CO1A1_HUMAN	Collagen alpha-1(I) chain OS=Homo sapiens GN=COL1A1 PE=1 SV=5	HUMAN	13	0.951962	0.822389	1.67147	0.569537	1.59117
132	18.48	20.7	38.38	26.76	26.76	sp|P06753|TPM3_HUMAN	Tropomyosin alpha-3 chain OS=Homo sapiens GN=TPM3 PE=1 SV=1	HUMAN	13	0.678101
133	18.46	18.46	36.26	20.75	19.07	sp|P78371|TCPB_HUMAN	T-complex protein 1 subunit beta OS=Homo sapiens GN=CCT2 PE=1 SV=4	HUMAN	13	0.91916	0.251394	1.17648	0.781281	1.08137
134	18.31	18.31	45.56	36.67	31.94	sp|P28482|MK01_HUMAN	Mitogen-activated protein kinase 1 OS=Homo sapiens GN=MAPK1 PE=1 SV=3	HUMAN	11	1.04309	0.744758	1.37057	0.761065	1.42964
135	18.21	18.21	44.76	44.76	44.76	sp|P09211|GSTP1_HUMAN	Glutathione S-transferase P OS=Homo sapiens GN=GSTP1 PE=1 SV=2	HUMAN	23	0.992883	0.991885	6.25278	0.158791	6.20828
136	18.16	18.18	17.47	7.152	7.152	sp|Q6P2Q9|PRP8_HUMAN	Pre-mRNA-processing-splicing factor 8 OS=Homo sapiens GN=PRPF8 PE=1 SV=2	HUMAN	12	0.942873	0.616751	1.31371	0.717719	1.23866
137	18.1	18.16	23.72	14.71	14.71	sp|P11216|PYGB_HUMAN	Glycogen phosphorylase, brain form OS=Homo sapiens GN=PYGB PE=1 SV=5	HUMAN	10	1.12151	0.0883514	1.1469	0.977861	1.28625
138	18.08	18.27	30.34	25.2	18.3	sp|P29401|TKT_HUMAN	Transketolase OS=Homo sapiens GN=TKT PE=1 SV=3	HUMAN	11	0.86723	0.594221	1.90432	0.455401	1.65148
139	18.06	18.26	18.87	15.95	12.88	sp|O75533|SF3B1_HUMAN	Splicing factor 3B subunit 1 OS=Homo sapiens GN=SF3B1 PE=1 SV=3	HUMAN	10	0.954607	0.7588	1.41067	0.676705	1.34664
140	18.04	18.24	35.7	28.41	26.36	sp|O15460|P4HA2_HUMAN	Prolyl 4-hydroxylase subunit alpha-2 OS=Homo sapiens GN=P4HA2 PE=1 SV=1	HUMAN	10	1.23291	0.281062	1.56145	0.789591	1.92512
141	17.97	17.99	29.6	15.87	15.87	sp|P42224|STAT1_HUMAN	Signal transducer and activator of transcription 1-alpha/beta OS=Homo sapiens GN=STAT1 PE=1 SV=2	HUMAN	16	0.794672	0.278071	1.60254	0.495884	1.27349
142	17.95	20.09	25.12	22.5	20.53	sp|P12956|XRCC6_HUMAN	X-ray repair cross-complementing protein 6 OS=Homo sapiens GN=XRCC6 PE=1 SV=2	HUMAN	16	1.05494	0.85277	1.90302	0.55435	2.00757
143	17.76	17.76	36.63	29.37	25.41	sp|P09486|SPRC_HUMAN	SPARC OS=Homo sapiens GN=SPARC PE=1 SV=1	HUMAN	12	1.01974	0.932923	2.42182	0.421062	2.46962
144	17.68	17.94	21.81	9.886	9.886	sp|P53621|COPA_HUMAN	Coatomer subunit alpha OS=Homo sapiens GN=COPA PE=1 SV=2	HUMAN	13	0.960329	0.688172	1.338	0.717736	1.28492
145	17.67	17.67	29.54	27.16	25.64	sp|P30153|2AAA_HUMAN	Serine/threonine-protein phosphatase 2A 65 kDa regulatory subunit A alpha isoform OS=Homo sapiens GN=PPP2R1A PE=1 SV=4	HUMAN	15	1.07858	0.674629	1.59116	0.677855	1.71619
146	17.66	17.68	26.28	26.28	26.28	sp|P00505|AATM_HUMAN	Aspartate aminotransferase, mitochondrial OS=Homo sapiens GN=GOT2 PE=1 SV=3	HUMAN	11	0.921358	0.726602	1.97146	0.467347	1.81642
147	17.54	17.55	24.2	16.55	13.47	sp|Q14974|IMB1_HUMAN	Importin subunit beta-1 OS=Homo sapiens GN=KPNB1 PE=1 SV=2	HUMAN	12	0.918229	0.730136	1.78159	0.515399	1.6359
148	17.51	17.51	59.23	47.69	36.92	sp|Q15121|PEA15_HUMAN	Astrocytic phosphoprotein PEA-15 OS=Homo sapiens GN=PEA15 PE=1 SV=2	HUMAN	22	0.827814	0.344894	1.71199	0.48354	1.41721
149	17.48	17.6	31.85	27.87	22.25	sp|P36578|RL4_HUMAN	60S ribosomal protein L4 OS=Homo sapiens GN=RPL4 PE=1 SV=5	HUMAN	11	0.841608	0.659055	2.57552	0.326772	2.16757
150	17.44	18.56	31.94	18.76	16.9	sp|P13667|PDIA4_HUMAN	Protein disulfide-isomerase A4 OS=Homo sapiens GN=PDIA4 PE=1 SV=2	HUMAN	13	0.914717	0.423222	1.30069	0.703252	1.18977
151	17.35	17.35	38.85	32.48	32.48	sp|Q16836|HCDH_HUMAN	Hydroxyacyl-coenzyme A dehydrogenase, mitochondrial OS=Homo sapiens GN=HADH PE=1 SV=3	HUMAN	13	0.950404	0.60245	1.42938	0.664908	1.35848
152	17.29	17.29	45.09	32.14	32.14	sp|P30041|PRDX6_HUMAN	Peroxiredoxin-6 OS=Homo sapiens GN=PRDX6 PE=1 SV=3	HUMAN	17	1.74053	0.271086	3.70801	0.469398	6.45392
153	17.23	17.35	27.85	23.84	23.84	sp|Q9ULV4|COR1C_HUMAN	Coronin-1C OS=Homo sapiens GN=CORO1C PE=1 SV=1	HUMAN	13	1.26434	0.285169	1.69583	0.745556	2.1441
154	17.09	17.09	37.21	37.21	37.21	sp|P09429|HMGB1_HUMAN	High mobility group protein B1 OS=Homo sapiens GN=HMGB1 PE=1 SV=3	HUMAN	13	0.855832	0.53512	1.89208	0.452324	1.6193
155	17.01	17.01	72.29	62.05	52.41	sp|P23528|COF1_HUMAN	Cofilin-1 OS=Homo sapiens GN=CFL1 PE=1 SV=3	HUMAN	14	0.960346	0.836203	1.56194	0.614841	1.5
156	16.92	19.07	31.47	27.97	25.35	sp|Q14194|DPYL1_HUMAN	Dihydropyrimidinase-related protein 1 OS=Homo sapiens GN=CRMP1 PE=1 SV=1	HUMAN	16	0.801699	0.0645049	1.27416	0.629197	1.0215
157	16.75	16.75	25.98	17.92	17.92	sp|Q14764|MVP_HUMAN	Major vault protein OS=Homo sapiens GN=MVP PE=1 SV=4	HUMAN	10	0.912423	0.55601	1.55489	0.586808	1.41872
158	16.73	16.96	11.71	3.903	3.729	sp|P46939|UTRO_HUMAN	Utrophin OS=Homo sapiens GN=UTRN PE=1 SV=2	HUMAN	8	1.19567	0.188841	1.3432	0.890161	1.60602
159	16.72	16.72	11.84	8.947	8.947	sp|Q16531|DDB1_HUMAN	DNA damage-binding protein 1 OS=Homo sapiens GN=DDB1 PE=1 SV=1	HUMAN	9	0.894685	0.200101	1.20826	0.740471	1.08102
160	16.71	16.81	48.08	37.18	37.18	sp|P62979|RS27A_HUMAN	Ubiquitin-40S ribosomal protein S27a OS=Homo sapiens GN=RPS27A PE=1 SV=2	HUMAN	14	1.11053	0.725762	2.00934	0.552685	2.23143
160	0	16.71	60.16	45.31	45.31	sp|P62987|RL40_HUMAN	Ubiquitin-60S ribosomal protein L40 OS=Homo sapiens GN=UBA52 PE=1 SV=2	HUMAN	14
160	0	16.71	94.31	78.54	76.2	sp|P0CG48|UBC_HUMAN	Polyubiquitin-C OS=Homo sapiens GN=UBC PE=1 SV=3	HUMAN	14
160	0	16.71	93.45	77.73	75.98	sp|P0CG47|UBB_HUMAN	Polyubiquitin-B OS=Homo sapiens GN=UBB PE=1 SV=1	HUMAN	14
161	16.66	31.55	33.07	29.37	29.37	sp|P51991|ROA3_HUMAN	Heterogeneous nuclear ribonucleoprotein A3 OS=Homo sapiens GN=HNRNPA3 PE=1 SV=2	HUMAN	20	0.857713	0.783165	4.25348	0.20165	3.64826
162	16.62	16.68	28.9	23.02	23.02	sp|P55209|NP1L1_HUMAN	Nucleosome assembly protein 1-like 1 OS=Homo sapiens GN=NAP1L1 PE=1 SV=1	HUMAN	12	1.26345	0.362811	2.3646	0.534319	2.98754
163	16.59	16.59	22	8.611	7.815	sp|Q14152|EIF3A_HUMAN	Eukaryotic translation initiation factor 3 subunit A OS=Homo sapiens GN=EIF3A PE=1 SV=1	HUMAN	10	1.06571	0.462813	1.21971	0.87374	1.29986
164	16.55	16.55	34.31	23.3	23.3	sp|P49368|TCPG_HUMAN	T-complex protein 1 subunit gamma OS=Homo sapiens GN=CCT3 PE=1 SV=4	HUMAN	12	0.775679	0.134925	1.45821	0.53194	1.1311
165	16.4	16.4	27.72	26.07	24.75	sp|O75083|WDR1_HUMAN	WD repeat-containing protein 1 OS=Homo sapiens GN=WDR1 PE=1 SV=4	HUMAN	11	0.934698	0.713803	1.51908	0.615304	1.41988
166	16.35	16.53	17.64	11.46	8.537	sp|Q86VP6|CAND1_HUMAN	Cullin-associated NEDD8-dissociated protein 1 OS=Homo sapiens GN=CAND1 PE=1 SV=2	HUMAN	10	1.0709	0.76389	1.70436	0.628328	1.8252
167	16.3	16.3	16.42	11.34	10.71	sp|Q93009|UBP7_HUMAN	Ubiquitin carboxyl-terminal hydrolase 7 OS=Homo sapiens GN=USP7 PE=1 SV=2	HUMAN	8	0.991932	0.963883	1.5219	0.65177	1.50963
168	16.22	16.32	30.15	25.81	25.81	sp|Q02818|NUCB1_HUMAN	Nucleobindin-1 OS=Homo sapiens GN=NUCB1 PE=1 SV=4	HUMAN	10	0.873931	0.0999592	1.18757	0.735901	1.03785
169	16.18	16.18	40.97	26.17	26.17	sp|Q16658|FSCN1_HUMAN	Fascin OS=Homo sapiens GN=FSCN1 PE=1 SV=3	HUMAN	9	1.062	0.667869	1.40433	0.756236	1.49139
170	16.05	16.05	35.66	27.06	22.76	sp|P00367|DHE3_HUMAN	Glutamate dehydrogenase 1, mitochondrial OS=Homo sapiens GN=GLUD1 PE=1 SV=2	HUMAN	9	1.32016	0.0534316	1.33029	0.992382	1.7562
171	16.03	16.03	38.28	35.17	32.06	sp|P43686|PRS6B_HUMAN	26S protease regulatory subunit 6B OS=Homo sapiens GN=PSMC4 PE=1 SV=2	HUMAN	9	0.990466	0.882507	1.17161	0.845392	1.16044
172	15.91	15.91	41.26	30.39	26.66	sp|P14866|HNRPL_HUMAN	Heterogeneous nuclear ribonucleoprotein L OS=Homo sapiens GN=HNRNPL PE=1 SV=2	HUMAN	19	1.07205	0.505403	1.30249	0.823077	1.39633
173	15.89	20.08	36.14	29.21	28.09	sp|Q9H4M9|EHD1_HUMAN	EH domain-containing protein 1 OS=Homo sapiens GN=EHD1 PE=1 SV=2	HUMAN	13	0.959315	0.774617	1.52492	0.629093	1.46288
174	15.86	15.96	46.44	41.02	41.02	sp|P08865|RSSA_HUMAN	40S ribosomal protein SA OS=Homo sapiens GN=RPSA PE=1 SV=4	HUMAN	18	1.33861	0.111324	1.51425	0.884006	2.02699
175	15.85	15.93	42.68	33	24.57	sp|P39023|RL3_HUMAN	60S ribosomal protein L3 OS=Homo sapiens GN=RPL3 PE=1 SV=2	HUMAN	11	1.19716	0.197288	1.35489	0.883585	1.62202
176	15.83	15.83	37.81	21.37	21.37	sp|Q15366|PCBP2_HUMAN	Poly(rC)-binding protein 2 OS=Homo sapiens GN=PCBP2 PE=1 SV=1	HUMAN	17	1.44779
177	15.79	15.79	49.33	28	28	sp|O15144|ARPC2_HUMAN	Actin-related protein 2/3 complex subunit 2 OS=Homo sapiens GN=ARPC2 PE=1 SV=1	HUMAN	10	0.962839	0.752773	1.57081	0.612958	1.51244
178	15.72	15.72	44.55	37.27	24.55	sp|Q15084|PDIA6_HUMAN	Protein disulfide-isomerase A6 OS=Homo sapiens GN=PDIA6 PE=1 SV=1	HUMAN	13	1.15267	0.214361	1.33362	0.864315	1.53722
179	15.61	15.7	17.62	16.83	15.87	sp|P08195|4F2_HUMAN	4F2 cell-surface antigen heavy chain OS=Homo sapiens GN=SLC3A2 PE=1 SV=3	HUMAN	8	0.98213	0.931764	1.6736	0.586838	1.64369
180	15.59	15.68	25.14	23.78	20	sp|Q9Y617|SERC_HUMAN	Phosphoserine aminotransferase OS=Homo sapiens GN=PSAT1 PE=1 SV=2	HUMAN	9	0.710909	0.0523523	1.41446	0.502602	1.00555
181	15.58	15.58	34.62	27.56	27.56	sp|Q07960|RHG01_HUMAN	Rho GTPase-activating protein 1 OS=Homo sapiens GN=ARHGAP1 PE=1 SV=1	HUMAN	10	0.940796	0.856514	2.68159	0.350835	2.52283
182	15.47	15.47	22.11	15.08	15.08	sp|Q06124|PTN11_HUMAN	Tyrosine-protein phosphatase non-receptor type 11 OS=Homo sapiens GN=PTPN11 PE=1 SV=2	HUMAN	9	1.01627	0.924234	1.55671	0.652834	1.58204
183	15.25	15.25	27.48	22.06	20.93	sp|Q02252|MMSA_HUMAN	Methylmalonate-semialdehyde dehydrogenase [acylating], mitochondrial OS=Homo sapiens GN=ALDH6A1 PE=1 SV=2	HUMAN	10	0.901881	0.545497	1.50633	0.598727	1.35853
184	15.2	15.2	51.96	49.02	49.02	sp|P52565|GDIR1_HUMAN	Rho GDP-dissociation inhibitor 1 OS=Homo sapiens GN=ARHGDIA PE=1 SV=3	HUMAN	13	1.08201	0.884365	7.84706	0.137888	8.49062
185	15.11	15.32	35.54	16.06	14.17	sp|P43243|MATR3_HUMAN	Matrin-3 OS=Homo sapiens GN=MATR3 PE=1 SV=2	HUMAN	12	0.919698	0.817767	2.4259	0.379117	2.2311
186	15.08	15.08	56.85	56.85	56.85	sp|Q8NI22|MCFD2_HUMAN	Multiple coagulation factor deficiency protein 2 OS=Homo sapiens GN=MCFD2 PE=1 SV=1	HUMAN	19	1.04088	0.808419	5.15779	0.201808	5.36867
187	15	15.1	38.78	30.95	28.91	sp|P06748|NPM_HUMAN	Nucleophosmin OS=Homo sapiens GN=NPM1 PE=1 SV=2	HUMAN	21	1.00252	0.992576	2.02522	0.495019	2.03032
188	14.73	14.73	32.49	28.84	23.45	sp|P04844|RPN2_HUMAN	Dolichyl-diphosphooligosaccharide--protein glycosyltransferase subunit 2 OS=Homo sapiens GN=RPN2 PE=1 SV=3	HUMAN	12	1.11666	0.408427	1.44227	0.774235	1.61052
189	14.7	14.7	68.66	64.18	57.71	sp|Q01995|TAGL_HUMAN	Transgelin OS=Homo sapiens GN=TAGLN PE=1 SV=4	HUMAN	17	0.724399	0.124789	1.55641	0.465429	1.12746
190	14.58	14.58	38.35	25.27	23.12	sp|P06744|G6PI_HUMAN	Glucose-6-phosphate isomerase OS=Homo sapiens GN=GPI PE=1 SV=4	HUMAN	11	1.01224	0.927785	1.38857	0.72898	1.40557
191	14.55	14.67	20.3	10.19	7.963	sp|P42704|LPPRC_HUMAN	Leucine-rich PPR motif-containing protein, mitochondrial OS=Homo sapiens GN=LRPPRC PE=1 SV=3	HUMAN	9	1.05424	0.709987	1.39292	0.756855	1.46848
192	14.5	14.55	44.98	30.09	30.09	sp|Q15417|CNN3_HUMAN	Calponin-3 OS=Homo sapiens GN=CNN3 PE=1 SV=1	HUMAN	16	0.73506	0.256149	2.3198	0.316864	1.70519
193	14.5	14.5	22.75	16.15	15.16	sp|Q7KZF4|SND1_HUMAN	Staphylococcal nuclease domain-containing protein 1 OS=Homo sapiens GN=SND1 PE=1 SV=1	HUMAN	13	0.940054	0.667302	1.44843	0.649015	1.3616
194	14.48	14.76	20.58	13.76	13.2	sp|Q12906|ILF3_HUMAN	Interleukin enhancer-binding factor 3 OS=Homo sapiens GN=ILF3 PE=1 SV=3	HUMAN	15	0.984232	0.84049	1.21259	0.811676	1.19347
195	14.48	14.48	22.78	11.21	11.21	sp|P25705|ATPA_HUMAN	ATP synthase subunit alpha, mitochondrial OS=Homo sapiens GN=ATP5A1 PE=1 SV=1	HUMAN	16	1.0318	0.701817	1.23516	0.835358	1.27444
196	14.46	14.46	57.72	45.64	45.64	sp|P62158|CALM_HUMAN	Calmodulin OS=Homo sapiens GN=CALM1 PE=1 SV=2	HUMAN	15	0.454251	0.045897	2.14253	0.212016	0.973247
197	14.44	14.44	21.7	16.96	15.42	sp|Q13200|PSMD2_HUMAN	26S proteasome non-ATPase regulatory subunit 2 OS=Homo sapiens GN=PSMD2 PE=1 SV=3	HUMAN	10	0.872254	0.434445	1.4909	0.585053	1.30044
198	14.42	14.49	30.54	27.84	27.84	sp|Q9H2U2|IPYR2_HUMAN	Inorganic pyrophosphatase 2, mitochondrial OS=Homo sapiens GN=PPA2 PE=1 SV=2	HUMAN	8	1.23114	0.278591	1.58542	0.776542	1.95188
199	14.37	14.37	23.88	21.51	21.51	sp|P26440|IVD_HUMAN	Isovaleryl-CoA dehydrogenase, mitochondrial OS=Homo sapiens GN=IVD PE=1 SV=1	HUMAN	10	0.927269	0.766018	12.0836	0.0767376	11.2048
200	14.35	14.35	34.68	19.12	19.12	sp|P38606|VATA_HUMAN	V-type proton ATPase catalytic subunit A OS=Homo sapiens GN=ATP6V1A PE=1 SV=2	HUMAN	7	0.916128	0.517397	1.40907	0.650166	1.29089
201	14.33	14.44	34.6	31.49	24.91	sp|Q15181|IPYR_HUMAN	Inorganic pyrophosphatase OS=Homo sapiens GN=PPA1 PE=1 SV=2	HUMAN	10	1.13485	0.375802	1.42294	0.797541	1.61482
202	14.29	14.67	15.95	7.717	7.01	sp|Q9NYU2|UGGG1_HUMAN	UDP-glucose:glycoprotein glucosyltransferase 1 OS=Homo sapiens GN=UGGT1 PE=1 SV=3	HUMAN	8	1.01649	0.87461	1.48268	0.685577	1.50714
203	14.25	14.25	17.56	11.61	8.733	sp|P16615|AT2A2_HUMAN	Sarcoplasmic/endoplasmic reticulum calcium ATPase 2 OS=Homo sapiens GN=ATP2A2 PE=1 SV=1	HUMAN	11	0.859912	0.397798	1.55733	0.552171	1.33916
204	14.24	14.24	28.21	17.05	15.51	sp|P08237|K6PF_HUMAN	6-phosphofructokinase, muscle type OS=Homo sapiens GN=PFKM PE=1 SV=2	HUMAN	8	1.02331	0.901301	1.62293	0.630531	1.66075
205	14.23	14.23	25.59	20.67	19.29	sp|Q16851|UGPA_HUMAN	UTP--glucose-1-phosphate uridylyltransferase OS=Homo sapiens GN=UGP2 PE=1 SV=5	HUMAN	7	1.23514	0.0763585	1.27991	0.965026	1.58087
206	14.22	14.22	29.84	22.98	20.56	sp|P18124|RL7_HUMAN	60S ribosomal protein L7 OS=Homo sapiens GN=RPL7 PE=1 SV=1	HUMAN	7	0.846945	0.312459	1.49082	0.568107	1.26264
207	14.22	14.22	27.91	26.37	26.37	sp|P07099|HYEP_HUMAN	Epoxide hydrolase 1 OS=Homo sapiens GN=EPHX1 PE=1 SV=1	HUMAN	9	0.736015	0.662654	771.43	0.000954092	567.784
208	14.18	14.18	26.3	26.3	24.64	sp|O00231|PSD11_HUMAN	26S proteasome non-ATPase regulatory subunit 11 OS=Homo sapiens GN=PSMD11 PE=1 SV=3	HUMAN	8	1.20597	0.166956	1.38836	0.868628	1.67431
209	14.16	14.16	23.76	20.04	15.43	sp|Q9BPU6|DPYL5_HUMAN	Dihydropyrimidinase-related protein 5 OS=Homo sapiens GN=DPYSL5 PE=1 SV=1	HUMAN	9	0.852108	0.351964	1.52521	0.558683	1.29964
210	14.15	14.16	22.91	22.91	18.29	sp|O14773|TPP1_HUMAN	Tripeptidyl-peptidase 1 OS=Homo sapiens GN=TPP1 PE=1 SV=2	HUMAN	12	1.3575	0.326293	2.29522	0.591445	3.11575
211	14.13	14.13	26.89	14.21	14.21	sp|P35222|CTNB1_HUMAN	Catenin beta-1 OS=Homo sapiens GN=CTNNB1 PE=1 SV=1	HUMAN	7	0.697629	0.143086	1.73253	0.402665	1.20866
212	14.07	14.07	49.49	43.43	35.86	sp|P32119|PRDX2_HUMAN	Peroxiredoxin-2 OS=Homo sapiens GN=PRDX2 PE=1 SV=5	HUMAN	10	0.479178	0.0889318	3.72237	0.128729	1.78368
213	14.05	14.05	25.27	23.92	23.92	sp|O75367|H2AY_HUMAN	Core histone macro-H2A.1 OS=Homo sapiens GN=H2AFY PE=1 SV=4	HUMAN	11	0.974204	0.846221	1.48236	0.657198	1.44412
214	14.01	14.01	39	28.47	26.56	sp|P61158|ARP3_HUMAN	Actin-related protein 3 OS=Homo sapiens GN=ACTR3 PE=1 SV=3	HUMAN	8	1.10327	0.321925	1.25853	0.876629	1.3885
215	14	15.01	23.38	18.06	18.06	sp|Q8NBS9|TXND5_HUMAN	Thioredoxin domain-containing protein 5 OS=Homo sapiens GN=TXNDC5 PE=1 SV=2	HUMAN	12	1.10323	0.413278	1.51068	0.730284	1.66663
216	14	14	43.62	31.21	31.21	sp|P05141|ADT2_HUMAN	ADP/ATP translocase 2 OS=Homo sapiens GN=SLC25A5 PE=1 SV=7	HUMAN	9	0.81962	0.63216	3.29293	0.248903	2.69895
217	14	14	45.05	30.03	30.03	sp|P15880|RS2_HUMAN	40S ribosomal protein S2 OS=Homo sapiens GN=RPS2 PE=1 SV=2	HUMAN	8	1.03736	0.878436	1.86762	0.555441	1.93739
218	14	14	74.29	70.71	67.14	sp|P07737|PROF1_HUMAN	Profilin-1 OS=Homo sapiens GN=PFN1 PE=1 SV=2	HUMAN	17	1.00605	0.973924	1.61841	0.621629	1.6282
219	14	14	43.58	32.24	32.24	sp|Q5EB52|MEST_HUMAN	Mesoderm-specific transcript homolog protein OS=Homo sapiens GN=MEST PE=2 SV=2	HUMAN	8	0.921862	0.561928	3.51605	0.262187	3.24131
220	13.99	13.99	58.28	58.28	58.28	sp|P60660|MYL6_HUMAN	Myosin light polypeptide 6 OS=Homo sapiens GN=MYL6 PE=1 SV=2	HUMAN	13	0.899459	0.881582	14.9317	0.0602382	13.4304
221	13.82	13.86	21.8	14.08	8.538	sp|P53396|ACLY_HUMAN	ATP-citrate synthase OS=Homo sapiens GN=ACLY PE=1 SV=3	HUMAN	7	1.2753	0.00900948	1.17442	1.0859	1.49773
222	13.78	13.83	21.62	17.52	16.05	sp|Q99460|PSMD1_HUMAN	26S proteasome non-ATPase regulatory subunit 1 OS=Homo sapiens GN=PSMD1 PE=1 SV=2	HUMAN	11	1.05628	0.644728	1.40651	0.750993	1.48567
223	13.75	13.84	24.13	16.57	15.47	sp|Q99832|TCPH_HUMAN	T-complex protein 1 subunit eta OS=Homo sapiens GN=CCT7 PE=1 SV=2	HUMAN	9	0.980065	0.848301	1.29307	0.757935	1.26729
224	13.73	13.73	32.39	27.12	23.92	sp|P26599|PTBP1_HUMAN	Polypyrimidine tract-binding protein 1 OS=Homo sapiens GN=PTBP1 PE=1 SV=1	HUMAN	15	1.25763
225	13.69	13.69	18.32	18.32	16.78	sp|P22695|QCR2_HUMAN	Cytochrome b-c1 complex subunit 2, mitochondrial OS=Homo sapiens GN=UQCRC2 PE=1 SV=3	HUMAN	7	0.947363	0.703896	1.50889	0.627853	1.42947
226	13.58	13.58	14.33	6.15	6.15	sp|Q02880|TOP2B_HUMAN	DNA topoisomerase 2-beta OS=Homo sapiens GN=TOP2B PE=1 SV=3	HUMAN	8	0.949286	0.592673	1.26405	0.750991	1.19994
227	13.55	13.55	39.71	26.84	26.84	sp|P35232|PHB_HUMAN	Prohibitin OS=Homo sapiens GN=PHB PE=1 SV=1	HUMAN	9	0.77198	0.441483	3.22029	0.239724	2.486
228	13.49	13.59	30.87	20.08	17.42	sp|P54577|SYYC_HUMAN	Tyrosine--tRNA ligase, cytoplasmic OS=Homo sapiens GN=YARS PE=1 SV=4	HUMAN	7	0.883875	0.140217	1.19187	0.741588	1.05346
229	13.47	13.47	35.69	27.36	18.71	sp|P11940|PABP1_HUMAN	Polyadenylate-binding protein 1 OS=Homo sapiens GN=PABPC1 PE=1 SV=2	HUMAN	9	1.01366	0.928122	1.48032	0.684759	1.50054
230	13.28	13.42	37.15	27.78	27.78	sp|Q02878|RL6_HUMAN	60S ribosomal protein L6 OS=Homo sapiens GN=RPL6 PE=1 SV=3	HUMAN	9	1.30971	0.0238458	1.23505	1.06045	1.61755
231	13.27	13.28	52.25	40.45	40.45	sp|Q03135|CAV1_HUMAN	Caveolin-1 OS=Homo sapiens GN=CAV1 PE=1 SV=4	HUMAN	13	1.37781	0.0912866	1.51502	0.90943	2.08741
232	13.25	13.5	11.51	10.59	9.3	sp|Q13423|NNTM_HUMAN	NAD(P) transhydrogenase, mitochondrial OS=Homo sapiens GN=NNT PE=1 SV=3	HUMAN	7	1.18887	0.0625977	1.2063	0.985553	1.43413
233	13.22	13.3	30.91	26.36	26.36	sp|P62191|PRS4_HUMAN	26S protease regulatory subunit 4 OS=Homo sapiens GN=PSMC1 PE=1 SV=1	HUMAN	9	0.938454	0.416085	1.19481	0.785439	1.12128
234	13.2	13.2	22.77	14.4	14.4	sp|Q92841|DDX17_HUMAN	Probable ATP-dependent RNA helicase DDX17 OS=Homo sapiens GN=DDX17 PE=1 SV=2	HUMAN	9	1.06313	0.841335	2.2161	0.479729	2.35601
235	13.19	13.5	16.84	11.87	11	sp|Q9Y4F1|FARP1_HUMAN	FERM, RhoGEF and pleckstrin domain-containing protein 1 OS=Homo sapiens GN=FARP1 PE=1 SV=1	HUMAN	9	0.921137	0.5449	1.46816	0.627408	1.35238
236	13.18	16.81	28.44	21.64	20.06	sp|O43390|HNRPR_HUMAN	Heterogeneous nuclear ribonucleoprotein R OS=Homo sapiens GN=HNRNPR PE=1 SV=1	HUMAN	11	1.15676	0.480895	1.63536	0.70734	1.89172
237	13.12	13.21	64.47	48.68	48.68	sp|P15531|NDKA_HUMAN	Nucleoside diphosphate kinase A OS=Homo sapiens GN=NME1 PE=1 SV=1	HUMAN	11	1.01365	0.913946	3.55053	0.285494	3.59902
238	13.12	13.12	24.3	14.67	11.87	sp|Q13308|PTK7_HUMAN	Inactive tyrosine-protein kinase 7 OS=Homo sapiens GN=PTK7 PE=1 SV=2	HUMAN	8	1.03865	0.705925	1.33725	0.776702	1.38893
239	13.09	13.18	29.5	19.87	19.87	sp|Q14108|SCRB2_HUMAN	Lysosome membrane protein 2 OS=Homo sapiens GN=SCARB2 PE=1 SV=2	HUMAN	14	0.993179	0.952215	1.5454	0.642667	1.53486
240	13.07	13.75	23.25	13.24	8.863	sp|P36776|LONM_HUMAN	Lon protease homolog, mitochondrial OS=Homo sapiens GN=LONP1 PE=1 SV=2	HUMAN	8	1.15523	0.386671	3.57617	0.323035	4.13129
241	13.05	13.4	18.87	7.369	6.927	sp|Q86UP2|KTN1_HUMAN	Kinectin OS=Homo sapiens GN=KTN1 PE=1 SV=1	HUMAN	10	0.889888	0.339649	1.31685	0.67577	1.17185
242	13.04	14.69	24.64	19.94	19.94	sp|Q04446|GLGB_HUMAN	1,4-alpha-glucan-branching enzyme OS=Homo sapiens GN=GBE1 PE=1 SV=3	HUMAN	9	1.04794	0.783099	1.55506	0.67389	1.6296
243	12.9	14.11	21.41	11.12	8.94	sp|O60763|USO1_HUMAN	General vesicular transport factor p115 OS=Homo sapiens GN=USO1 PE=1 SV=2	HUMAN	7	0.894561	0.283587	1.28396	0.696719	1.14858
244	12.85	12.85	41.33	39.11	36.16	sp|P21964|COMT_HUMAN	Catechol O-methyltransferase OS=Homo sapiens GN=COMT PE=1 SV=2	HUMAN	9	1.05452	0.841382	2.733	0.385847	2.882
245	12.83	12.91	26.55	23.35	19.4	sp|P40227|TCPZ_HUMAN	T-complex protein 1 subunit zeta OS=Homo sapiens GN=CCT6A PE=1 SV=3	HUMAN	6	0.896029	0.444384	1.48836	0.602023	1.33362
246	12.73	13.64	23.54	9.79	7.925	sp|P13591|NCAM1_HUMAN	Neural cell adhesion molecule 1 OS=Homo sapiens GN=NCAM1 PE=1 SV=3	HUMAN	7	0.85511	0.622157	2.15294	0.397183	1.841
247	12.66	12.75	15.05	15.05	15.05	sp|Q9Y3I0|RTCB_HUMAN	tRNA-splicing ligase RtcB homolog OS=Homo sapiens GN=C22orf28 PE=1 SV=1	HUMAN	8	1.04904	0.584498	1.25074	0.838731	1.31207
248	12.63	12.63	40.75	22.54	18.21	sp|P04083|ANXA1_HUMAN	Annexin A1 OS=Homo sapiens GN=ANXA1 PE=1 SV=2	HUMAN	12	0.852043	0.556085	1.87518	0.45438	1.59773
249	12.59	12.79	54.36	43.98	37.76	sp|O00299|CLIC1_HUMAN	Chloride intracellular channel protein 1 OS=Homo sapiens GN=CLIC1 PE=1 SV=4	HUMAN	11	1.47452	0.211406	2.51266	0.586836	3.70497
250	12.58	12.58	39.8	24.57	22.11	sp|Q14240|IF4A2_HUMAN	Eukaryotic initiation factor 4A-II OS=Homo sapiens GN=EIF4A2 PE=1 SV=2	HUMAN	7	0.995758	0.976291	4.26225	0.233622	4.24417
251	12.48	12.64	31.14	23.25	19.08	sp|P39656|OST48_HUMAN	Dolichyl-diphosphooligosaccharide--protein glycosyltransferase 48 kDa subunit OS=Homo sapiens GN=DDOST PE=1 SV=4	HUMAN	11	1.18189	0.278165	1.62824	0.725869	1.92439
252	12.44	12.81	29.56	18.53	16.62	sp|Q96AC1|FERM2_HUMAN	Fermitin family homolog 2 OS=Homo sapiens GN=FERMT2 PE=1 SV=1	HUMAN	7	0.8965	0.292826	1.25077	0.716757	1.12132
253	12.43	12.43	23.91	18.22	18.22	sp|P04040|CATA_HUMAN	Catalase OS=Homo sapiens GN=CAT PE=1 SV=3	HUMAN	8	1.18031	0.0912606	1.23109	0.958755	1.45307
254	12.4	12.4	20.64	16.35	15.42	sp|Q96TA1|NIBL1_HUMAN	Niban-like protein 1 OS=Homo sapiens GN=FAM129B PE=1 SV=3	HUMAN	6	1.15874	0.1752	1.26435	0.916471	1.46504
255	12.35	57.25	32.47	22.04	18.33	sp|P13535|MYH8_HUMAN	Myosin-8 OS=Homo sapiens GN=MYH8 PE=1 SV=3	HUMAN	48	0.985255	0.932278	1.66878	0.590404	1.64418
256	12.32	12.32	70.04	54.63	54.63	sp|P80723|BASP1_HUMAN	Brain acid soluble protein 1 OS=Homo sapiens GN=BASP1 PE=1 SV=2	HUMAN	12	0.649414	0.00617607	1.27702	0.508537	0.829319
257	12.31	12.63	10.79	1.909	1.489	sp|Q9UPN3|MACF1_HUMAN	Microtubule-actin cross-linking factor 1, isoforms 1/2/3/5 OS=Homo sapiens GN=MACF1 PE=1 SV=4	HUMAN	8	1.07128	0.414362	1.20645	0.887959	1.29244
258	12.29	12.43	16.69	9.762	9.081	sp|Q9H4G0|E41L1_HUMAN	Band 4.1-like protein 1 OS=Homo sapiens GN=EPB41L1 PE=1 SV=2	HUMAN	6	0.992281	0.961027	1.83038	0.542117	1.81625
259	12.29	12.37	15.32	11.46	9.634	sp|O95373|IPO7_HUMAN	Importin-7 OS=Homo sapiens GN=IPO7 PE=1 SV=1	HUMAN	7	1.24513	0.449572	10.7613	0.115704	13.3993
260	12.24	14.33	30.06	20.22	20.22	sp|P50991|TCPD_HUMAN	T-complex protein 1 subunit delta OS=Homo sapiens GN=CCT4 PE=1 SV=4	HUMAN	12	0.94012	0.641377	1.37784	0.682317	1.29533
261	12.2	102.79	65.99	63.29	58.11	sp|P07437|TBB5_HUMAN	Tubulin beta chain OS=Homo sapiens GN=TUBB PE=1 SV=2	HUMAN	197	1.06982	0.690423	5.0641	0.211256	5.41766
262	12.14	12.14	36.41	27.17	22.28	sp|P18621|RL17_HUMAN	60S ribosomal protein L17 OS=Homo sapiens GN=RPL17 PE=1 SV=3	HUMAN	10	1.0926	0.61998	1.66758	0.6552	1.822
263	12.11	12.23	20.57	6.596	6.596	sp|Q9P2E9|RRBP1_HUMAN	Ribosome-binding protein 1 OS=Homo sapiens GN=RRBP1 PE=1 SV=4	HUMAN	6	0.99274	0.973429	1.7076	0.581364	1.69521
264	12.11	12.11	28.76	18.67	18.67	sp|Q13283|G3BP1_HUMAN	Ras GTPase-activating protein-binding protein 1 OS=Homo sapiens GN=G3BP1 PE=1 SV=1	HUMAN	9	1.1949	0.336363	1.57278	0.759741	1.87932
265	12.09	12.09	24.37	22.1	22.1	sp|P17980|PRS6A_HUMAN	26S protease regulatory subunit 6A OS=Homo sapiens GN=PSMC3 PE=1 SV=3	HUMAN	8	0.942128	0.590824	1.30607	0.721347	1.23048
266	12.08	12.24	22.41	8.777	8.03	sp|O14980|XPO1_HUMAN	Exportin-1 OS=Homo sapiens GN=XPO1 PE=1 SV=1	HUMAN	9	0.987095	0.923977	1.48988	0.662535	1.47065
267	12.06	12.06	26.43	14.09	12.69	sp|Q9Y2D5|AKAP2_HUMAN	A-kinase anchor protein 2 OS=Homo sapiens GN=AKAP2 PE=1 SV=3	HUMAN	7	0.920176	0.408455	1.26763	0.725903	1.16644
268	12.06	12.06	34.85	25.76	22.73	sp|P61247|RS3A_HUMAN	40S ribosomal protein S3a OS=Homo sapiens GN=RPS3A PE=1 SV=2	HUMAN	8	0.898958	0.288651	1.25101	0.718589	1.1246
269	12.02	12.02	37.69	36.19	27.24	sp|Q15691|MARE1_HUMAN	Microtubule-associated protein RP/EB family member 1 OS=Homo sapiens GN=MAPRE1 PE=1 SV=3	HUMAN	8	0.838615	0.677311	3.38572	0.247692	2.83932
270	12.02	12.02	14.15	12.32	12.32	sp|P07384|CAN1_HUMAN	Calpain-1 catalytic subunit OS=Homo sapiens GN=CAPN1 PE=1 SV=1	HUMAN	8	0.969339	0.913907	2.3245	0.41701	2.25323
271	12.01	12.1	28.18	18.71	14.55	sp|P35998|PRS7_HUMAN	26S protease regulatory subunit 7 OS=Homo sapiens GN=PSMC2 PE=1 SV=3	HUMAN	6	0.970543	0.84792	1.46324	0.663282	1.42014
272	12.01	12.01	23.42	15.1	14.02	sp|Q16881|TRXR1_HUMAN	Thioredoxin reductase 1, cytoplasmic OS=Homo sapiens GN=TXNRD1 PE=1 SV=3	HUMAN	8	0.834901	0.354644	1.61434	0.517178	1.34781
273	12	21.29	25.5	23.23	22.66	sp|P22626|ROA2_HUMAN	Heterogeneous nuclear ribonucleoproteins A2/B1 OS=Homo sapiens GN=HNRNPA2B1 PE=1 SV=2	HUMAN	14	0.970068	0.891742	9.4752	0.10238	9.19159
274	12	12	43.55	31.57	25.81	sp|O60664|PLIN3_HUMAN	Perilipin-3 OS=Homo sapiens GN=PLIN3 PE=1 SV=3	HUMAN	10	0.985244	0.942203	1.82362	0.540267	1.79671
275	12	12	36.9	32.62	32.62	sp|P11766|ADHX_HUMAN	Alcohol dehydrogenase class-3 OS=Homo sapiens GN=ADH5 PE=1 SV=4	HUMAN	8	0.808007	0.0946815	1.32447	0.61006	1.07018
276	12	12	62.59	35.37	35.37	sp|Q9Y2V2|CHSP1_HUMAN	Calcium-regulated heat stable protein 1 OS=Homo sapiens GN=CARHSP1 PE=1 SV=2	HUMAN	6	0.816702	0.671101	92.6337	0.00881646	75.6541
277	12	12	48.05	48.05	48.05	sp|P63241|IF5A1_HUMAN	Eukaryotic translation initiation factor 5A-1 OS=Homo sapiens GN=EIF5A PE=1 SV=2	HUMAN	11	0.997213	0.995565	6.7827	0.147023	6.7638
277	0	10	32.47	32.47	32.47	sp|Q6IS14|IF5AL_HUMAN	Eukaryotic translation initiation factor 5A-1-like OS=Homo sapiens GN=EIF5AL1 PE=1 SV=2	HUMAN	8
278	11.99	11.99	45.63	33.46	33.46	sp|P25786|PSA1_HUMAN	Proteasome subunit alpha type-1 OS=Homo sapiens GN=PSMA1 PE=1 SV=1	HUMAN	7	1.07165	0.715573	1.73276	0.618464	1.85691
279	11.96	11.96	18.69	11.1	11.1	sp|Q9BUJ2|HNRL1_HUMAN	Heterogeneous nuclear ribonucleoprotein U-like protein 1 OS=Homo sapiens GN=HNRNPUL1 PE=1 SV=2	HUMAN	6	0.855365	0.14976	1.26641	0.675425	1.08324
280	11.9	11.9	24	22.53	18.53	sp|Q01518|CAP1_HUMAN	Adenylyl cyclase-associated protein 1 OS=Homo sapiens GN=CAP1 PE=1 SV=5	HUMAN	12	1.01376	0.948403	8.48182	0.119522	8.59854
281	11.86	11.95	21.57	20.59	16.47	sp|P07954|FUMH_HUMAN	Fumarate hydratase, mitochondrial OS=Homo sapiens GN=FH PE=1 SV=3	HUMAN	6	0.882578	0.514597	5.26761	0.167548	4.64908
282	11.79	11.84	25.69	15.86	14.94	sp|P40939|ECHA_HUMAN	Trifunctional enzyme subunit alpha, mitochondrial OS=Homo sapiens GN=HADHA PE=1 SV=2	HUMAN	8	1.16316	0.151548	1.26761	0.917605	1.47444
283	11.74	13.56	51.21	21.98	19.08	sp|O75874|IDHC_HUMAN	Isocitrate dehydrogenase [NADP] cytoplasmic OS=Homo sapiens GN=IDH1 PE=1 SV=2	HUMAN	10	1.29936	0.414073	2.41363	0.538343	3.13618
284	11.72	12.07	15.73	8.958	8.438	sp|O60313|OPA1_HUMAN	Dynamin-like 120 kDa protein, mitochondrial OS=Homo sapiens GN=OPA1 PE=1 SV=3	HUMAN	8	1.08861	0.634939	1.54053	0.706646	1.67703
285	11.72	11.72	27.2	27.2	27.2	sp|P17931|LEG3_HUMAN	Galectin-3 OS=Homo sapiens GN=LGALS3 PE=1 SV=5	HUMAN	9	1.34202	0.242801	1.81567	0.73913	2.43666
286	11.6	11.65	28.88	26.26	24.95	sp|Q9NR12|PDLI7_HUMAN	PDZ and LIM domain protein 7 OS=Homo sapiens GN=PDLIM7 PE=1 SV=1	HUMAN	10	0.888203	0.431623	1.68569	0.526907	1.49724
287	11.59	11.59	41.01	28.39	28.39	sp|Q14257|RCN2_HUMAN	Reticulocalbin-2 OS=Homo sapiens GN=RCN2 PE=1 SV=1	HUMAN	8	0.919443	0.728097	2.47054	0.372162	2.27152
288	11.42	12.2	25.82	13.94	10.18	sp|Q00839|HNRPU_HUMAN	Heterogeneous nuclear ribonucleoprotein U OS=Homo sapiens GN=HNRNPU PE=1 SV=6	HUMAN	9	0.931157	0.659025	1.47888	0.629638	1.37707
289	11.4	11.44	17.45	7.632	7.632	sp|Q02952|AKA12_HUMAN	A-kinase anchor protein 12 OS=Homo sapiens GN=AKAP12 PE=1 SV=4	HUMAN	8	0.824729	0.308127	1.64992	0.499859	1.36074
290	11.33	15.91	28.16	21.84	14.68	sp|P15311|EZRI_HUMAN	Ezrin OS=Homo sapiens GN=EZR PE=1 SV=4	HUMAN	9	0.92593	0.337974	1.21708	0.760782	1.12693
291	11.31	11.31	30.96	26.36	21.34	sp|Q9UL46|PSME2_HUMAN	Proteasome activator complex subunit 2 OS=Homo sapiens GN=PSME2 PE=1 SV=4	HUMAN	7	1.39191	0.102595	1.54533	0.90072	2.15096
292	11.29	11.52	25.1	21.01	18.09	sp|P12268|IMDH2_HUMAN	Inosine-5'-monophosphate dehydrogenase 2 OS=Homo sapiens GN=IMPDH2 PE=1 SV=2	HUMAN	8	1.06149	0.490527	1.24417	0.853172	1.32067
293	11.28	11.33	28.26	13.91	11.26	sp|P35221|CTNA1_HUMAN	Catenin alpha-1 OS=Homo sapiens GN=CTNNA1 PE=1 SV=1	HUMAN	10	0.87559	0.110913	1.19814	0.730791	1.04908
294	11.26	11.29	15.98	7.663	6.13	sp|P11137|MAP2_HUMAN	Microtubule-associated protein 2 OS=Homo sapiens GN=MAP2 PE=1 SV=4	HUMAN	6	0.907918	0.222443	1.19521	0.759632	1.08515
295	11.23	11.23	46.77	31.84	28.36	sp|P43487|RANG_HUMAN	Ran-specific GTPase-activating protein OS=Homo sapiens GN=RANBP1 PE=1 SV=1	HUMAN	7	1.07741	0.605628	1.6966	0.635041	1.82793
296	11.2	11.2	15.42	15.16	13.59	sp|Q15436|SC23A_HUMAN	Protein transport protein Sec23A OS=Homo sapiens GN=SEC23A PE=1 SV=2	HUMAN	9	0.881535	0.767766	66.3717	0.0132818	58.5089
297	11.03	11.09	17.05	8.033	6.803	sp|O94979|SC31A_HUMAN	Protein transport protein Sec31A OS=Homo sapiens GN=SEC31A PE=1 SV=3	HUMAN	8	0.862231	0.218023	1.31072	0.657832	1.13014
298	11.02	11.04	44.91	25.93	25.46	sp|P62826|RAN_HUMAN	GTP-binding nuclear protein Ran OS=Homo sapiens GN=RAN PE=1 SV=3	HUMAN	10	0.961209	0.7288	1.39194	0.690552	1.33795
299	11.02	11.02	26.07	16.64	14.73	sp|P38646|GRP75_HUMAN	Stress-70 protein, mitochondrial OS=Homo sapiens GN=HSPA9 PE=1 SV=2	HUMAN	10	0.97965	0.913053	1.73566	0.564426	1.70034
300	10.96	11	18.76	14.34	11.77	sp|Q92598|HS105_HUMAN	Heat shock protein 105 kDa OS=Homo sapiens GN=HSPH1 PE=1 SV=1	HUMAN	8	1.14494	0.12659	1.21557	0.941888	1.39176
301	10.95	10.95	19.66	10.25	10.25	sp|O00159|MYO1C_HUMAN	Unconventional myosin-Ic OS=Homo sapiens GN=MYO1C PE=1 SV=4	HUMAN	8	1.21294	0.0372934	1.19072	1.01866	1.44428
302	10.92	12.35	33.25	19.8	19.8	sp|P61160|ARP2_HUMAN	Actin-related protein 2 OS=Homo sapiens GN=ACTR2 PE=1 SV=1	HUMAN	10	1.16173	0.26917	1.42294	0.816429	1.65307
303	10.91	11.04	26.1	12.46	10.7	sp|P12110|CO6A2_HUMAN	Collagen alpha-2(VI) chain OS=Homo sapiens GN=COL6A2 PE=1 SV=4	HUMAN	9	1.39078	0.525576	93.9101	0.0148097	130.608
304	10.89	11.06	16.48	10.13	10.13	sp|Q92973|TNPO1_HUMAN	Transportin-1 OS=Homo sapiens GN=TNPO1 PE=1 SV=2	HUMAN	7	0.942824
305	10.84	10.84	22.14	20.51	19.11	sp|Q9NVA2|SEP11_HUMAN	Septin-11 OS=Homo sapiens GN=SEPT11 PE=1 SV=3	HUMAN	13	1.09921	0.748704	17.9015	0.0614031	19.6774
306	10.81	10.83	55.56	54.81	50.37	sp|P09455|RET1_HUMAN	Retinol-binding protein 1 OS=Homo sapiens GN=RBP1 PE=1 SV=2	HUMAN	8	0.799688	0.029514	1.20983	0.66099	0.967488
307	10.74	10.97	21.2	5.424	5.424	sp|P09874|PARP1_HUMAN	Poly [ADP-ribose] polymerase 1 OS=Homo sapiens GN=PARP1 PE=1 SV=4	HUMAN	7	0.99288	0.945194	1.31148	0.757068	1.30214
308	10.74	10.86	20.08	11.23	10.57	sp|O60841|IF2P_HUMAN	Eukaryotic translation initiation factor 5B OS=Homo sapiens GN=EIF5B PE=1 SV=4	HUMAN	8	1.14303	0.601105	2.5473	0.44872	2.91163
309	10.73	10.93	20.64	14.42	13.35	sp|P28288|ABCD3_HUMAN	ATP-binding cassette sub-family D member 3 OS=Homo sapiens GN=ABCD3 PE=1 SV=1	HUMAN	7	0.814446	0.222456	1.65708	0.491495	1.3496
310	10.73	10.88	25	16.67	16.67	sp|O15143|ARC1B_HUMAN	Actin-related protein 2/3 complex subunit 1B OS=Homo sapiens GN=ARPC1B PE=1 SV=3	HUMAN	6	1.08013	0.573273	1.47577	0.731912	1.59402
311	10.71	10.77	31.82	22.98	18.18	sp|Q9NTK5|OLA1_HUMAN	Obg-like ATPase 1 OS=Homo sapiens GN=OLA1 PE=1 SV=2	HUMAN	8	0.787408	0.463752	2.47941	0.317579	1.95231
312	10.7	12.75	24.04	17.54	16.49	sp|O95302|FKBP9_HUMAN	Peptidyl-prolyl cis-trans isomerase FKBP9 OS=Homo sapiens GN=FKBP9 PE=1 SV=2	HUMAN	9	1.19663	0.152869	1.34964	0.886631	1.61502
313	10.67	10.67	29.14	27.14	25.14	sp|Q12792|TWF1_HUMAN	Twinfilin-1 OS=Homo sapiens GN=TWF1 PE=1 SV=3	HUMAN	6	1.09977	0.460494	1.57079	0.700135	1.72751
314	10.66	10.66	16.21	10.18	10.18	sp|Q9NSE4|SYIM_HUMAN	Isoleucine--tRNA ligase, mitochondrial OS=Homo sapiens GN=IARS2 PE=1 SV=2	HUMAN	6	1.17772	0.878229	45860.1	2.56807e-05	54010.4
315	10.64	10.65	32.21	26.32	25.05	sp|Q96KP4|CNDP2_HUMAN	Cytosolic non-specific dipeptidase OS=Homo sapiens GN=CNDP2 PE=1 SV=2	HUMAN	10	1.30999	0.411928	3.09553	0.423187	4.0551
316	10.64	10.64	32.02	16.67	15.13	sp|Q9Y265|RUVB1_HUMAN	RuvB-like 1 OS=Homo sapiens GN=RUVBL1 PE=1 SV=1	HUMAN	9	1.41805	0.169785	1.8546	0.764612	2.62993
317	10.61	10.61	20.46	19.41	17.72	sp|P55084|ECHB_HUMAN	Trifunctional enzyme subunit beta, mitochondrial OS=Homo sapiens GN=HADHB PE=1 SV=3	HUMAN	9	1.06234	0.795681	2.41478	0.439933	2.56533
318	10.58	10.58	28.24	17.56	15.84	sp|Q13177|PAK2_HUMAN	Serine/threonine-protein kinase PAK 2 OS=Homo sapiens GN=PAK2 PE=1 SV=3	HUMAN	5	1.22218	0.086282	1.2885	0.948527	1.57477
319	10.52	10.52	44.88	41.34	37.4	sp|P18669|PGAM1_HUMAN	Phosphoglycerate mutase 1 OS=Homo sapiens GN=PGAM1 PE=1 SV=2	HUMAN	17	0.918575	0.670135	1.67158	0.549524	1.53548
320	10.52	10.52	24.41	24.41	20.07	sp|Q99623|PHB2_HUMAN	Prohibitin-2 OS=Homo sapiens GN=PHB2 PE=1 SV=2	HUMAN	7	0.844392	0.390796	1.71246	0.493086	1.44599
321	10.5	10.57	30.7	21.52	15.19	sp|P15121|ALDR_HUMAN	Aldose reductase OS=Homo sapiens GN=AKR1B1 PE=1 SV=3	HUMAN	7	1.03863	0.748444	1.5584	0.666468	1.6186
322	10.5	10.5	39.86	16.03	11.23	sp|P52272|HNRPM_HUMAN	Heterogeneous nuclear ribonucleoprotein M OS=Homo sapiens GN=HNRNPM PE=1 SV=3	HUMAN	10	1.06307	0.647536	3.51573	0.302376	3.73748
323	10.49	10.49	25	15.43	14.29	sp|P17655|CAN2_HUMAN	Calpain-2 catalytic subunit OS=Homo sapiens GN=CAPN2 PE=1 SV=6	HUMAN	6	1.3624	0.0753972	1.44473	0.943015	1.9683
324	10.48	10.48	20.95	11.62	10.68	sp|Q92499|DDX1_HUMAN	ATP-dependent RNA helicase DDX1 OS=Homo sapiens GN=DDX1 PE=1 SV=2	HUMAN	8	0.897634	0.526568	1.48173	0.6058	1.33005
325	10.46	10.59	20.43	10.58	10.58	sp|P09619|PGFRB_HUMAN	Platelet-derived growth factor receptor beta OS=Homo sapiens GN=PDGFRB PE=1 SV=1	HUMAN	8	0.8365	0.287502	1.5533	0.538531	1.29934
326	10.46	10.46	24.42	24.42	24.42	sp|Q9UJ70|NAGK_HUMAN	N-acetyl-D-glucosamine kinase OS=Homo sapiens GN=NAGK PE=1 SV=4	HUMAN	8	1.0856	0.357739	1.27266	0.853017	1.38159
327	10.43	10.53	13.92	10.17	10.17	sp|Q1KMD3|HNRL2_HUMAN	Heterogeneous nuclear ribonucleoprotein U-like protein 2 OS=Homo sapiens GN=HNRNPUL2 PE=1 SV=1	HUMAN	6	1.07765	0.495806	1.31967	0.816608	1.42214
328	10.33	10.33	35.23	21.59	21.59	sp|Q02543|RL18A_HUMAN	60S ribosomal protein L18a OS=Homo sapiens GN=RPL18A PE=1 SV=2	HUMAN	6	1.12865	0.480612	1.48278	0.761174	1.67354
329	10.29	10.43	11.56	10.26	10.26	sp|P40763|STAT3_HUMAN	Signal transducer and activator of transcription 3 OS=Homo sapiens GN=STAT3 PE=1 SV=2	HUMAN	8	0.783599	0.0975432	1.3853	0.565654	1.08552
330	10.29	10.32	26.69	15.54	12.24	sp|Q02809|PLOD1_HUMAN	Procollagen-lysine,2-oxoglutarate 5-dioxygenase 1 OS=Homo sapiens GN=PLOD1 PE=1 SV=2	HUMAN	7	1.66548	0.11698	2.28181	0.729895	3.80032
331	10.25	10.42	15.88	5.211	3.141	sp|Q8IVF2|AHNK2_HUMAN	Protein AHNAK2 OS=Homo sapiens GN=AHNAK2 PE=1 SV=2	HUMAN	6	1.19552	0.370144	1.59429	0.749875	1.90601
332	10.24	10.24	27.02	13.58	13.58	sp|P23246|SFPQ_HUMAN	Splicing factor, proline- and glutamine-rich OS=Homo sapiens GN=SFPQ PE=1 SV=2	HUMAN	9	0.992399	0.974573	2.01718	0.491974	2.00184
333	10.22	10.26	30.3	18.52	18.52	sp|P46777|RL5_HUMAN	60S ribosomal protein L5 OS=Homo sapiens GN=RPL5 PE=1 SV=3	HUMAN	5	1.20585	0.190168	1.39059	0.867151	1.67685
334	10.22	10.26	23.04	19.78	14.36	sp|O60568|PLOD3_HUMAN	Procollagen-lysine,2-oxoglutarate 5-dioxygenase 3 OS=Homo sapiens GN=PLOD3 PE=1 SV=1	HUMAN	7	1.00129	0.996179	2.77855	0.360363	2.78212
335	10.21	12.25	28.79	12.73	10.61	sp|P54136|SYRC_HUMAN	Arginine--tRNA ligase, cytoplasmic OS=Homo sapiens GN=RARS PE=1 SV=2	HUMAN	7	1.103	0.681434	1.99158	0.553832	2.19671
336	10.2	10.21	21.03	19.49	19.49	sp|Q6NZI2|PTRF_HUMAN	Polymerase I and transcript release factor OS=Homo sapiens GN=PTRF PE=1 SV=1	HUMAN	6	1.27241	0.153408	1.46259	0.869966	1.86101
337	10.18	14.29	30.06	19.44	17.43	sp|Q16352|AINX_HUMAN	Alpha-internexin OS=Homo sapiens GN=INA PE=1 SV=2	HUMAN	11	0.751953	0.501472	38.0548	0.0197597	28.6154
338	10.18	10.18	15.34	10.04	10.04	sp|P14314|GLU2B_HUMAN	Glucosidase 2 subunit beta OS=Homo sapiens GN=PRKCSH PE=1 SV=2	HUMAN	7	1.00078	0.997773	2.06783	0.483978	2.06944
339	10.17	10.28	16.23	13.08	9.182	sp|P54886|P5CS_HUMAN	Delta-1-pyrroline-5-carboxylate synthase OS=Homo sapiens GN=ALDH18A1 PE=1 SV=2	HUMAN	5	0.91169	0.492628	1.6125	0.56539	1.4701
340	10.17	10.17	41.28	25.38	25.38	sp|P62140|PP1B_HUMAN	Serine/threonine-protein phosphatase PP1-beta catalytic subunit OS=Homo sapiens GN=PPP1CB PE=1 SV=3	HUMAN	7	1.13974
340	0	10.17	34.67	25.7	25.7	sp|P36873|PP1G_HUMAN	Serine/threonine-protein phosphatase PP1-gamma catalytic subunit OS=Homo sapiens GN=PPP1CC PE=1 SV=1	HUMAN	8
341	10.16	10.16	36.11	27.31	18.06	sp|P23284|PPIB_HUMAN	Peptidyl-prolyl cis-trans isomerase B OS=Homo sapiens GN=PPIB PE=1 SV=2	HUMAN	5	1.08283	0.924674	24.6635	0.0439042	26.7063
342	10.16	10.16	31.6	31.6	31.6	sp|Q15102|PA1B3_HUMAN	Platelet-activating factor acetylhydrolase IB subunit gamma OS=Homo sapiens GN=PAFAH1B3 PE=1 SV=1	HUMAN	5	1.46304
343	10.15	10.32	15.74	9.703	9.109	sp|P22102|PUR2_HUMAN	Trifunctional purine biosynthetic protein adenosine-3 OS=Homo sapiens GN=GART PE=1 SV=1	HUMAN	5	0.98196	0.904662	1.56044	0.629286	1.53229
344	10.15	10.15	33.71	31.18	28.09	sp|Q12907|LMAN2_HUMAN	Vesicular integral-membrane protein VIP36 OS=Homo sapiens GN=LMAN2 PE=1 SV=1	HUMAN	6	1.47988	0.0973812	1.76604	0.83797	2.61353
345	10.14	10.22	10.13	7.112	7.112	sp|Q9BZQ8|NIBAN_HUMAN	Protein Niban OS=Homo sapiens GN=FAM129A PE=1 SV=1	HUMAN	5	1.08867	0.655686	1.6329	0.666706	1.77769
346	10.13	31.76	35.79	23.49	21.59	sp|P35609|ACTN2_HUMAN	Alpha-actinin-2 OS=Homo sapiens GN=ACTN2 PE=1 SV=1	HUMAN	20	1.00094	0.995385	1.48689	0.673175	1.48828
347	10.13	10.13	35.78	25	22.55	sp|Q8NC51|PAIRB_HUMAN	Plasminogen activator inhibitor 1 RNA-binding protein OS=Homo sapiens GN=SERBP1 PE=1 SV=2	HUMAN	10	1.08312	0.66481	1.60744	0.673818	1.74105
348	10.13	10.13	17.5	8.504	8.504	sp|Q02218|ODO1_HUMAN	2-oxoglutarate dehydrogenase, mitochondrial OS=Homo sapiens GN=OGDH PE=1 SV=3	HUMAN	6	1.07278	0.391719	1.22543	0.875433	1.31461
349	10.12	10.34	25.07	11.83	9.718	sp|P19338|NUCL_HUMAN	Nucleolin OS=Homo sapiens GN=NCL PE=1 SV=3	HUMAN	7	0.808207	0.537503	2.40509	0.33604	1.94381
350	10.1	16.13	42.35	36.08	36.08	sp|P62258|1433E_HUMAN	14-3-3 protein epsilon OS=Homo sapiens GN=YWHAE PE=1 SV=1	HUMAN	10	1.03045	0.799432	1.35895	0.758272	1.40033
351	10.1	11.55	9.89	1.637	1.034	sp|Q8NF91|SYNE1_HUMAN	Nesprin-1 OS=Homo sapiens GN=SYNE1 PE=1 SV=4	HUMAN	5	0.807963	0.0517774	1.24092	0.651101	1.00262
352	10.09	10.17	23.55	11.06	10.35	sp|P46977|STT3A_HUMAN	Dolichyl-diphosphooligosaccharide--protein glycosyltransferase subunit STT3A OS=Homo sapiens GN=STT3A PE=1 SV=2	HUMAN	5	1.06928	0.853513	2.88681	0.370402	3.08681
353	10.08	10.08	34.76	25.61	25.61	sp|Q96D15|RCN3_HUMAN	Reticulocalbin-3 OS=Homo sapiens GN=RCN3 PE=1 SV=1	HUMAN	9	1.11828	0.307486	1.42522	0.784635	1.59378
354	10.07	10.17	12.47	10.15	10.15	sp|P19022|CADH2_HUMAN	Cadherin-2 OS=Homo sapiens GN=CDH2 PE=1 SV=4	HUMAN	5	0.824679	0.0897433	1.28136	0.643597	1.05671
355	10.06	10.17	36.3	22.94	22.94	sp|P31943|HNRH1_HUMAN	Heterogeneous nuclear ribonucleoprotein H OS=Homo sapiens GN=HNRNPH1 PE=1 SV=4	HUMAN	8	0.899269	0.78495	46.5507	0.019318	41.8616
356	10.04	10.04	30.23	20.62	20.62	sp|Q15165|PON2_HUMAN	Serum paraoxonase/arylesterase 2 OS=Homo sapiens GN=PON2 PE=1 SV=3	HUMAN	6	1.12141	0.629706	1.97669	0.567318	2.21669
357	10.03	10.09	54.07	51.74	47.09	sp|P13693|TCTP_HUMAN	Translationally-controlled tumor protein OS=Homo sapiens GN=TPT1 PE=1 SV=1	HUMAN	9	1.00785	0.981761	2.7236	0.370041	2.74497
358	10.03	10.03	28.75	16.54	16.54	sp|Q99536|VAT1_HUMAN	Synaptic vesicle membrane protein VAT-1 homolog OS=Homo sapiens GN=VAT1 PE=1 SV=2	HUMAN	7	0.740915	0.516128	55.0504	0.0134589	40.7877
359	10.03	10.03	23.3	21.36	21.36	sp|Q9NRN7|ADPPT_HUMAN	L-aminoadipate-semialdehyde dehydrogenase-phosphopantetheinyl transferase OS=Homo sapiens GN=AASDHPPT PE=1 SV=2	HUMAN	5	1.04456	0.489199	1.1621	0.898855	1.21388
360	10.02	10.09	12.03	7.613	6.861	sp|Q15334|L2GL1_HUMAN	Lethal(2) giant larvae protein homolog 1 OS=Homo sapiens GN=LLGL1 PE=1 SV=3	HUMAN	5	0.85952	0.146997	1.2637	0.680164	1.08617
361	10.02	10.02	16.22	8.444	7.444	sp|P56192|SYMC_HUMAN	Methionine--tRNA ligase, cytoplasmic OS=Homo sapiens GN=MARS PE=1 SV=2	HUMAN	6	1.14636	0.681773	3.44907	0.332368	3.95388
362	10.01	12.01	21.06	12.73	12.73	sp|P14136|GFAP_HUMAN	Glial fibrillary acidic protein OS=Homo sapiens GN=GFAP PE=1 SV=1	HUMAN	11	0.546197	0.138195	2.47967	0.22027	1.35438
363	10.01	12.01	51.29	35.06	35.06	sp|Q13162|PRDX4_HUMAN	Peroxiredoxin-4 OS=Homo sapiens GN=PRDX4 PE=1 SV=1	HUMAN	8	0.993971	0.968993	1.57773	0.629999	1.56822
364	10.01	10.15	22.67	17.81	17.81	sp|O60701|UGDH_HUMAN	UDP-glucose 6-dehydrogenase OS=Homo sapiens GN=UGDH PE=1 SV=1	HUMAN	6	1.13356	0.704021	2.5965	0.436572	2.94328
365	10.01	10.04	31.1	24.38	24.38	sp|P21796|VDAC1_HUMAN	Voltage-dependent anion-selective channel protein 1 OS=Homo sapiens GN=VDAC1 PE=1 SV=2	HUMAN	8	1.27874	0.0451169	1.26591	1.01014	1.61877
366	10.01	10.01	32.08	18.14	18.14	sp|P49411|EFTU_HUMAN	Elongation factor Tu, mitochondrial OS=Homo sapiens GN=TUFM PE=1 SV=2	HUMAN	7	0.989766	0.906974	1.29401	0.764882	1.28077
367	10.01	10.01	25.82	21.52	21.52	sp|P31153|METK2_HUMAN	S-adenosylmethionine synthase isoform type-2 OS=Homo sapiens GN=MAT2A PE=1 SV=1	HUMAN	7	1.06733	0.544096	1.3552	0.787579	1.44645
368	10	10.2	21.22	14.04	13.26	sp|P08107|HSP71_HUMAN	Heat shock 70 kDa protein 1A/1B OS=Homo sapiens GN=HSPA1A PE=1 SV=5	HUMAN	9	0.901351	0.447372	1.4608	0.617024	1.3167
369	10	10	22.98	19.07	19.07	sp|P54727|RD23B_HUMAN	UV excision repair protein RAD23 homolog B OS=Homo sapiens GN=RAD23B PE=1 SV=1	HUMAN	7	0.877652
370	10	10	22	18.29	18.29	sp|P19784|CSK22_HUMAN	Casein kinase II subunit alpha' OS=Homo sapiens GN=CSNK2A2 PE=1 SV=1	HUMAN	5	0.993788	0.954582	1.33034	0.74702	1.32207
371	10	10	21.25	21.25	21.25	sp|P51858|HDGF_HUMAN	Hepatoma-derived growth factor OS=Homo sapiens GN=HDGF PE=1 SV=1	HUMAN	6	1.077	0.793437	2.91289	0.369737	3.13719
372	9.98	10.06	40.83	29.36	29.36	sp|P28161|GSTM2_HUMAN	Glutathione S-transferase Mu 2 OS=Homo sapiens GN=GSTM2 PE=1 SV=2	HUMAN	6	0.995166	0.964285	1.32624	0.750366	1.31983
373	9.98	9.98	37.02	24.76	23.56	sp|Q9HDC9|APMAP_HUMAN	Adipocyte plasma membrane-associated protein OS=Homo sapiens GN=APMAP PE=1 SV=2	HUMAN	7	0.949393	0.697222	3.60088	0.263656	3.41865
374	9.96	10.28	9.686	2.315	1.736	sp|Q5T4S7|UBR4_HUMAN	E3 ubiquitin-protein ligase UBR4 OS=Homo sapiens GN=UBR4 PE=1 SV=1	HUMAN	6	1.12883	0.662192	2.22214	0.507995	2.50842
375	9.92	12	40.72	34.54	34.54	sp|P05976|MYL1_HUMAN	Myosin light chain 1/3, skeletal muscle isoform OS=Homo sapiens GN=MYL1 PE=1 SV=3	HUMAN	9	1.77348
376	9.92	9.92	28.76	26.55	26.55	sp|Q9Y2Q3|GSTK1_HUMAN	Glutathione S-transferase kappa 1 OS=Homo sapiens GN=GSTK1 PE=1 SV=3	HUMAN	7	0.936521	0.734698	6.56976	0.14255	6.15271
377	9.91	10.07	15.49	9.39	8.059	sp|Q14203|DCTN1_HUMAN	Dynactin subunit 1 OS=Homo sapiens GN=DCTN1 PE=1 SV=3	HUMAN	8	1.00795	0.915453	1.21479	0.829738	1.22445
378	9.91	9.92	38.46	21.89	21.89	sp|P40926|MDHM_HUMAN	Malate dehydrogenase, mitochondrial OS=Homo sapiens GN=MDH2 PE=1 SV=3	HUMAN	7	1.03917	0.691141	1.43334	0.724997	1.48949
379	9.83	9.94	27.95	15.53	13.87	sp|P52209|6PGD_HUMAN	6-phosphogluconate dehydrogenase, decarboxylating OS=Homo sapiens GN=PGD PE=1 SV=3	HUMAN	5	0.957675	0.810965	1.5999	0.598583	1.53219
380	9.79	9.79	21.37	11.74	9.763	sp|Q16891|IMMT_HUMAN	Mitochondrial inner membrane protein OS=Homo sapiens GN=IMMT PE=1 SV=1	HUMAN	6	0.935409	0.770118	1.80892	0.51711	1.69208
381	9.77	9.77	59.74	52.6	52.6	sp|Q9UK76|HN1_HUMAN	Hematological and neurological expressed 1 protein OS=Homo sapiens GN=HN1 PE=1 SV=3	HUMAN	8	0.927065	0.821368	28.1867	0.0328901	26.1309
382	9.76	9.82	14.61	6.696	6.696	sp|O43847|NRDC_HUMAN	Nardilysin OS=Homo sapiens GN=NRD1 PE=1 SV=2	HUMAN	6	1.11927	0.247584	1.28454	0.871343	1.43775
383	9.73	9.73	51.42	30.19	27.36	sp|P61019|RAB2A_HUMAN	Ras-related protein Rab-2A OS=Homo sapiens GN=RAB2A PE=1 SV=1	HUMAN	5	0.829548	0.194707	1.39572	0.594351	1.15782
384	9.72	13.56	27.25	14.61	14.61	sp|Q15365|PCBP1_HUMAN	Poly(rC)-binding protein 1 OS=Homo sapiens GN=PCBP1 PE=1 SV=2	HUMAN	10	1.66338
385	9.65	12.18	12.92	4.358	3.735	sp|Q93008|USP9X_HUMAN	Probable ubiquitin carboxyl-terminal hydrolase FAF-X OS=Homo sapiens GN=USP9X PE=1 SV=3	HUMAN	8	1.13432	0.573961	1.89183	0.599589	2.14594
386	9.64	9.65	21.63	11.52	10.46	sp|Q9Y262|EIF3L_HUMAN	Eukaryotic translation initiation factor 3 subunit L OS=Homo sapiens GN=EIF3L PE=1 SV=1	HUMAN	5	0.961766	0.867699	1.98232	0.485172	1.90653
387	9.61	9.61	36.14	28.07	23.51	sp|O94760|DDAH1_HUMAN	N(G),N(G)-dimethylarginine dimethylaminohydrolase 1 OS=Homo sapiens GN=DDAH1 PE=1 SV=3	HUMAN	8	0.889092	0.464771	1.49816	0.593456	1.332
388	9.59	9.77	15.31	8.87	8.87	sp|Q06210|GFPT1_HUMAN	Glutamine--fructose-6-phosphate aminotransferase [isomerizing] 1 OS=Homo sapiens GN=GFPT1 PE=1 SV=3	HUMAN	5	1.03757	0.746845	1.53545	0.675742	1.59314
389	9.54	9.78	19.73	8.161	7.645	sp|O60716|CTND1_HUMAN	Catenin delta-1 OS=Homo sapiens GN=CTNND1 PE=1 SV=1	HUMAN	6	0.836233	0.324932	3.56908	0.234299	2.98459
390	9.49	11.27	41.32	39.22	27.25	sp|P07195|LDHB_HUMAN	L-lactate dehydrogenase B chain OS=Homo sapiens GN=LDHB PE=1 SV=2	HUMAN	9	0.989095	0.958936	1.74299	0.56747	1.72398
391	9.48	9.48	25.2	23.17	10.98	sp|O43237|DC1L2_HUMAN	Cytoplasmic dynein 1 light intermediate chain 2 OS=Homo sapiens GN=DYNC1LI2 PE=1 SV=1	HUMAN	6	0.901233	0.275132	1.2821	0.702935	1.15547
392	9.47	9.47	29.79	29.79	20.21	sp|Q07021|C1QBP_HUMAN	Complement component 1 Q subcomponent-binding protein, mitochondrial OS=Homo sapiens GN=C1QBP PE=1 SV=1	HUMAN	7	0.727935	0.246466	5.18126	0.140494	3.77163
393	9.44	9.44	20.28	15.55	14.37	sp|Q9Y285|SYFA_HUMAN	Phenylalanine--tRNA ligase alpha subunit OS=Homo sapiens GN=FARSA PE=1 SV=3	HUMAN	5	0.90037	0.821346	102.142	0.00881487	91.9658
394	9.34	9.43	33.79	29.66	29.66	sp|P39019|RS19_HUMAN	40S ribosomal protein S19 OS=Homo sapiens GN=RPS19 PE=1 SV=2	HUMAN	5	0.944253	0.515047	1.2501	0.755341	1.18041
395	9.34	9.37	22.47	11.32	10.3	sp|P31939|PUR9_HUMAN	Bifunctional purine biosynthesis protein PURH OS=Homo sapiens GN=ATIC PE=1 SV=3	HUMAN	6	1.12128	0.204868	1.25313	0.894787	1.40512
396	9.33	21.64	38.7	29.98	26.62	sp|P31150|GDIA_HUMAN	Rab GDP dissociation inhibitor alpha OS=Homo sapiens GN=GDI1 PE=1 SV=2	HUMAN	25	0.993629
397	9.3	9.37	15.49	7.971	7.79	sp|Q9BSJ8|ESYT1_HUMAN	Extended synaptotagmin-1 OS=Homo sapiens GN=ESYT1 PE=1 SV=1	HUMAN	7	1.23694	0.21339	1.49076	0.829735	1.84398
398	9.26	9.47	15.27	12.82	12.12	sp|P45974|UBP5_HUMAN	Ubiquitin carboxyl-terminal hydrolase 5 OS=Homo sapiens GN=USP5 PE=1 SV=2	HUMAN	8	1.09155	0.347903	1.28542	0.849181	1.40311
399	9.23	9.23	12.34	5.528	5.528	sp|P13637|AT1A3_HUMAN	Sodium/potassium-transporting ATPase subunit alpha-3 OS=Homo sapiens GN=ATP1A3 PE=1 SV=3	HUMAN	5	0.799924
400	9.18	10.4	21.67	17.41	13.99	sp|P20700|LMNB1_HUMAN	Lamin-B1 OS=Homo sapiens GN=LMNB1 PE=1 SV=2	HUMAN	6	1.00502	0.988489	3.75505	0.267644	3.77389
401	9.06	9.21	16.33	9.422	8.04	sp|Q96QK1|VPS35_HUMAN	Vacuolar protein sorting-associated protein 35 OS=Homo sapiens GN=VPS35 PE=1 SV=2	HUMAN	7	1.15397	0.259052	1.38836	0.831174	1.60212
402	9.06	9.09	35.56	25.35	23.24	sp|Q9BPW8|NIPS1_HUMAN	Protein NipSnap homolog 1 OS=Homo sapiens GN=NIPSNAP1 PE=1 SV=1	HUMAN	7	1.01074	0.93	1.58935	0.635945	1.60643
403	9.05	9.05	21.14	10.67	10.67	sp|Q10713|MPPA_HUMAN	Mitochondrial-processing peptidase subunit alpha OS=Homo sapiens GN=PMPCA PE=1 SV=2	HUMAN	5	0.838961	0.166546	1.42508	0.588712	1.19558
404	8.91	9.01	17.49	11.23	11.23	sp|P53634|CATC_HUMAN	Dipeptidyl peptidase 1 OS=Homo sapiens GN=CTSC PE=1 SV=2	HUMAN	5	1.36657	0.169698	1.89234	0.722156	2.58602
405	8.91	8.91	34.86	34.86	30.29	sp|P02511|CRYAB_HUMAN	Alpha-crystallin B chain OS=Homo sapiens GN=CRYAB PE=1 SV=2	HUMAN	6	0.692424	0.0823296	1.57567	0.439448	1.09103
406	8.9	9	36.76	27.57	19.73	sp|Q92747|ARC1A_HUMAN	Actin-related protein 2/3 complex subunit 1A OS=Homo sapiens GN=ARPC1A PE=1 SV=2	HUMAN	6	1.09243	0.63081	1.96824	0.555031	2.15017
407	8.9	8.9	74.49	74.49	54.08	sp|P04080|CYTB_HUMAN	Cystatin-B OS=Homo sapiens GN=CSTB PE=1 SV=2	HUMAN	4	0.998277	0.986394	1.34509	0.742166	1.34277
408	8.89	9	35.58	32.52	32.52	sp|P63208|SKP1_HUMAN	S-phase kinase-associated protein 1 OS=Homo sapiens GN=SKP1 PE=1 SV=2	HUMAN	6	0.860384	0.480245	1.8134	0.474459	1.56022
409	8.88	8.88	24	24	21.33	sp|P24534|EF1B_HUMAN	Elongation factor 1-beta OS=Homo sapiens GN=EEF1B2 PE=1 SV=3	HUMAN	6	0.950831	0.627698	1.34716	0.705805	1.28092
410	8.85	8.85	17.68	14.63	10.37	sp|Q9UBQ7|GRHPR_HUMAN	Glyoxylate reductase/hydroxypyruvate reductase OS=Homo sapiens GN=GRHPR PE=1 SV=1	HUMAN	5	0.894794	0.317929	1.43711	0.622633	1.28592
411	8.83	8.83	33.87	18.82	18.82	sp|Q96BM9|ARL8A_HUMAN	ADP-ribosylation factor-like protein 8A OS=Homo sapiens GN=ARL8A PE=1 SV=1	HUMAN	9	0.781155	0.682789	319.889	0.00244195	249.883
411	0	9.43	49.46	22.04	18.82	sp|Q9NVJ2|ARL8B_HUMAN	ADP-ribosylation factor-like protein 8B OS=Homo sapiens GN=ARL8B PE=1 SV=1	HUMAN	9
412	8.81	58.88	52.02	52.02	49.1	sp|Q9BUF5|TBB6_HUMAN	Tubulin beta-6 chain OS=Homo sapiens GN=TUBB6 PE=1 SV=1	HUMAN	106	1.19255	0.20443	1.41432	0.843193	1.68664
413	8.79	8.79	22.62	20.63	20.63	sp|P34897|GLYM_HUMAN	Serine hydroxymethyltransferase, mitochondrial OS=Homo sapiens GN=SHMT2 PE=1 SV=3	HUMAN	8	0.853637	0.355731	3.51558	0.242815	3.00103
414	8.79	8.79	9.595	8.011	7.482	sp|O43795|MYO1B_HUMAN	Unconventional myosin-Ib OS=Homo sapiens GN=MYO1B PE=1 SV=3	HUMAN	6	0.858261	0.303194	1.614	0.531761	1.38523
415	8.77	11.01	35.84	29.37	27.45	sp|O14531|DPYL4_HUMAN	Dihydropyrimidinase-related protein 4 OS=Homo sapiens GN=DPYSL4 PE=1 SV=2	HUMAN	11	1.02421	0.796164	1.41852	0.722028	1.45287
416	8.76	9.06	10.44	2.82	2.567	sp|A5YKK6|CNOT1_HUMAN	CCR4-NOT transcription complex subunit 1 OS=Homo sapiens GN=CNOT1 PE=1 SV=2	HUMAN	4	1.42374	0.222518	5.13548	0.277236	7.31159
417	8.74	8.81	12.79	5.645	3.917	sp|Q8WUM4|PDC6I_HUMAN	Programmed cell death 6-interacting protein OS=Homo sapiens GN=PDCD6IP PE=1 SV=1	HUMAN	4	1.07493	0.752059	1.94277	0.553295	2.08834
418	8.7	8.7	28.51	22.05	19.38	sp|P10909|CLUS_HUMAN	Clusterin OS=Homo sapiens GN=CLU PE=1 SV=1	HUMAN	7	0.979313	0.962924	3.73626	0.26211	3.65897
419	8.7	8.7	23.59	21.28	21.28	sp|Q12905|ILF2_HUMAN	Interleukin enhancer-binding factor 2 OS=Homo sapiens GN=ILF2 PE=1 SV=2	HUMAN	6	1.00371	0.985219	1.79555	0.558995	1.80221
420	8.66	8.81	36.24	31.88	31.88	sp|P68402|PA1B2_HUMAN	Platelet-activating factor acetylhydrolase IB subunit beta OS=Homo sapiens GN=PAFAH1B2 PE=1 SV=1	HUMAN	7	0.72316
421	8.64	8.64	21.45	18.13	18.13	sp|Q9Y266|NUDC_HUMAN	Nuclear migration protein nudC OS=Homo sapiens GN=NUDC PE=1 SV=1	HUMAN	5	1.1136	0.343406	1.45656	0.764542	1.62203
422	8.63	8.78	14.37	7.67	7.67	sp|Q96T76|MMS19_HUMAN	MMS19 nucleotide excision repair protein homolog OS=Homo sapiens GN=MMS19 PE=1 SV=2	HUMAN	5	0.879024	0.556418	1.86207	0.472069	1.6368
423	8.62	8.62	15.29	11.79	9.761	sp|P31948|STIP1_HUMAN	Stress-induced-phosphoprotein 1 OS=Homo sapiens GN=STIP1 PE=1 SV=1	HUMAN	5	0.857633	0.136052	1.273	0.673709	1.09177
424	8.61	8.69	26.28	16.28	15.13	sp|P17858|K6PL_HUMAN	6-phosphofructokinase, liver type OS=Homo sapiens GN=PFKL PE=1 SV=6	HUMAN	9	1.23728	0.303837	4.05126	0.305406	5.01255
425	8.61	8.67	13.85	8.758	7.484	sp|Q96RF0|SNX18_HUMAN	Sorting nexin-18 OS=Homo sapiens GN=SNX18 PE=1 SV=2	HUMAN	4	0.839655	0.380409	1.96138	0.428094	1.64688
426	8.6	9.53	25.48	20.91	18.63	sp|P22090|RS4Y1_HUMAN	40S ribosomal protein S4, Y isoform 1 OS=Homo sapiens GN=RPS4Y1 PE=1 SV=2	HUMAN	6	0.879573	0.199506	1.28267	0.685735	1.1282
426	0.01	6.82	31.56	13.69	11.41	sp|Q8TD47|RS4Y2_HUMAN	40S ribosomal protein S4, Y isoform 2 OS=Homo sapiens GN=RPS4Y2 PE=2 SV=3	HUMAN	3
427	8.59	8.59	16.57	13.97	9.78	sp|P14868|SYDC_HUMAN	Aspartate--tRNA ligase, cytoplasmic OS=Homo sapiens GN=DARS PE=1 SV=2	HUMAN	5	1.01351	0.860993	1.22083	0.830178	1.23733
428	8.56	8.65	16.22	7.852	5.781	sp|Q12768|STRUM_HUMAN	WASH complex subunit strumpellin OS=Homo sapiens GN=KIAA0196 PE=1 SV=1	HUMAN	4	1.09607	0.568721	1.5799	0.693758	1.73169
429	8.56	8.56	20.12	13.65	12.81	sp|Q13263|TIF1B_HUMAN	Transcription intermediary factor 1-beta OS=Homo sapiens GN=TRIM28 PE=1 SV=5	HUMAN	5	1.23982
430	8.55	8.58	17.81	10.84	6.968	sp|P47897|SYQ_HUMAN	Glutamine--tRNA ligase OS=Homo sapiens GN=QARS PE=1 SV=1	HUMAN	5	0.888694	0.205501	1.26242	0.703962	1.1219
431	8.48	8.48	25.62	16.12	11.47	sp|P49588|SYAC_HUMAN	Alanine--tRNA ligase, cytoplasmic OS=Homo sapiens GN=AARS PE=1 SV=2	HUMAN	7	0.973547	0.805922	1.5103	0.644603	1.47035
432	8.46	8.47	35.9	20.89	14.6	sp|P12955|PEPD_HUMAN	Xaa-Pro dipeptidase OS=Homo sapiens GN=PEPD PE=1 SV=3	HUMAN	6	1.50231
433	8.42	8.5	37.02	34.25	22.1	sp|P84077|ARF1_HUMAN	ADP-ribosylation factor 1 OS=Homo sapiens GN=ARF1 PE=1 SV=2	HUMAN	7	0.969783	0.953761	7.51497	0.129047	7.28789
433	0	8.42	34.25	34.25	22.1	sp|P61204|ARF3_HUMAN	ADP-ribosylation factor 3 OS=Homo sapiens GN=ARF3 PE=1 SV=2	HUMAN	7
434	8.41	8.46	16.14	11.87	11.87	sp|P49419|AL7A1_HUMAN	Alpha-aminoadipic semialdehyde dehydrogenase OS=Homo sapiens GN=ALDH7A1 PE=1 SV=5	HUMAN	5	0.823894	0.306066	3.61033	0.228205	2.97452
435	8.41	8.42	25.51	17.01	17.01	sp|Q6DD88|ATLA3_HUMAN	Atlastin-3 OS=Homo sapiens GN=ATL3 PE=1 SV=1	HUMAN	5	1.0856	0.613455	1.81532	0.598023	1.97071
436	8.37	10	37.18	32.69	32.69	sp|P62750|RL23A_HUMAN	60S ribosomal protein L23a OS=Homo sapiens GN=RPL23A PE=1 SV=1	HUMAN	8	1.00351	0.970242	1.31721	0.761849	1.32184
437	8.35	8.35	23.48	19.32	19.32	sp|P40261|NNMT_HUMAN	Nicotinamide N-methyltransferase OS=Homo sapiens GN=NNMT PE=1 SV=1	HUMAN	8	0.742743	0.230844	4.1939	0.177101	3.11499
438	8.34	8.37	15.11	6.859	5.07	sp|O94832|MYO1D_HUMAN	Unconventional myosin-Id OS=Homo sapiens GN=MYO1D PE=1 SV=2	HUMAN	5	0.847444	0.106512	1.25933	0.672931	1.06721
439	8.31	8.37	29.52	18.26	7.509	sp|Q9UHD8|SEPT9_HUMAN	Septin-9 OS=Homo sapiens GN=SEPT9 PE=1 SV=2	HUMAN	5	1.05422	0.73137	4.45661	0.236552	4.69825
440	8.31	8.31	34.82	30.36	24.7	sp|P07477|TRY1_HUMAN	Trypsin-1 OS=Homo sapiens GN=PRSS1 PE=1 SV=1	HUMAN	41	0.883734	0.460772	4.00652	0.220574	3.54069
441	8.29	8.32	14.61	11.16	9.832	sp|Q92900|RENT1_HUMAN	Regulator of nonsense transcripts 1 OS=Homo sapiens GN=UPF1 PE=1 SV=2	HUMAN	6	0.872075	0.407277	3.64817	0.239045	3.18148
442	8.28	8.35	10.81	6.004	6.004	sp|Q9NRY4|RHG35_HUMAN	Rho GTPase-activating protein 35 OS=Homo sapiens GN=ARHGAP35 PE=1 SV=3	HUMAN	5	1.24372	0.36099	1.90667	0.652298	2.37136
443	8.27	8.27	36.88	36.88	36.88	sp|O14558|HSPB6_HUMAN	Heat shock protein beta-6 OS=Homo sapiens GN=HSPB6 PE=1 SV=2	HUMAN	5	0.952666	0.828121	2.32943	0.40897	2.21917
444	8.25	8.25	23.13	21.5	18.89	sp|Q96AG4|LRC59_HUMAN	Leucine-rich repeat-containing protein 59 OS=Homo sapiens GN=LRRC59 PE=1 SV=1	HUMAN	9	0.990262	0.963994	2.28515	0.433347	2.26289
445	8.24	8.34	29.17	11.03	11.03	sp|P05455|LA_HUMAN	Lupus La protein OS=Homo sapiens GN=SSB PE=1 SV=2	HUMAN	5	0.832298	0.915084	701.817	0.00118592	584.121
446	8.24	8.32	21.66	12.55	11.34	sp|P54578|UBP14_HUMAN	Ubiquitin carboxyl-terminal hydrolase 14 OS=Homo sapiens GN=USP14 PE=1 SV=3	HUMAN	5	0.963277	0.831795	1.6723	0.576019	1.61089
447	8.22	8.22	39.24	34.81	34.81	sp|Q96K17|BT3L4_HUMAN	Transcription factor BTF3 homolog 4 OS=Homo sapiens GN=BTF3L4 PE=1 SV=1	HUMAN	6	0.891509	0.7234	23.2043	0.0384199	20.6869
448	8.21	8.21	17.1	11.09	8.012	sp|Q16643|DREB_HUMAN	Drebrin OS=Homo sapiens GN=DBN1 PE=1 SV=4	HUMAN	7	0.804293	0.115582	1.37101	0.586642	1.1027
449	8.19	8.19	30.21	26.81	26.81	sp|Q9BVK6|TMED9_HUMAN	Transmembrane emp24 domain-containing protein 9 OS=Homo sapiens GN=TMED9 PE=1 SV=2	HUMAN	6	0.680888	0.31195	2.74098	0.248411	1.8663
450	8.17	8.46	16.65	4.951	4.407	sp|P20908|CO5A1_HUMAN	Collagen alpha-1(V) chain OS=Homo sapiens GN=COL5A1 PE=1 SV=3	HUMAN	4	1.05058	0.620102	1.44137	0.728879	1.51428
451	8.16	8.32	16.97	11.42	8.858	sp|P63010|AP2B1_HUMAN	AP-2 complex subunit beta OS=Homo sapiens GN=AP2B1 PE=1 SV=1	HUMAN	8	1.22753	0.344334	4.78039	0.256785	5.8681
452	8.16	8.25	17.41	7.388	5.937	sp|Q12797|ASPH_HUMAN	Aspartyl/asparaginyl beta-hydroxylase OS=Homo sapiens GN=ASPH PE=1 SV=3	HUMAN	4	1.02096	0.823697	1.27393	0.801425	1.30063
453	8.15	14.07	46.71	46.71	40.13	sp|P22392|NDKB_HUMAN	Nucleoside diphosphate kinase B OS=Homo sapiens GN=NME2 PE=1 SV=1	HUMAN	11	1.104	0.57307	1.892	0.583508	2.08877
454	8.15	8.2	28.96	10.07	10.07	sp|P17987|TCPA_HUMAN	T-complex protein 1 subunit alpha OS=Homo sapiens GN=TCP1 PE=1 SV=1	HUMAN	6	0.983773	0.930384	1.73083	0.568383	1.70274
455	8.15	8.15	13.05	10.37	8.128	sp|P11586|C1TC_HUMAN	C-1-tetrahydrofolate synthase, cytoplasmic OS=Homo sapiens GN=MTHFD1 PE=1 SV=3	HUMAN	4	0.924565	0.461311	1.45242	0.636568	1.34286
456	8.15	8.15	34.1	26.82	26.82	sp|Q969G5|PRDBP_HUMAN	Protein kinase C delta-binding protein OS=Homo sapiens GN=PRKCDBP PE=1 SV=3	HUMAN	6	1.27507	0.781068	9.673	0.131818	12.3338
457	8.14	8.24	12.11	9.079	9.079	sp|Q15459|SF3A1_HUMAN	Splicing factor 3A subunit 1 OS=Homo sapiens GN=SF3A1 PE=1 SV=1	HUMAN	4	0.998466	0.987074	1.43511	0.695741	1.43291
458	8.14	8.17	37.22	23.34	21.45	sp|P63244|GBLP_HUMAN	Guanine nucleotide-binding protein subunit beta-2-like 1 OS=Homo sapiens GN=GNB2L1 PE=1 SV=3	HUMAN	4	0.971608	0.931182	2.65671	0.365719	2.58128
459	8.13	8.23	29.64	15.57	15.57	sp|P40925|MDHC_HUMAN	Malate dehydrogenase, cytoplasmic OS=Homo sapiens GN=MDH1 PE=1 SV=4	HUMAN	6	0.984365	0.955025	16.9363	0.0581216	16.6715
460	8.13	8.13	27.08	19.17	19.17	sp|P31930|QCR1_HUMAN	Cytochrome b-c1 complex subunit 1, mitochondrial OS=Homo sapiens GN=UQCRC1 PE=1 SV=3	HUMAN	6	0.881796	0.351621	1.3931	0.632973	1.22843
461	8.12	8.43	7.064	2.515	1.989	sp|Q7Z6Z7|HUWE1_HUMAN	E3 ubiquitin-protein ligase HUWE1 OS=Homo sapiens GN=HUWE1 PE=1 SV=3	HUMAN	5	1.02041	0.896498	4.78406	0.213294	4.88171
462	8.11	27.49	47.52	43.2	40.6	sp|Q05639|EF1A2_HUMAN	Elongation factor 1-alpha 2 OS=Homo sapiens GN=EEF1A2 PE=1 SV=1	HUMAN	32	0.872132	0.34333	1.613	0.540688	1.40675
463	8.11	10.3	32.9	14.17	14.17	sp|P17844|DDX5_HUMAN	Probable ATP-dependent RNA helicase DDX5 OS=Homo sapiens GN=DDX5 PE=1 SV=1	HUMAN	8	1.06064	0.616205	1.53878	0.689271	1.6321
464	8.11	8.13	26.31	19.15	17.99	sp|P30837|AL1B1_HUMAN	Aldehyde dehydrogenase X, mitochondrial OS=Homo sapiens GN=ALDH1B1 PE=1 SV=3	HUMAN	4	0.486126	0.231206	32.554	0.0149329	15.8254
465	8.1	8.13	32.18	20.48	20.48	sp|Q9UNM6|PSD13_HUMAN	26S proteasome non-ATPase regulatory subunit 13 OS=Homo sapiens GN=PSMD13 PE=1 SV=2	HUMAN	8	0.951504	0.695751	1.44377	0.65904	1.37376
466	8.1	8.1	18.23	6.654	6.654	sp|Q5JRX3|PREP_HUMAN	Presequence protease, mitochondrial OS=Homo sapiens GN=PITRM1 PE=1 SV=2	HUMAN	4	1.11367	0.509992	1.79094	0.621833	1.99451
467	8.09	8.09	39.23	30.77	30.77	sp|P62244|RS15A_HUMAN	40S ribosomal protein S15a OS=Homo sapiens GN=RPS15A PE=1 SV=2	HUMAN	7	1.50154
468	8.08	8.51	17.41	8.443	8.443	sp|P10636|TAU_HUMAN	Microtubule-associated protein tau OS=Homo sapiens GN=MAPT PE=1 SV=5	HUMAN	4	1.18452	0.659354	37.7029	0.0314172	44.6598
469	8.07	8.08	15.82	7.451	7.451	sp|P11387|TOP1_HUMAN	DNA topoisomerase 1 OS=Homo sapiens GN=TOP1 PE=1 SV=2	HUMAN	4	1.45702	0.215485	2.14932	0.677897	3.13159
470	8.05	8.11	16.76	6.462	5.696	sp|Q99613|EIF3C_HUMAN	Eukaryotic translation initiation factor 3 subunit C OS=Homo sapiens GN=EIF3C PE=1 SV=1	HUMAN	4	0.984467	0.907654	3.90251	0.252265	3.84189
471	8.05	8.11	30.88	24.42	24.42	sp|P62906|RL10A_HUMAN	60S ribosomal protein L10a OS=Homo sapiens GN=RPL10A PE=1 SV=2	HUMAN	5	0.976164	0.852775	1.63746	0.596146	1.59843
472	8.05	8.05	18.98	9.225	9.225	sp|P49589|SYCC_HUMAN	Cysteine--tRNA ligase, cytoplasmic OS=Homo sapiens GN=CARS PE=1 SV=3	HUMAN	5	0.909214
473	8.04	8.44	27.5	4.551	4.096	sp|Q7Z460|CLAP1_HUMAN	CLIP-associating protein 1 OS=Homo sapiens GN=CLASP1 PE=1 SV=1	HUMAN	4	0.925663	0.740598	1.96778	0.47041	1.8215
474	8.04	8.15	18.99	7.495	5.749	sp|Q96A65|EXOC4_HUMAN	Exocyst complex component 4 OS=Homo sapiens GN=EXOC4 PE=1 SV=1	HUMAN	4	1.05128	0.892757	4.09897	0.256475	4.30918
475	8.04	8.04	23.97	16.11	16.11	sp|P09622|DLDH_HUMAN	Dihydrolipoyl dehydrogenase, mitochondrial OS=Homo sapiens GN=DLD PE=1 SV=2	HUMAN	5	1.20475	0.332524	3.90584	0.30845	4.70557
476	8.02	8.68	20.15	9.566	8.036	sp|Q01813|K6PP_HUMAN	6-phosphofructokinase type C OS=Homo sapiens GN=PFKP PE=1 SV=2	HUMAN	4	0.878349	0.284904	1.47079	0.597194	1.29187
477	8.02	8.08	14.47	13.39	10.8	sp|P61978|HNRPK_HUMAN	Heterogeneous nuclear ribonucleoprotein K OS=Homo sapiens GN=HNRNPK PE=1 SV=1	HUMAN	7	1.06516	0.650773	1.49308	0.713394	1.59037
478	8.02	8.02	27.96	14.59	11.85	sp|O00116|ADAS_HUMAN	Alkyldihydroxyacetonephosphate synthase, peroxisomal OS=Homo sapiens GN=AGPS PE=1 SV=1	HUMAN	5	0.981564	0.938643	2.51192	0.390762	2.46561
479	8.02	8.02	25.61	17.44	17.44	sp|P49585|PCY1A_HUMAN	Choline-phosphate cytidylyltransferase A OS=Homo sapiens GN=PCYT1A PE=1 SV=2	HUMAN	4	0.897837	0.331255	1.43986	0.623557	1.29276
480	8.02	8.02	17.75	11.83	11.83	sp|Q6ZVM7|TM1L2_HUMAN	TOM1-like protein 2 OS=Homo sapiens GN=TOM1L2 PE=1 SV=1	HUMAN	4	1.11791	0.526921	1.6437	0.68012	1.83752
481	8.01	9.43	20.76	12.62	8.804	sp|Q07065|CKAP4_HUMAN	Cytoskeleton-associated protein 4 OS=Homo sapiens GN=CKAP4 PE=1 SV=2	HUMAN	7	1.06179	0.886492	68.5515	0.015489	72.7876
482	8.01	8.19	13.85	7.449	7.045	sp|Q9H2G2|SLK_HUMAN	STE20-like serine/threonine-protein kinase OS=Homo sapiens GN=SLK PE=1 SV=1	HUMAN	4	0.792808	0.388127	7.8488	0.10101	6.22259
483	8.01	8.12	12.61	7.335	6.082	sp|Q9NZB2|F120A_HUMAN	Constitutive coactivator of PPAR-gamma-like protein 1 OS=Homo sapiens GN=FAM120A PE=1 SV=2	HUMAN	5	0.975481	0.871822	1.56825	0.622021	1.52979
484	8.01	8.05	22.96	21.7	18.55	sp|P27695|APEX1_HUMAN	DNA-(apurinic or apyrimidinic site) lyase OS=Homo sapiens GN=APEX1 PE=1 SV=2	HUMAN	8	1.16291	0.372967	3.56982	0.325762	4.15139
485	8.01	8.04	23.43	11.24	11.24	sp|Q9NQW7|XPP1_HUMAN	Xaa-Pro aminopeptidase 1 OS=Homo sapiens GN=XPNPEP1 PE=1 SV=3	HUMAN	5	1.21403	0.40646	6.22714	0.194959	7.55996
486	8.01	8.03	14.62	8.661	6.524	sp|Q9BZF1|OSBL8_HUMAN	Oxysterol-binding protein-related protein 8 OS=Homo sapiens GN=OSBPL8 PE=1 SV=3	HUMAN	4	0.893577	0.223732	1.26386	0.707023	1.12935
487	8.01	8.01	42.05	20.45	20.45	sp|O75489|NDUS3_HUMAN	NADH dehydrogenase [ubiquinone] iron-sulfur protein 3, mitochondrial OS=Homo sapiens GN=NDUFS3 PE=1 SV=1	HUMAN	4	0.971016	0.76513	1.44828	0.670461	1.4063
488	8.01	8.01	14	10.57	10.57	sp|P55884|EIF3B_HUMAN	Eukaryotic translation initiation factor 3 subunit B OS=Homo sapiens GN=EIF3B PE=1 SV=3	HUMAN	5	1.02227	0.85558	1.58268	0.64591	1.61792
489	8.01	8.01	38.37	37.98	32.17	sp|O95336|6PGL_HUMAN	6-phosphogluconolactonase OS=Homo sapiens GN=PGLS PE=1 SV=2	HUMAN	4	0.933399	0.715177	6.20275	0.150482	5.78964
490	8	17.43	46.75	42.68	37.8	sp|P31946|1433B_HUMAN	14-3-3 protein beta/alpha OS=Homo sapiens GN=YWHAB PE=1 SV=3	HUMAN	11
491	8	12.29	34.75	21.31	19.67	sp|Q13151|ROA0_HUMAN	Heterogeneous nuclear ribonucleoprotein A0 OS=Homo sapiens GN=HNRNPA0 PE=1 SV=1	HUMAN	8	1.36956
492	8	8.94	31.31	31.31	31.31	sp|P25325|THTM_HUMAN	3-mercaptopyruvate sulfurtransferase OS=Homo sapiens GN=MPST PE=1 SV=3	HUMAN	6	0.89507	0.603427	1.83972	0.486524	1.64668
493	8	8.66	10.9	8.647	8.145	sp|P05556|ITB1_HUMAN	Integrin beta-1 OS=Homo sapiens GN=ITGB1 PE=1 SV=2	HUMAN	10	1.03835	0.815854	1.60205	0.648137	1.66349
[truncated: 1,956 more rows]

## Sheet: c) 32iSMA MNs vs 0232 SMA fibs
32i SMA motor neurons vs 0232 SMA fibroblasts
[truncated: 2,467 more rows]

## Sheet: d) 14iCTR MNs vs 3814 CTR fibs
14i control motor neurons vs 3814 control fibroblasts
[truncated: 2,505 more rows]
