# Supplementary material for: Spinal Muscular Atrophy Patient iPSC-Derived Motor Neurons Have Reduced Expression of Proteins Important in Neuronal Development
Source: Front Cell Neurosci. 2016 Jan 11;9:506. doi: 10.3389/fncel.2015.00506 (PMC4707261; doi:10.3389/fncel.2015.00506)
Supplement: Supplementary file 2 [file Table2.XLSX]

## Sheet: a) In both
	Decreased in both SMA iMNs vs SMA fibs AND CTR imns vs CTR fibs
	Accession	Protein name	Peptides	SMA motor neurons / SMA fibs	p val	Control motor neurons /CTR fibs	pval
	sp|Q6NZI2|PTRF_HUMAN	Polymerase I and transcript release factor OS=Homo sapiens GN=PTRF PE=1 SV=1	6	0.159288	0.000544377	0.132556	0.00173334
	sp|Q03135|CAV1_HUMAN	Caveolin-1 OS=Homo sapiens GN=CAV1 PE=1 SV=4	13	0.24259	0.00247965	0.269989	0.00810178
	sp|P15144|AMPN_HUMAN	Aminopeptidase N OS=Homo sapiens GN=ANPEP PE=1 SV=4	12	0.25514	0.0106214	0.259318	0.0042699
	sp|P12109|CO6A1_HUMAN	Collagen alpha-1(VI) chain OS=Homo sapiens GN=COL6A1 PE=1 SV=3	17	0.282939	0.000544819	0.445839	0.00852282
	sp|P09382|LEG1_HUMAN	Galectin-1 OS=Homo sapiens GN=LGALS1 PE=1 SV=2	23	0.303124	0.0156736	0.217819	0.0154563
	sp|Q9NZN4|EHD2_HUMAN	EH domain-containing protein 2 OS=Homo sapiens GN=EHD2 PE=1 SV=2	17	0.304346	0.0233971	0.273055	0.0143994
	sp|Q09666|AHNK_HUMAN	Neuroblast differentiation-associated protein AHNAK OS=Homo sapiens GN=AHNAK PE=1 SV=2	152	0.317719	3.38974e-22	0.186887	5.85143e-22
	sp|O43707|ACTN4_HUMAN	Alpha-actinin-4 OS=Homo sapiens GN=ACTN4 PE=1 SV=2	83	0.34686	5.49197e-06	0.292118	9.35625e-08
	sp|O43852|CALU_HUMAN	Calumenin OS=Homo sapiens GN=CALU PE=1 SV=2	32	0.392641	0.0179916	0.236461	0.000143662
	sp|Q9Y2D5|AKAP2_HUMAN	A-kinase anchor protein 2 OS=Homo sapiens GN=AKAP2 PE=1 SV=3	7	0.396594	0.0106895	0.322991	0.00647834
	sp|P17931|LEG3_HUMAN	Galectin-3 OS=Homo sapiens GN=LGALS3 PE=1 SV=5	9	0.4089	0.0316366	0.477196	0.0201407
	sp|P46940|IQGA1_HUMAN	Ras GTPase-activating-like protein IQGAP1 OS=Homo sapiens GN=IQGAP1 PE=1 SV=1	26	0.414261	0.00083509	0.41159	4.01681e-05
	sp|Q04446|GLGB_HUMAN	1,4-alpha-glucan-branching enzyme OS=Homo sapiens GN=GBE1 PE=1 SV=3	9	0.426268	0.0125272	0.487762	0.0133981
	sp|P78417|GSTO1_HUMAN	Glutathione S-transferase omega-1 OS=Homo sapiens GN=GSTO1 PE=1 SV=2	3	0.430992	0.0129296	0.407683	0.024948
	sp|O00159|MYO1C_HUMAN	Unconventional myosin-Ic OS=Homo sapiens GN=MYO1C PE=1 SV=4	8	0.445791	0.00534262	0.469216	0.0154137
	sp|P14618|KPYM_HUMAN	Pyruvate kinase isozymes M1/M2 OS=Homo sapiens GN=PKM PE=1 SV=4	53	0.459501	0.0507393	0.552989	0.0115469
	sp|P35579|MYH9_HUMAN	Myosin-9 OS=Homo sapiens GN=MYH9 PE=1 SV=4	132	0.461136	4.10136e-08	0.28602	1.35097e-08
	sp|Q9Y490|TLN1_HUMAN	Talin-1 OS=Homo sapiens GN=TLN1 PE=1 SV=3	29	0.466223	0.0162691	0.353567	0.000193864
	sp|P21333|FLNA_HUMAN	Filamin-A OS=Homo sapiens GN=FLNA PE=1 SV=4	155	0.467999	1.52788e-06	0.38341	4.46898e-10
	sp|Q96TA1|NIBL1_HUMAN	Niban-like protein 1 OS=Homo sapiens GN=FAM129B PE=1 SV=3	6	0.480289	0.00813499	0.498613	0.0083481
	sp|P08670|VIME_HUMAN	Vimentin OS=Homo sapiens GN=VIM PE=1 SV=4	200	0.481802	0.0106559	0.64434	0.00332975
	sp|P42224|STAT1_HUMAN	Signal transducer and activator of transcription 1-alpha/beta OS=Homo sapiens GN=STAT1 PE=1 SV=2	16	0.481905	0.0102125	0.363065	0.000227993
	sp|P12814|ACTN1_HUMAN	Alpha-actinin-1 OS=Homo sapiens GN=ACTN1 PE=1 SV=2	59	0.497858	0.00255389	0.234191	3.12273e-05
	sp|P04406|G3P_HUMAN	Glyceraldehyde-3-phosphate dehydrogenase OS=Homo sapiens GN=GAPDH PE=1 SV=3	109	0.514078	0.0337905	0.576146	0.0184893
	sp|P09619|PGFRB_HUMAN	Platelet-derived growth factor receptor beta OS=Homo sapiens GN=PDGFRB PE=1 SV=1	8	0.527897	0.0376207	0.370815	0.00748501
	sp|O43795|MYO1B_HUMAN	Unconventional myosin-Ib OS=Homo sapiens GN=MYO1B PE=1 SV=3	6	0.53036	0.0276796	0.233256	0.0419297
	sp|Q9UH65|SWP70_HUMAN	Switch-associated protein 70 OS=Homo sapiens GN=SWAP70 PE=1 SV=1	3	0.535415	0.00777602	0.413787	0.0371557
	sp|P68104|EF1A1_HUMAN	Elongation factor 1-alpha 1 OS=Homo sapiens GN=EEF1A1 PE=1 SV=1	111	0.538527	0.0456656	0.540877	0.0262898
	sp|O15145|ARPC3_HUMAN	Actin-related protein 2/3 complex subunit 3 OS=Homo sapiens GN=ARPC3 PE=1 SV=3	3	0.542854	0.036651	0.593466	0.0471595
	sp|Q9ULV4|COR1C_HUMAN	Coronin-1C OS=Homo sapiens GN=CORO1C PE=1 SV=1	13	0.546774	0.0207167	0.670634	0.00703504
	sp|Q9NZM1|MYOF_HUMAN	Myoferlin OS=Homo sapiens GN=MYOF PE=1 SV=1	27	0.548226	0.00101646	0.338337	0.00100446
	sp|Q12797|ASPH_HUMAN	Aspartyl/asparaginyl beta-hydroxylase OS=Homo sapiens GN=ASPH PE=1 SV=3	4	0.560969	0.0375018	0.329809	0.000985198
	sp|Q15149|PLEC_HUMAN	Plectin OS=Homo sapiens GN=PLEC PE=1 SV=3	57	0.588572	1.51727e-06	0.592228	1.95322e-08
	sp|O15460|P4HA2_HUMAN	Prolyl 4-hydroxylase subunit alpha-2 OS=Homo sapiens GN=P4HA2 PE=1 SV=1	10	0.665143	0.0299575	0.365807	0.0108446
	sp|P12111|CO6A3_HUMAN	Collagen alpha-3(VI) chain OS=Homo sapiens GN=COL6A3 PE=1 SV=5	15	0.667475	0.0341838	0.648574	0.0148918
	sp|Q14315|FLNC_HUMAN	Filamin-C OS=Homo sapiens GN=FLNC PE=1 SV=3	79	0.68525	0.000598657	0.542728	8.70808e-08
	sp|O75369|FLNB_HUMAN	Filamin-B OS=Homo sapiens GN=FLNB PE=1 SV=2	35	0.756312	0.0405737	0.5999	0.000702228
	sp|Q92616|GCN1L_HUMAN	Translational activator GCN1 OS=Homo sapiens GN=GCN1L1 PE=1 SV=6	18	0.838309	0.0244681	0.69663	8.54152e-05
	Increased in both SMA motor neurons vs SMA fibs AND control motor neurons vs control fibs
	Accession	Protein name	Peptides	SMA motor neurons / SMA fibs	p val	control motor neurons / control fibs	pval
	sp|Q12905|ILF2_HUMAN	Interleukin enhancer-binding factor 2 OS=Homo sapiens GN=ILF2 PE=1 SV=2	6	1.60794	0.0151505	1.34921	0.0381702
	sp|Q13838|DX39B_HUMAN	Spliceosome RNA helicase DDX39B OS=Homo sapiens GN=DDX39B PE=1 SV=1	18	1.79541	0.0173307	1.49297	0.00112353
	sp|P46821|MAP1B_HUMAN	Microtubule-associated protein 1B OS=Homo sapiens GN=MAP1B PE=1 SV=2	44	1.80726	0.00642012	2.87581	1.59665e-05
	sp|Q9NRN7|ADPPT_HUMAN	L-aminoadipate-semialdehyde dehydrogenase-phosphopantetheinyl transferase OS=Homo sapiens GN=AASDHPPT PE=1 SV=2	5	1.83365	0.013147	2.13525	0.0163166
	sp|Q5T9L3|WLS_HUMAN	Protein wntless homolog OS=Homo sapiens GN=WLS PE=1 SV=2	3	1.89732	0.00902606	1.71765	0.0400919
	sp|P08238|HS90B_HUMAN	Heat shock protein HSP 90-beta OS=Homo sapiens GN=HSP90AB1 PE=1 SV=4	46	1.93388	0.00629272	1.33621	0.0221185
	sp|P27824|CALX_HUMAN	Calnexin OS=Homo sapiens GN=CANX PE=1 SV=2	38	1.94703	0.0154819	2.0897	0.000131968
	sp|Q9Y4L1|HYOU1_HUMAN	Hypoxia up-regulated protein 1 OS=Homo sapiens GN=HYOU1 PE=1 SV=1	17	1.99353	0.0387382	1.30332	0.0225752
	sp|Q14195|DPYL3_HUMAN	Dihydropyrimidinase-related protein 3 OS=Homo sapiens GN=DPYSL3 PE=1 SV=1	53	2.10936	0.0219543	3.48262	0.00315554
	sp|Q02880|TOP2B_HUMAN	DNA topoisomerase 2-beta OS=Homo sapiens GN=TOP2B PE=1 SV=3	8	2.25257	0.0118763	1.54442	0.0182383
	sp|P80723|BASP1_HUMAN	Brain acid soluble protein 1 OS=Homo sapiens GN=BASP1 PE=1 SV=2	12	2.28482	0.0115895	1.91469	0.00397347
	sp|P48681|NEST_HUMAN	Nestin OS=Homo sapiens GN=NES PE=1 SV=2	45	2.46425	0.00115072	3.36641	0.000144679
	sp|P52209|6PGD_HUMAN	6-phosphogluconate dehydrogenase, decarboxylating OS=Homo sapiens GN=PGD PE=1 SV=3	5	2.47214	0.0177332	2.01606	0.00106252
	sp|Q14194|DPYL1_HUMAN	Dihydropyrimidinase-related protein 1 OS=Homo sapiens GN=CRMP1 PE=1 SV=1	16	2.70761	0.0447549	4.1171	0.0269182
	sp|Q8WZ42|TITIN_HUMAN	Titin OS=Homo sapiens GN=TTN PE=1 SV=4	31	3.25864	9.28634e-06	0.818661	0.0107199
	sp|P48735|IDHP_HUMAN	Isocitrate dehydrogenase [NADP], mitochondrial OS=Homo sapiens GN=IDH2 PE=1 SV=2	16	3.52074	0.00166108	2.61809	0.00430106
	sp|P14136|GFAP_HUMAN	Glial fibrillary acidic protein OS=Homo sapiens GN=GFAP PE=1 SV=1	11	6.46643	0.0117016	18.5558	0.000219148

## Sheet: b) CTR only
	Decreased in control motor neurons vs control fibs, but not in SMA motor neurons vs SMA fibs
	Accession	Protein name	Peptides	control motor neurons / control fibs	p Val
	sp|P60660|MYL6_HUMAN	Myosin light polypeptide 6 OS=Homo sapiens GN=MYL6 PE=1 SV=2	13	0.120715	0.0239918
	sp|O94925|GLSK_HUMAN	Glutaminase kidney isoform, mitochondrial OS=Homo sapiens GN=GLS PE=1 SV=1	4	0.14224	0.0323191
	sp|P15559|NQO1_HUMAN	NAD(P)H dehydrogenase [quinone] 1 OS=Homo sapiens GN=NQO1 PE=1 SV=1	4	0.156711	0.0393922
	sp|Q01995|TAGL_HUMAN	Transgelin OS=Homo sapiens GN=TAGLN PE=1 SV=4	17	0.15785	0.00510147
	sp|P07355|ANXA2_HUMAN	Annexin A2 OS=Homo sapiens GN=ANXA2 PE=1 SV=2	55	0.210543	0.00235666
	sp|P16070|CD44_HUMAN	CD44 antigen OS=Homo sapiens GN=CD44 PE=1 SV=3	3	0.234131	0.0104416
	sp|P50454|SERPH_HUMAN	Serpin H1 OS=Homo sapiens GN=SERPINH1 PE=1 SV=2	77	0.234748	9.28915e-07
	sp|P21291|CSRP1_HUMAN	Cysteine and glycine-rich protein 1 OS=Homo sapiens GN=CSRP1 PE=1 SV=3	5	0.248244	0.0486699
	sp|Q9UKY7|CDV3_HUMAN	Protein CDV3 homolog OS=Homo sapiens GN=CDV3 PE=1 SV=1	3	0.24849	0.0452323
	sp|P08473|NEP_HUMAN	Neprilysin OS=Homo sapiens GN=MME PE=1 SV=2	3	0.252623	0.0454956
	sp|P02545|LMNA_HUMAN	Prelamin-A/C OS=Homo sapiens GN=LMNA PE=1 SV=1	28	0.265579	0.00227175
	sp|Q9UHB6|LIMA1_HUMAN	LIM domain and actin-binding protein 1 OS=Homo sapiens GN=LIMA1 PE=1 SV=1	5	0.281181	0.0020797
	sp|Q05682|CALD1_HUMAN	Caldesmon OS=Homo sapiens GN=CALD1 PE=1 SV=3	23	0.281319	0.00219599
	sp|P41250|SYG_HUMAN	Glycine--tRNA ligase OS=Homo sapiens GN=GARS PE=1 SV=3	14	0.283093	0.000485452
	sp|Q9UMS6|SYNP2_HUMAN	Synaptopodin-2 OS=Homo sapiens GN=SYNPO2 PE=1 SV=2	3	0.286909	0.0148082
	sp|P04083|ANXA1_HUMAN	Annexin A1 OS=Homo sapiens GN=ANXA1 PE=1 SV=2	12	0.287028	0.0217861
	sp|Q99715|COCA1_HUMAN	Collagen alpha-1(XII) chain OS=Homo sapiens GN=COL12A1 PE=1 SV=2	48	0.287133	3.60127e-05
	sp|P02452|CO1A1_HUMAN	Collagen alpha-1(I) chain OS=Homo sapiens GN=COL1A1 PE=1 SV=5	13	0.289806	0.0138558
	sp|Q15942|ZYX_HUMAN	Zyxin OS=Homo sapiens GN=ZYX PE=1 SV=1	18	0.303787	0.0126045
	sp|Q969G5|PRDBP_HUMAN	Protein kinase C delta-binding protein OS=Homo sapiens GN=PRKCDBP PE=1 SV=3	6	0.321838	0.0380914
	sp|O15143|ARC1B_HUMAN	Actin-related protein 2/3 complex subunit 1B OS=Homo sapiens GN=ARPC1B PE=1 SV=3	6	0.332686	0.0200708
	sp|P04792|HSPB1_HUMAN	Heat shock protein beta-1 OS=Homo sapiens GN=HSPB1 PE=1 SV=2	24	0.344491	0.0372391
	sp|O94832|MYO1D_HUMAN	Unconventional myosin-Id OS=Homo sapiens GN=MYO1D PE=1 SV=2	5	0.346866	0.0183057
	sp|Q9Y696|CLIC4_HUMAN	Chloride intracellular channel protein 4 OS=Homo sapiens GN=CLIC4 PE=1 SV=4	17	0.353012	0.00336291
	sp|P08123|CO1A2_HUMAN	Collagen alpha-2(I) chain OS=Homo sapiens GN=COL1A2 PE=1 SV=7	22	0.366791	0.00105712
	sp|P00387|NB5R3_HUMAN	NADH-cytochrome b5 reductase 3 OS=Homo sapiens GN=CYB5R3 PE=1 SV=3	21	0.390994	0.000718321
	sp|Q9Y678|COPG1_HUMAN	Coatomer subunit gamma-1 OS=Homo sapiens GN=COPG1 PE=1 SV=1	3	0.397934	0.0120409
	sp|Q6DD88|ATLA3_HUMAN	Atlastin-3 OS=Homo sapiens GN=ATL3 PE=1 SV=1	5	0.402809	0.00855799
	sp|Q9BSJ8|ESYT1_HUMAN	Extended synaptotagmin-1 OS=Homo sapiens GN=ESYT1 PE=1 SV=1	7	0.427843	0.0284871
	sp|Q96RF0|SNX18_HUMAN	Sorting nexin-18 OS=Homo sapiens GN=SNX18 PE=1 SV=2	4	0.436226	0.00945813
	sp|P13797|PLST_HUMAN	Plastin-3 OS=Homo sapiens GN=PLS3 PE=1 SV=4	19	0.443057	0.00586577
	sp|O00299|CLIC1_HUMAN	Chloride intracellular channel protein 1 OS=Homo sapiens GN=CLIC1 PE=1 SV=4	11	0.44547	0.0357288
	sp|P07237|PDIA1_HUMAN	Protein disulfide-isomerase OS=Homo sapiens GN=P4HB PE=1 SV=3	32	0.445847	2.16743e-06
	sp|Q00341|VIGLN_HUMAN	Vigilin OS=Homo sapiens GN=HDLBP PE=1 SV=2	17	0.448206	0.0189163
	sp|Q96AG4|LRC59_HUMAN	Leucine-rich repeat-containing protein 59 OS=Homo sapiens GN=LRRC59 PE=1 SV=1	9	0.461008	0.0226996
	sp|Q96AY3|FKB10_HUMAN	Peptidyl-prolyl cis-trans isomerase FKBP10 OS=Homo sapiens GN=FKBP10 PE=1 SV=1	19	0.467801	0.0354667
	sp|Q9BZQ8|NIBAN_HUMAN	Protein Niban OS=Homo sapiens GN=FAM129A PE=1 SV=1	5	0.490929	0.0321813
	sp|P07814|SYEP_HUMAN	Bifunctional glutamate/proline--tRNA ligase OS=Homo sapiens GN=EPRS PE=1 SV=5	12	0.498896	0.000741318
	sp|P06733|ENOA_HUMAN	Alpha-enolase OS=Homo sapiens GN=ENO1 PE=1 SV=2	64	0.502022	0.050017
	sp|Q9P2E9|RRBP1_HUMAN	Ribosome-binding protein 1 OS=Homo sapiens GN=RRBP1 PE=1 SV=4	6	0.505085	0.0475302
	sp|P13674|P4HA1_HUMAN	Prolyl 4-hydroxylase subunit alpha-1 OS=Homo sapiens GN=P4HA1 PE=1 SV=2	17	0.511272	0.00382536
	sp|P80303|NUCB2_HUMAN	Nucleobindin-2 OS=Homo sapiens GN=NUCB2 PE=1 SV=2	6	0.516774	0.0214171
	sp|P61158|ARP3_HUMAN	Actin-related protein 3 OS=Homo sapiens GN=ACTR3 PE=1 SV=3	8	0.544942	0.0202526
	sp|O60664|PLIN3_HUMAN	Perilipin-3 OS=Homo sapiens GN=PLIN3 PE=1 SV=3	10	0.546336	0.00724399
	sp|Q9Y4G6|TLN2_HUMAN	Talin-2 OS=Homo sapiens GN=TLN2 PE=1 SV=4	3	0.54907	0.0337913
	sp|Q9H4M9|EHD1_HUMAN	EH domain-containing protein 1 OS=Homo sapiens GN=EHD1 PE=1 SV=2	13	0.550155	0.0215598
	sp|P24534|EF1B_HUMAN	Elongation factor 1-beta OS=Homo sapiens GN=EEF1B2 PE=1 SV=3	6	0.551126	0.00402316
	sp|P05556|ITB1_HUMAN	Integrin beta-1 OS=Homo sapiens GN=ITGB1 PE=1 SV=2	10	0.554324	0.023503
	sp|P18206|VINC_HUMAN	Vinculin OS=Homo sapiens GN=VCL PE=1 SV=4	22	0.554644	0.0112679
	sp|P49257|LMAN1_HUMAN	Protein ERGIC-53 OS=Homo sapiens GN=LMAN1 PE=1 SV=2	14	0.558948	0.0377325
	sp|Q8WX93|PALLD_HUMAN	Palladin OS=Homo sapiens GN=PALLD PE=1 SV=3	5	0.574245	0.0325955
	sp|O15144|ARPC2_HUMAN	Actin-related protein 2/3 complex subunit 2 OS=Homo sapiens GN=ARPC2 PE=1 SV=1	10	0.581262	0.0366224
	sp|O75828|CBR3_HUMAN	Carbonyl reductase [NADPH] 3 OS=Homo sapiens GN=CBR3 PE=1 SV=3	6	0.58346	0.0455275
	sp|Q02818|NUCB1_HUMAN	Nucleobindin-1 OS=Homo sapiens GN=NUCB1 PE=1 SV=4	10	0.589365	0.00448843
	sp|Q96AC1|FERM2_HUMAN	Fermitin family homolog 2 OS=Homo sapiens GN=FERMT2 PE=1 SV=1	7	0.597484	0.00807677
	sp|P41252|SYIC_HUMAN	Isoleucine--tRNA ligase, cytoplasmic OS=Homo sapiens GN=IARS PE=1 SV=2	13	0.602764	0.0166174
	sp|P22392|NDKB_HUMAN	Nucleoside diphosphate kinase B OS=Homo sapiens GN=NME2 PE=1 SV=1	11	0.610445	0.0295123
	sp|Q15654|TRIP6_HUMAN	Thyroid receptor-interacting protein 6 OS=Homo sapiens GN=TRIP6 PE=1 SV=3	4	0.615989	0.0282418
	sp|P23381|SYWC_HUMAN	Tryptophan--tRNA ligase, cytoplasmic OS=Homo sapiens GN=WARS PE=1 SV=2	15	0.642893	0.0458651
	sp|Q6IBS0|TWF2_HUMAN	Twinfilin-2 OS=Homo sapiens GN=TWF2 PE=1 SV=2	4	0.651932	0.0377449
	sp|P53396|ACLY_HUMAN	ATP-citrate synthase OS=Homo sapiens GN=ACLY PE=1 SV=3	7	0.652455	0.027505
	sp|Q8NF91|SYNE1_HUMAN	Nesprin-1 OS=Homo sapiens GN=SYNE1 PE=1 SV=4	5	0.663879	0.00288853
	sp|P27797|CALR_HUMAN	Calreticulin OS=Homo sapiens GN=CALR PE=1 SV=1	50	0.664978	0.0274721
	sp|P67809|YBOX1_HUMAN	Nuclease-sensitive element-binding protein 1 OS=Homo sapiens GN=YBX1 PE=1 SV=3	4	0.67174	0.0205103
	sp|Q9UGP8|SEC63_HUMAN	Translocation protein SEC63 homolog OS=Homo sapiens GN=SEC63 PE=1 SV=2	4	0.674849	0.0407673
	sp|P14625|ENPL_HUMAN	Endoplasmin OS=Homo sapiens GN=HSP90B1 PE=1 SV=1	50	0.682401	0.0153426
	sp|O94979|SC31A_HUMAN	Protein transport protein Sec31A OS=Homo sapiens GN=SEC31A PE=1 SV=3	8	0.689979	0.0263211
	sp|P46977|STT3A_HUMAN	Dolichyl-diphosphooligosaccharide--protein glycosyltransferase subunit STT3A OS=Homo sapiens GN=STT3A PE=1 SV=2	5	0.697825	0.0177031
	sp|P13639|EF2_HUMAN	Elongation factor 2 OS=Homo sapiens GN=EEF2 PE=1 SV=4	55	0.698717	0.0298574
	sp|P15880|RS2_HUMAN	40S ribosomal protein S2 OS=Homo sapiens GN=RPS2 PE=1 SV=2	8	0.703353	0.0101591
	sp|P04843|RPN1_HUMAN	Dolichyl-diphosphooligosaccharide--protein glycosyltransferase subunit 1 OS=Homo sapiens GN=RPN1 PE=1 SV=1	26	0.712082	0.000344821
	sp|P08133|ANXA6_HUMAN	Annexin A6 OS=Homo sapiens GN=ANXA6 PE=1 SV=3	38	0.723169	0.0145853
	sp|P04075|ALDOA_HUMAN	Fructose-bisphosphate aldolase A OS=Homo sapiens GN=ALDOA PE=1 SV=2	27	0.725128	0.0287939
	sp|P61247|RS3A_HUMAN	40S ribosomal protein S3a OS=Homo sapiens GN=RPS3A PE=1 SV=2	8	0.740094	0.0195972
	Increased in control motor neurons vs control fibs, but not in SMA motor neurons vs SMA fibs
	sp|P12956|XRCC6_HUMAN	X-ray repair cross-complementing protein 6 OS=Homo sapiens GN=XRCC6 PE=1 SV=2	16	1.28888	0.0365906
	sp|P78527|PRKDC_HUMAN	DNA-dependent protein kinase catalytic subunit OS=Homo sapiens GN=PRKDC PE=1 SV=3	33	1.31519	0.0205673
	sp|Q14204|DYHC1_HUMAN	Cytoplasmic dynein 1 heavy chain 1 OS=Homo sapiens GN=DYNC1H1 PE=1 SV=5	77	1.32074	0.000120443
	sp|Q08211|DHX9_HUMAN	ATP-dependent RNA helicase A OS=Homo sapiens GN=DHX9 PE=1 SV=4	21	1.38397	0.00641093
	sp|P07900|HS90A_HUMAN	Heat shock protein HSP 90-alpha OS=Homo sapiens GN=HSP90AA1 PE=1 SV=5	53	1.39915	0.0416284
	sp|P06576|ATPB_HUMAN	ATP synthase subunit beta, mitochondrial OS=Homo sapiens GN=ATP5B PE=1 SV=3	32	1.43559	0.0147512
	sp|Q15393|SF3B3_HUMAN	Splicing factor 3B subunit 3 OS=Homo sapiens GN=SF3B3 PE=1 SV=4	3	1.45183	0.0454094
	sp|Q13423|NNTM_HUMAN	NAD(P) transhydrogenase, mitochondrial OS=Homo sapiens GN=NNT PE=1 SV=3	7	1.45548	0.00510095
	sp|P19022|CADH2_HUMAN	Cadherin-2 OS=Homo sapiens GN=CDH2 PE=1 SV=4	5	1.5557	0.0263105
	sp|P45974|UBP5_HUMAN	Ubiquitin carboxyl-terminal hydrolase 5 OS=Homo sapiens GN=USP5 PE=1 SV=2	8	1.56388	0.0194311
	sp|P40939|ECHA_HUMAN	Trifunctional enzyme subunit alpha, mitochondrial OS=Homo sapiens GN=HADHA PE=1 SV=2	8	1.61026	0.0496123
	sp|P21796|VDAC1_HUMAN	Voltage-dependent anion-selective channel protein 1 OS=Homo sapiens GN=VDAC1 PE=1 SV=2	8	1.63189	0.0438918
	sp|Q06124|PTN11_HUMAN	Tyrosine-protein phosphatase non-receptor type 11 OS=Homo sapiens GN=PTPN11 PE=1 SV=2	9	1.63948	0.0166703
	sp|P09651|ROA1_HUMAN	Heterogeneous nuclear ribonucleoprotein A1 OS=Homo sapiens GN=HNRNPA1 PE=1 SV=5	24	1.64224	0.0282293
	sp|P11216|PYGB_HUMAN	Glycogen phosphorylase, brain form OS=Homo sapiens GN=PYGB PE=1 SV=5	10	1.67569	0.00243225
	sp|P40926|MDHM_HUMAN	Malate dehydrogenase, mitochondrial OS=Homo sapiens GN=MDH2 PE=1 SV=3	7	1.73183	0.0288129
	sp|P30086|PEBP1_HUMAN	Phosphatidylethanolamine-binding protein 1 OS=Homo sapiens GN=PEBP1 PE=1 SV=3	19	1.74832	0.0444613
	sp|Q9H2U2|IPYR2_HUMAN	Inorganic pyrophosphatase 2, mitochondrial OS=Homo sapiens GN=PPA2 PE=1 SV=2	8	1.85028	0.0108177
	sp|Q9P035|HACD3_HUMAN	Very-long-chain (3R)-3-hydroxyacyl-[acyl-carrier protein] dehydratase 3 OS=Homo sapiens GN=PTPLAD1 PE=1 SV=2	6	1.875	0.0035405
	sp|O75367|H2AY_HUMAN	Core histone macro-H2A.1 OS=Homo sapiens GN=H2AFY PE=1 SV=4	11	1.91828	0.0269203
	sp|O14773|TPP1_HUMAN	Tripeptidyl-peptidase 1 OS=Homo sapiens GN=TPP1 PE=1 SV=2	12	1.95537	0.0406319
	sp|Q08AM6|VAC14_HUMAN	Protein VAC14 homolog OS=Homo sapiens GN=VAC14 PE=1 SV=1	3	2.01201	0.0383081
	sp|P22314|UBA1_HUMAN	Ubiquitin-like modifier-activating enzyme 1 OS=Homo sapiens GN=UBA1 PE=1 SV=3	22	2.05409	3.19235e-05
	sp|P09874|PARP1_HUMAN	Poly [ADP-ribose] polymerase 1 OS=Homo sapiens GN=PARP1 PE=1 SV=4	7	2.07932	0.00989738
	sp|Q16555|DPYL2_HUMAN	Dihydropyrimidinase-related protein 2 OS=Homo sapiens GN=DPYSL2 PE=1 SV=1	27	2.14984	0.00140717
	sp|Q9HC38|GLOD4_HUMAN	Glyoxalase domain-containing protein 4 OS=Homo sapiens GN=GLOD4 PE=1 SV=1	5	2.15426	0.0337196
	sp|P10253|LYAG_HUMAN	Lysosomal alpha-glucosidase OS=Homo sapiens GN=GAA PE=1 SV=4	14	2.26082	0.00463631
	sp|P09543|CN37_HUMAN	2',3'-cyclic-nucleotide 3'-phosphodiesterase OS=Homo sapiens GN=CNP PE=1 SV=2	3	2.30946	0.0241782
	sp|Q13510|ASAH1_HUMAN	Acid ceramidase OS=Homo sapiens GN=ASAH1 PE=1 SV=5	3	2.60805	0.0488265
	sp|Q99798|ACON_HUMAN	Aconitate hydratase, mitochondrial OS=Homo sapiens GN=ACO2 PE=1 SV=2	17	2.64469	0.0117764
	sp|Q9BPU6|DPYL5_HUMAN	Dihydropyrimidinase-related protein 5 OS=Homo sapiens GN=DPYSL5 PE=1 SV=1	9	2.69693	0.0140749
	sp|Q02252|MMSA_HUMAN	Methylmalonate-semialdehyde dehydrogenase [acylating], mitochondrial OS=Homo sapiens GN=ALDH6A1 PE=1 SV=2	10	2.87364	0.0401385
	sp|P00505|AATM_HUMAN	Aspartate aminotransferase, mitochondrial OS=Homo sapiens GN=GOT2 PE=1 SV=3	11	3.18744	0.00988371
	sp|P13591|NCAM1_HUMAN	Neural cell adhesion molecule 1 OS=Homo sapiens GN=NCAM1 PE=1 SV=3	7	3.33345	0.032628
	sp|O75475|PSIP1_HUMAN	PC4 and SFRS1-interacting protein OS=Homo sapiens GN=PSIP1 PE=1 SV=1	6	3.3482	0.000778728
	sp|P42704|LPPRC_HUMAN	Dihydropyrimidinase-related protein 3 OS=Homo sapiens GN=DPYSL3 PE=1 SV=1	53	3.48262	0.00315554
	sp|P10909|CLUS_HUMAN	Clusterin OS=Homo sapiens GN=CLU PE=1 SV=1	7	3.48339	0.0342952
	sp|P11137|MAP2_HUMAN	Microtubule-associated protein 2 OS=Homo sapiens GN=MAP2 PE=1 SV=4	6	3.68932	0.0163548
	sp|Q9NPH2|INO1_HUMAN	Inositol-3-phosphate synthase 1 OS=Homo sapiens GN=ISYNA1 PE=1 SV=1	4	3.87302	0.0466615
	sp|P42785|PCP_HUMAN	Lysosomal Pro-X carboxypeptidase OS=Homo sapiens GN=PRCP PE=1 SV=1	5	3.99385	0.0160651
	sp|Q13509|TBB3_HUMAN	Tubulin beta-3 chain OS=Homo sapiens GN=TUBB3 PE=1 SV=2	137	4.36349	0.00654257
	sp|P12277|KCRB_HUMAN	Creatine kinase B-type OS=Homo sapiens GN=CKB PE=1 SV=1	51	4.69218	0.0208407
	sp|P09936|UCHL1_HUMAN	Ubiquitin carboxyl-terminal hydrolase isozyme L1 OS=Homo sapiens GN=UCHL1 PE=1 SV=2	37	4.70817	0.00322241
	sp|P80404|GABT_HUMAN	4-aminobutyrate aminotransferase, mitochondrial OS=Homo sapiens GN=ABAT PE=1 SV=3	20	4.74053	0.0092955
	sp|P09455|RET1_HUMAN	Retinol-binding protein 1 OS=Homo sapiens GN=RBP1 PE=1 SV=2	8	5.00596	0.0169623
	sp|P17677|NEUM_HUMAN	Neuromodulin OS=Homo sapiens GN=GAP43 PE=1 SV=1	4	11.6126	0.00787336

## Sheet: c) SMA only
	Decreased in SMA motor neurons vs SMA fibroblasts, but not in control motor neurons vs control fibroblasts
	Accession	Protein name	Peptides	SMA motor neurons / SMA fibs	p val
	sp|P00338|LDHA_HUMAN	L-lactate dehydrogenase A chain OS=Homo sapiens GN=LDHA PE=1 SV=2	12	0.184481	0.000804761
	sp|P26447|S10A4_HUMAN	Protein S100-A4 OS=Homo sapiens GN=S100A4 PE=1 SV=1	3	0.188096	0.0451118
	sp|Q8NI22|MCFD2_HUMAN	Multiple coagulation factor deficiency protein 2 OS=Homo sapiens GN=MCFD2 PE=1 SV=1	19	0.261451	0.0476527
	sp|Q14764|MVP_HUMAN	Major vault protein OS=Homo sapiens GN=MVP PE=1 SV=4	10	0.381919	0.0422992
	sp|Q96D15|RCN3_HUMAN	Reticulocalbin-3 OS=Homo sapiens GN=RCN3 PE=1 SV=1	9	0.3902	0.00760875
	sp|P08865|RSSA_HUMAN	40S ribosomal protein SA OS=Homo sapiens GN=RPSA PE=1 SV=4	18	0.456377	0.030813
	sp|P46939|UTRO_HUMAN	Utrophin OS=Homo sapiens GN=UTRN PE=1 SV=2	8	0.467939	0.0129865
	sp|Q8IVF2|AHNK2_HUMAN	Protein AHNAK2 OS=Homo sapiens GN=AHNAK2 PE=1 SV=2	6	0.486458	0.000553731
	sp|Q02809|PLOD1_HUMAN	Procollagen-lysine,2-oxoglutarate 5-dioxygenase 1 OS=Homo sapiens GN=PLOD1 PE=1 SV=2	7	0.539166	0.0464125
	sp|P04040|CATA_HUMAN	Catalase OS=Homo sapiens GN=CAT PE=1 SV=3	8	0.559612	0.0143127
	sp|P07686|HEXB_HUMAN	Beta-hexosaminidase subunit beta OS=Homo sapiens GN=HEXB PE=1 SV=3	16	0.575918	0.0267554
	sp|P31939|PUR9_HUMAN	Bifunctional purine biosynthesis protein PURH OS=Homo sapiens GN=ATIC PE=1 SV=3	6	0.652928	0.0213705
	sp|Q13283|G3BP1_HUMAN	Ras GTPase-activating protein-binding protein 1 OS=Homo sapiens GN=G3BP1 PE=1 SV=1	9	0.665657	0.0181252
	sp|O00231|PSD11_HUMAN	26S proteasome non-ATPase regulatory subunit 11 OS=Homo sapiens GN=PSMD11 PE=1 SV=3	8	0.763564	0.0364132
	Increased in SMA motor neurons vs SMA fibs, but not in control motor neurons vs control fibs
	sp|P21266|GSTM3_HUMAN	Glutathione S-transferase Mu 3 OS=Homo sapiens GN=GSTM3 PE=1 SV=3	5	1.36491	0.0258004
	sp|P31948|STIP1_HUMAN	Stress-induced-phosphoprotein 1 OS=Homo sapiens GN=STIP1 PE=1 SV=1	5	1.52193	0.0115193
	sp|Q9UFN0|NPS3A_HUMAN	Protein NipSnap homolog 3A OS=Homo sapiens GN=NIPSNAP3A PE=1 SV=2	5	1.61514	0.0299523
	sp|P22090|RS4Y1_HUMAN	40S ribosomal protein S4, Y isoform 1 OS=Homo sapiens GN=RPS4Y1 PE=1 SV=2	6	1.63514	0.0213913
	sp|Q13435|SF3B2_HUMAN	Splicing factor 3B subunit 2 OS=Homo sapiens GN=SF3B2 PE=1 SV=2	4	1.64616	0.0172403
	sp|P35580|MYH10_HUMAN	Myosin-10 OS=Homo sapiens GN=MYH10 PE=1 SV=3	49	1.74543	0.00680176
	sp|P42285|SK2L2_HUMAN	Superkiller viralicidic activity 2-like 2 OS=Homo sapiens GN=SKIV2L2 PE=1 SV=3	5	1.98448	0.0321627
	sp|P62805|H4_HUMAN	Histone H4 OS=Homo sapiens GN=HIST1H4A PE=1 SV=2	16	2.53689	0.0363793
	sp|Q15063|POSTN_HUMAN	Periostin OS=Homo sapiens GN=POSTN PE=1 SV=2	12	2.7985	0.0137682
	sp|P13535|MYH8_HUMAN	Myosin-8 OS=Homo sapiens GN=MYH8 PE=1 SV=3	48	3.70606	0.0334539
	sp|P11055|MYH3_HUMAN	Myosin-3 OS=Homo sapiens GN=MYH3 PE=1 SV=3	122	5.88295	6.24151e-07
	sp|P17661|DESM_HUMAN	Desmin OS=Homo sapiens GN=DES PE=1 SV=3	30	9.0634	0.00233093
	sp|P14649|MYL6B_HUMAN	Myosin light chain 6B OS=Homo sapiens GN=MYL6B PE=1 SV=1	4	12.7012	0.0250382
